# Supplementary material for: A phylogenomic framework for charting the diversity and evolution of giant viruses
Source: PLoS Biol. 2021 Oct 27;19(10):e3001430. doi: 10.1371/journal.pbio.3001430 (PMC8575486; doi:10.1371/journal.pbio.3001430)
Supplement: S1 Data — (XLSX) [file pbio.3001430.s002.xlsx]

## Sheet: Sheet1
genome_id	common_name	Phylum	Class	Order	Family	Genus	Family_AKA	Sequencing-approach	num_seqs	sum_contig_len	min_contig_len	avg_contig_len	max_contig_len	num_prot_seqs	GC	Source	Source-Detail	GenBank ID or DOI of Source Publication
AbALV	AbALV	Nucleocytoviricota	Pokkesviricetes	Asfuvirales	AF_01	g27	Asfarviridae	isolate	1	155181	155181	155181	155181	158	31.63	Host	diseased abalone	LC506465.1
ChoanoV.1	ChoanoV.1	Nucleocytoviricota	Megaviricetes	Imitervirales	IM_08	g287	-	cultivation-independent	10	874196	11422	87419.6	334414	857	22.44	Marine	Seawater	MK250085.1-MK250095.1
CmV1.fna	Carcinus maenas virus 1	Nucleocytoviricota	Megaviricetes	Pimascovirales	PM_10	g345	Mininucleoviridae	isolate	1	66929	66929	66929	66929	71	45.84	Host	lobster	MN604015.1
cPacV.1605	cPacV.1605	Nucleocytoviricota	Megaviricetes	Imitervirales	IM_16	g226	Mimiviridae	cultivation-independent	11	1585594	11533	144145	363384	1528	24.6	Marine	Seawater	CABVLZ010000001.1- CABVLZ010000014.1
DhV1.fna	Dikerogammarus haemobaphes virus 1	Nucleocytoviricota	Megaviricetes	Pimascovirales	PM_10	g345	Mininucleoviridae	isolate	1	73581	73581	73581	73581	67	36.22	Host	Shrimp	MN604016.1
ERX250271.266.dc	ERX250271.266.dc	Nucleocytoviricota	Megaviricetes	Pandoravirales	incertae_sedis	g139	-	cultivation-independent	2	103809	50580	51904.5	53229	124	38.02	Waste	treated palm oil mill effluent	https://doi.org/10.1038/s41467-020-15507
ERX288947.11.dc	ERX288947.11.dc	Nucleocytoviricota	Megaviricetes	Imitervirales	IM_01	g343	-	cultivation-independent	11	520263	16236	47296.6	120680	557	24.38	Marine	Marine	https://doi.org/10.1038/s41467-020-15507
ERX288947.23.dc	ERX288947.23.dc	Nucleocytoviricota	Megaviricetes	Imitervirales	IM_16	g215	Mimiviridae	cultivation-independent	18	492322	11002	27351.2	75520	452	21.03	Marine	Marine	https://doi.org/10.1038/s41467-020-15507
ERX288965.16.dc	ERX288965.16.dc	Nucleocytoviricota	Megaviricetes	Imitervirales	IM_01	g342	-	cultivation-independent	13	408222	12377	31401.7	62292	446	21.48	Marine	Marine	https://doi.org/10.1038/s41467-020-15507
ERX289005.28.dc	ERX289005.28.dc	Nucleocytoviricota	Megaviricetes	Imitervirales	IM_01	g344	-	cultivation-independent	19	391185	10398	20588.7	41526	399	33.78	Marine	Marine	https://doi.org/10.1038/s41467-020-15507
ERX289005.60.dc	ERX289005.60.dc	Nucleocytoviricota	Megaviricetes	Imitervirales	IM_01	g344	-	cultivation-independent	13	307294	12037	23638	43088	326	36.26	Marine	Marine	https://doi.org/10.1038/s41467-020-15507
ERX552241.31.dc	ERX552241.31.dc	Nucleocytoviricota	Megaviricetes	Imitervirales	IM_09	g276	-	cultivation-independent	10	236558	10256	23655.8	62699	255	27.5	Marine	Marine	https://doi.org/10.1038/s41467-020-15507
ERX552243.80.dc	ERX552243.80.dc	Nucleocytoviricota	Megaviricetes	Imitervirales	IM_01	g329	-	cultivation-independent	17	333735	10067	19631.5	38148	336	28.57	Marine	Marine	https://doi.org/10.1038/s41467-020-15507
ERX552244.11.dc	ERX552244.11.dc	Nucleocytoviricota	Megaviricetes	Pandoravirales	PV_05	g150	Coccolithoviridae	cultivation-independent	9	213592	10684	23732.4	56425	239	63.61	Marine	Marine	https://doi.org/10.1038/s41467-020-15507
ERX552244.9.dc	ERX552244.9.dc	Nucleocytoviricota	Megaviricetes	Imitervirales	IM_01	g344	-	cultivation-independent	5	374545	30560	74909	123257	379	51.73	Marine	Marine	https://doi.org/10.1038/s41467-020-15507
ERX552246.27.dc	ERX552246.27.dc	Nucleocytoviricota	Megaviricetes	Imitervirales	IM_01	g327	-	cultivation-independent	6	381061	15991	63510.2	137362	388	25.56	Marine	Marine	https://doi.org/10.1038/s41467-020-15507
ERX552253.37.dc	ERX552253.37.dc	Nucleocytoviricota	Megaviricetes	Imitervirales	IM_06	g272	-	cultivation-independent	19	492403	10273	25915.9	79507	461	22.4	Marine	Marine	https://doi.org/10.1038/s41467-020-15507
ERX552254.13.dc	ERX552254.13.dc	Nucleocytoviricota	Megaviricetes	Imitervirales	IM_16	g219	Mimiviridae	cultivation-independent	44	960936	10340	21839.5	78765	964	22.55	Marine	Marine	https://doi.org/10.1038/s41467-020-15507
ERX552255.28.dc	ERX552255.28.dc	Nucleocytoviricota	Megaviricetes	Imitervirales	IM_01	g340	-	cultivation-independent	8	334241	12542	41780.1	98168	325	29.68	Marine	Marine	https://doi.org/10.1038/s41467-020-15507
ERX552255.53.dc	ERX552255.53.dc	Nucleocytoviricota	Megaviricetes	Imitervirales	IM_16	g216	Mimiviridae	cultivation-independent	20	445107	10278	22255.3	47368	441	20.55	Marine	Marine	https://doi.org/10.1038/s41467-020-15507
ERX552255.64.dc	ERX552255.64.dc	Nucleocytoviricota	Megaviricetes	Imitervirales	IM_06	g270	-	cultivation-independent	20	479818	10041	23990.9	59185	451	22.73	Marine	Marine	https://doi.org/10.1038/s41467-020-15507
ERX552255.7.dc	ERX552255.7.dc	Nucleocytoviricota	Megaviricetes	Imitervirales	IM_09	g279	-	cultivation-independent	21	417111	10293	19862.4	47493	418	30.6	Marine	Marine	https://doi.org/10.1038/s41467-020-15507
ERX552256.53.dc	ERX552256.53.dc	Nucleocytoviricota	Megaviricetes	Imitervirales	IM_16	g220	Mimiviridae	cultivation-independent	5	181046	17126	36209.2	59361	174	23.71	Marine	Marine	https://doi.org/10.1038/s41467-020-15507
ERX552256.7.dc	ERX552256.7.dc	Nucleocytoviricota	Megaviricetes	Imitervirales	IM_01	g343	-	cultivation-independent	17	460022	10303	27060.1	58560	521	27.06	Marine	Marine	https://doi.org/10.1038/s41467-020-15507
ERX552257.75.dc	ERX552257.75.dc	Nucleocytoviricota	Megaviricetes	Imitervirales	IM_01	g343	-	cultivation-independent	18	421532	10458	23418.4	68124	400	20.46	Marine	Marine	https://doi.org/10.1038/s41467-020-15507
ERX552257.96.dc	ERX552257.96.dc	Nucleocytoviricota	Megaviricetes	Imitervirales	IM_09	g282	-	cultivation-independent	50	810810	10070	16216.2	47367	853	25.4	Marine	Marine	https://doi.org/10.1038/s41467-020-15507
ERX552261.23.dc	ERX552261.23.dc	Nucleocytoviricota	Megaviricetes	Imitervirales	IM_12	g305	-	cultivation-independent	17	329465	10067	19380.3	44020	358	27.06	Marine	Marine	https://doi.org/10.1038/s41467-020-15507
ERX552261.44.dc	ERX552261.44.dc	Nucleocytoviricota	Megaviricetes	Algavirales	AG_03	g197	-	cultivation-independent	11	261761	10700	23796.5	75250	278	31.5	Marine	Marine	https://doi.org/10.1038/s41467-020-15507
ERX552261.5.dc	ERX552261.5.dc	Nucleocytoviricota	Megaviricetes	Pimascovirales	PM_01	g107	-	cultivation-independent	9	168731	11680	18747.9	37867	189	37.42	Marine	Marine	https://doi.org/10.1038/s41467-020-15507
ERX552261.56.dc	ERX552261.56.dc	Nucleocytoviricota	Megaviricetes	Pimascovirales	PM_01	g105	-	cultivation-independent	11	307536	12839	27957.8	45669	346	46.55	Marine	Marine	https://doi.org/10.1038/s41467-020-15507
ERX552264.38.dc	ERX552264.38.dc	Nucleocytoviricota	Megaviricetes	Imitervirales	IM_09	g275	-	cultivation-independent	10	230741	10388	23074.1	69819	233	21.55	Marine	Marine	https://doi.org/10.1038/s41467-020-15507
ERX552270.10.dc	ERX552270.10.dc	Nucleocytoviricota	Megaviricetes	Imitervirales	IM_09	g279	-	cultivation-independent	18	388673	10699	21592.9	38847	418	28.76	Marine	Marine	https://doi.org/10.1038/s41467-020-15507
ERX552270.100.dc	ERX552270.100.dc	Nucleocytoviricota	Megaviricetes	Imitervirales	IM_01	g343	-	cultivation-independent	18	362198	10740	20122.1	50655	402	23.31	Marine	Marine	https://doi.org/10.1038/s41467-020-15507
ERX552270.106.dc	ERX552270.106.dc	Nucleocytoviricota	Megaviricetes	Imitervirales	IM_01	g343	-	cultivation-independent	15	304317	10501	20287.8	52100	328	19.48	Marine	Marine	https://doi.org/10.1038/s41467-020-15507
ERX552270.107.dc	ERX552270.107.dc	Nucleocytoviricota	Megaviricetes	Imitervirales	IM_09	g277	-	cultivation-independent	10	348622	11826	34862.2	61351	388	24.04	Marine	Marine	https://doi.org/10.1038/s41467-020-15507
ERX552270.108.dc	ERX552270.108.dc	Nucleocytoviricota	Megaviricetes	Imitervirales	IM_01	g344	-	cultivation-independent	14	455496	11546	32535.4	70612	452	62.45	Marine	Marine	https://doi.org/10.1038/s41467-020-15507
ERX552270.116.dc	ERX552270.116.dc	Nucleocytoviricota	Megaviricetes	Imitervirales	IM_12	g304	-	cultivation-independent	9	363035	10436	40337.2	81183	355	29.18	Marine	Marine	https://doi.org/10.1038/s41467-020-15507
ERX552270.117.dc	ERX552270.117.dc	Nucleocytoviricota	Megaviricetes	Pimascovirales	PM_01	g92	-	cultivation-independent	6	155701	14806	25950.2	43673	166	27.21	Marine	Marine	https://doi.org/10.1038/s41467-020-15507
ERX552270.119.dc	ERX552270.119.dc	Nucleocytoviricota	Megaviricetes	Algavirales	AG_04	g172	-	cultivation-independent	5	107849	12760	21569.8	27627	129	31.38	Marine	Marine	https://doi.org/10.1038/s41467-020-15507
ERX552270.122.dc	ERX552270.122.dc	Nucleocytoviricota	Megaviricetes	Pimascovirales	PM_01	g114	-	cultivation-independent	3	100409	22415	33469.7	54533	112	46.05	Marine	Marine	https://doi.org/10.1038/s41467-020-15507
ERX552270.16.dc	ERX552270.16.dc	Nucleocytoviricota	Pokkesviricetes	Asfuvirales	incertae_sedis	g38	-	cultivation-independent	10	262392	11348	26239.2	70640	229	20.1	Marine	Marine	https://doi.org/10.1038/s41467-020-15507
ERX552270.24.dc	ERX552270.24.dc	Nucleocytoviricota	Megaviricetes	Imitervirales	IM_01	g332	-	cultivation-independent	10	320493	15090	32049.3	45383	351	31.95	Marine	Marine	https://doi.org/10.1038/s41467-020-15507
ERX552270.27.dc	ERX552270.27.dc	Nucleocytoviricota	Megaviricetes	Imitervirales	IM_01	g335	-	cultivation-independent	7	137542	10435	19648.9	51311	142	31.79	Marine	Marine	https://doi.org/10.1038/s41467-020-15507
ERX552270.35.dc	ERX552270.35.dc	Nucleocytoviricota	Megaviricetes	Imitervirales	IM_09	g273	-	cultivation-independent	5	167835	19482	33567	56696	160	35.88	Marine	Marine	https://doi.org/10.1038/s41467-020-15507
ERX552270.36.dc	ERX552270.36.dc	Nucleocytoviricota	Megaviricetes	Imitervirales	IM_09	g275	-	cultivation-independent	8	179269	10037	22408.6	40097	209	22.84	Marine	Marine	https://doi.org/10.1038/s41467-020-15507
ERX552270.38.dc	ERX552270.38.dc	Nucleocytoviricota	Megaviricetes	Imitervirales	IM_09	g273	-	cultivation-independent	12	287295	11490	23941.3	44007	297	28.84	Marine	Marine	https://doi.org/10.1038/s41467-020-15507
ERX552270.42.dc	ERX552270.42.dc	Nucleocytoviricota	Megaviricetes	Imitervirales	IM_09	g279	-	cultivation-independent	23	731331	10297	31797	68445	742	27.38	Marine	Marine	https://doi.org/10.1038/s41467-020-15507
ERX552270.50.dc	ERX552270.50.dc	Nucleocytoviricota	Megaviricetes	Algavirales	incertae_sedis	g199	-	cultivation-independent	8	217182	10537	27147.8	57075	241	33.12	Marine	Marine	https://doi.org/10.1038/s41467-020-15507
ERX552270.51.dc	ERX552270.51.dc	Nucleocytoviricota	Megaviricetes	Imitervirales	IM_01	g344	-	cultivation-independent	16	459967	10805	28747.9	69133	519	25.85	Marine	Marine	https://doi.org/10.1038/s41467-020-15507
ERX552270.55.dc	ERX552270.55.dc	Nucleocytoviricota	Megaviricetes	Imitervirales	IM_01	g344	-	cultivation-independent	9	385847	10340	42871.9	117781	439	42.81	Marine	Marine	https://doi.org/10.1038/s41467-020-15507
ERX552270.56.dc	ERX552270.56.dc	Nucleocytoviricota	Megaviricetes	Imitervirales	IM_09	g279	-	cultivation-independent	17	525182	10345	30893.1	145655	559	32.93	Marine	Marine	https://doi.org/10.1038/s41467-020-15507
ERX552270.61.dc	ERX552270.61.dc	Nucleocytoviricota	Megaviricetes	Imitervirales	IM_12	g300	-	cultivation-independent	19	333703	10237	17563.3	38769	353	17.15	Marine	Marine	https://doi.org/10.1038/s41467-020-15507
ERX552270.62.dc	ERX552270.62.dc	Nucleocytoviricota	Megaviricetes	Imitervirales	IM_01	g343	-	cultivation-independent	27	662834	11077	24549.4	79414	702	20.74	Marine	Marine	https://doi.org/10.1038/s41467-020-15507
ERX552270.64.dc	ERX552270.64.dc	Nucleocytoviricota	Megaviricetes	Algavirales	AG_03	g195	-	cultivation-independent	9	296405	10134	32933.9	75673	341	36.27	Marine	Marine	https://doi.org/10.1038/s41467-020-15507
ERX552270.65.dc	ERX552270.65.dc	Nucleocytoviricota	Megaviricetes	Imitervirales	IM_01	g342	-	cultivation-independent	19	461143	11266	24270.7	57886	508	26.61	Marine	Marine	https://doi.org/10.1038/s41467-020-15507
ERX552270.68.dc	ERX552270.68.dc	Nucleocytoviricota	Megaviricetes	Imitervirales	incertae_sedis	g247	-	cultivation-independent	25	462124	10734	18485	39333	433	28.17	Marine	Marine	https://doi.org/10.1038/s41467-020-15507
ERX552270.7.dc	ERX552270.7.dc	Nucleocytoviricota	Megaviricetes	Algavirales	AG_03	g190	-	cultivation-independent	9	229017	12743	25446.3	38019	272	28.15	Marine	Marine	https://doi.org/10.1038/s41467-020-15507
ERX552270.74.dc	ERX552270.74.dc	Nucleocytoviricota	Megaviricetes	Imitervirales	IM_01	g342	-	cultivation-independent	8	295006	10348	36875.8	76953	327	24.7	Marine	Marine	https://doi.org/10.1038/s41467-020-15507
ERX552270.76.dc	ERX552270.76.dc	Nucleocytoviricota	Megaviricetes	Imitervirales	IM_09	g279	-	cultivation-independent	25	492224	10429	19689	46686	442	29.06	Marine	Marine	https://doi.org/10.1038/s41467-020-15507
ERX552270.8.dc	ERX552270.8.dc	Nucleocytoviricota	Megaviricetes	Algavirales	AG_03	g189	-	cultivation-independent	9	188439	10404	20937.7	40718	236	28.94	Marine	Marine	https://doi.org/10.1038/s41467-020-15507
ERX552270.86.dc	ERX552270.86.dc	Nucleocytoviricota	Megaviricetes	Imitervirales	IM_01	g343	-	cultivation-independent	9	448260	11257	49806.7	117500	476	22.82	Marine	Marine	https://doi.org/10.1038/s41467-020-15507
ERX552270.87.dc	ERX552270.87.dc	Nucleocytoviricota	Megaviricetes	Imitervirales	IM_01	g329	-	cultivation-independent	10	260715	10334	26071.5	92952	247	26.53	Marine	Marine	https://doi.org/10.1038/s41467-020-15507
ERX552270.89.dc	ERX552270.89.dc	Nucleocytoviricota	Megaviricetes	Imitervirales	IM_12	g301	-	cultivation-independent	16	410261	10068	25641.3	57550	406	21.9	Marine	Marine	https://doi.org/10.1038/s41467-020-15507
ERX552270.94.dc	ERX552270.94.dc	Nucleocytoviricota	Megaviricetes	Imitervirales	IM_01	g344	-	cultivation-independent	16	389688	10587	24355.5	43658	442	30.66	Marine	Marine	https://doi.org/10.1038/s41467-020-15507
ERX552270.97.dc	ERX552270.97.dc	Nucleocytoviricota	Megaviricetes	Imitervirales	IM_07	g292	-	cultivation-independent	25	566362	10724	22654.5	47787	555	28.02	Marine	Marine	https://doi.org/10.1038/s41467-020-15507
ERX552274.3.dc	ERX552274.3.dc	Nucleocytoviricota	Megaviricetes	Algavirales	AG_04	g172	-	cultivation-independent	7	122492	11597	17498.9	29617	158	29.76	Marine	Marine	https://doi.org/10.1038/s41467-020-15507
ERX552274.30.dc	ERX552274.30.dc	Nucleocytoviricota	Megaviricetes	Imitervirales	IM_01	g343	-	cultivation-independent	15	387535	11952	25835.7	98706	404	19.47	Marine	Marine	https://doi.org/10.1038/s41467-020-15507
ERX552274.9.dc	ERX552274.9.dc	Nucleocytoviricota	Megaviricetes	Imitervirales	IM_01	g334	-	cultivation-independent	32	479950	10118	14998.4	20764	538	22.99	Marine	Marine	https://doi.org/10.1038/s41467-020-15507
ERX552277.13.dc	ERX552277.13.dc	Nucleocytoviricota	Megaviricetes	Pandoravirales	PV_05	g147	Coccolithoviridae	cultivation-independent	23	699154	12510	30398	73982	795	34.67	Marine	Marine	https://doi.org/10.1038/s41467-020-15507
ERX552283.12.dc	ERX552283.12.dc	Nucleocytoviricota	Megaviricetes	Algavirales	AG_01	g177	Prasinoviridae	cultivation-independent	8	119588	10807	14948.5	20378	175	31.97	Marine	Marine	https://doi.org/10.1038/s41467-020-15507
ERX552283.9.dc	ERX552283.9.dc	Nucleocytoviricota	Megaviricetes	Algavirales	AG_04	g172	-	cultivation-independent	5	160102	19528	32020.4	59046	164	31.48	Marine	Marine	https://doi.org/10.1038/s41467-020-15507
ERX552287.77.dc	ERX552287.77.dc	Nucleocytoviricota	Megaviricetes	Imitervirales	IM_08	g290	-	cultivation-independent	14	212029	10399	15144.9	26155	223	25.13	Marine	Marine	https://doi.org/10.1038/s41467-020-15507
ERX552287.8.dc	ERX552287.8.dc	Nucleocytoviricota	Megaviricetes	Imitervirales	IM_08	g288	-	cultivation-independent	17	402040	10108	23649.4	52768	451	25.32	Marine	Marine	https://doi.org/10.1038/s41467-020-15507
ERX552288.39.dc	ERX552288.39.dc	Nucleocytoviricota	Megaviricetes	Imitervirales	IM_01	g329	-	cultivation-independent	15	413462	11552	27564.1	72411	465	25.52	Marine	Marine	https://doi.org/10.1038/s41467-020-15507
ERX552288.49.dc	ERX552288.49.dc	Nucleocytoviricota	Megaviricetes	Pandoravirales	PV_03	g157	-	cultivation-independent	3	274224	19800	91408	149792	292	55.96	Marine	Marine	https://doi.org/10.1038/s41467-020-15507
ERX552288.95.dc	ERX552288.95.dc	Nucleocytoviricota	Megaviricetes	Imitervirales	IM_01	g335	-	cultivation-independent	15	322627	10359	21508.5	38750	333	24.86	Marine	Marine	https://doi.org/10.1038/s41467-020-15507
ERX552292.53.dc	ERX552292.53.dc	Nucleocytoviricota	Megaviricetes	Imitervirales	IM_01	g329	-	cultivation-independent	24	333450	10178	13893.8	30979	364	28.45	Marine	Marine	https://doi.org/10.1038/s41467-020-15507
ERX552295.44.dc	ERX552295.44.dc	Nucleocytoviricota	Megaviricetes	Algavirales	AG_01	g177	Prasinoviridae	cultivation-independent	2	153610	42692	76805	110918	194	43.18	Marine	Marine	https://doi.org/10.1038/s41467-020-15507
ERX552296.13.dc	ERX552296.13.dc	Nucleocytoviricota	Megaviricetes	Imitervirales	IM_01	g335	-	cultivation-independent	62	1029447	10057	16604	47105	976	22.08	Marine	Marine	https://doi.org/10.1038/s41467-020-15507
ERX552296.3.dc	ERX552296.3.dc	Nucleocytoviricota	Megaviricetes	Imitervirales	IM_01	g335	-	cultivation-independent	11	139841	10205	12712.8	20298	172	26.39	Marine	Marine	https://doi.org/10.1038/s41467-020-15507
ERX552296.31.dc	ERX552296.31.dc	Nucleocytoviricota	Megaviricetes	Imitervirales	IM_01	g336	-	cultivation-independent	9	478245	13143	53138.3	124075	495	31.85	Marine	Marine	https://doi.org/10.1038/s41467-020-15507
ERX552296.34.dc	ERX552296.34.dc	Nucleocytoviricota	Megaviricetes	Imitervirales	IM_01	g334	-	cultivation-independent	12	255354	10417	21279.5	36608	272	28.77	Marine	Marine	https://doi.org/10.1038/s41467-020-15507
ERX552297.51.dc	ERX552297.51.dc	Nucleocytoviricota	Megaviricetes	Imitervirales	IM_01	g344	-	cultivation-independent	14	431728	11628	30837.7	82210	403	32.28	Marine	Marine	https://doi.org/10.1038/s41467-020-15507
ERX552297.80.dc	ERX552297.80.dc	Nucleocytoviricota	Megaviricetes	Imitervirales	IM_01	g344	-	cultivation-independent	15	338173	10566	22544.9	49641	359	33.26	Marine	Marine	https://doi.org/10.1038/s41467-020-15507
ERX552298.27.dc	ERX552298.27.dc	Nucleocytoviricota	Megaviricetes	Imitervirales	IM_01	g343	-	cultivation-independent	21	376730	10372	17939.5	41120	374	20.53	Marine	Marine	https://doi.org/10.1038/s41467-020-15507
ERX552299.29.dc	ERX552299.29.dc	Nucleocytoviricota	Megaviricetes	Pandoravirales	incertae_sedis	g156	-	cultivation-independent	3	144038	11160	48012.7	100187	176	43.32	Marine	Marine	https://doi.org/10.1038/s41467-020-15507
ERX552300.8.dc	ERX552300.8.dc	Nucleocytoviricota	Megaviricetes	Imitervirales	IM_16	g230	Mimiviridae	cultivation-independent	15	890283	11937	59352.2	150720	836	23.28	Marine	Marine	https://doi.org/10.1038/s41467-020-15507
ERX552302.1.dc	ERX552302.1.dc	Nucleocytoviricota	Megaviricetes	Imitervirales	IM_09	g278	-	cultivation-independent	10	173214	10005	17321.4	30609	194	33.45	Marine	Marine	https://doi.org/10.1038/s41467-020-15507
ERX552302.25.dc	ERX552302.25.dc	Nucleocytoviricota	Megaviricetes	Imitervirales	IM_01	g334	-	cultivation-independent	10	286784	10356	28678.4	105032	316	28.25	Marine	Marine	https://doi.org/10.1038/s41467-020-15507
ERX552302.38.dc	ERX552302.38.dc	Nucleocytoviricota	Megaviricetes	Pandoravirales	PV_03	g159	-	cultivation-independent	5	280711	10578	56142.2	102370	277	40.61	Marine	Marine	https://doi.org/10.1038/s41467-020-15507
ERX552302.42.dc	ERX552302.42.dc	Nucleocytoviricota	Megaviricetes	Imitervirales	IM_01	g344	-	cultivation-independent	15	263316	10352	17554.4	29159	289	24.83	Marine	Marine	https://doi.org/10.1038/s41467-020-15507
ERX552302.47.dc	ERX552302.47.dc	Nucleocytoviricota	Megaviricetes	Imitervirales	IM_01	g334	-	cultivation-independent	10	479083	12856	47908.3	98194	510	30.04	Marine	Marine	https://doi.org/10.1038/s41467-020-15507
ERX552309.9.dc	ERX552309.9.dc	Nucleocytoviricota	Megaviricetes	Algavirales	AG_01	g177	Prasinoviridae	cultivation-independent	4	157748	17283	39437	68922	234	40.15	Marine	Marine	https://doi.org/10.1038/s41467-020-15507
ERX552333.20.dc	ERX552333.20.dc	Nucleocytoviricota	Megaviricetes	Algavirales	AG_01	g177	Prasinoviridae	cultivation-independent	5	148709	14307	29741.8	81121	211	32.56	Marine	Marine	https://doi.org/10.1038/s41467-020-15507
ERX552336.20.dc	ERX552336.20.dc	Nucleocytoviricota	Megaviricetes	Algavirales	AG_01	g177	Prasinoviridae	cultivation-independent	5	147036	12400	29407.2	56065	204	41.87	Marine	Marine	https://doi.org/10.1038/s41467-020-15507
ERX552357.22.dc	ERX552357.22.dc	Nucleocytoviricota	Megaviricetes	Algavirales	AG_01	g177	Prasinoviridae	cultivation-independent	4	110228	12885	27557	41630	160	33.24	Marine	Marine	https://doi.org/10.1038/s41467-020-15507
ERX555907.104.dc	ERX555907.104.dc	Nucleocytoviricota	Megaviricetes	Imitervirales	IM_09	g276	-	cultivation-independent	12	237279	10677	19773.3	30031	223	27.17	Marine	Marine	https://doi.org/10.1038/s41467-020-15507
ERX555907.107.dc	ERX555907.107.dc	Nucleocytoviricota	Megaviricetes	Algavirales	AG_01	g177	Prasinoviridae	cultivation-independent	6	154620	14852	25770	51143	228	36.62	Marine	Marine	https://doi.org/10.1038/s41467-020-15507
ERX555907.69.dc	ERX555907.69.dc	Nucleocytoviricota	Megaviricetes	Algavirales	AG_03	g194	-	cultivation-independent	13	254772	10682	19597.8	45426	325	26.38	Marine	Marine	https://doi.org/10.1038/s41467-020-15507
ERX555913.6.dc	ERX555913.6.dc	Nucleocytoviricota	Megaviricetes	Imitervirales	IM_01	g332	-	cultivation-independent	15	350087	10403	23339.1	63388	373	27.27	Marine	Marine	https://doi.org/10.1038/s41467-020-15507
ERX555915.1.dc	ERX555915.1.dc	Nucleocytoviricota	Megaviricetes	Imitervirales	IM_08	g287	-	cultivation-independent	27	532401	11448	19718.6	54805	510	22.49	Marine	Marine	https://doi.org/10.1038/s41467-020-15507
ERX555917.66.dc	ERX555917.66.dc	Nucleocytoviricota	Megaviricetes	Algavirales	AG_04	g172	-	cultivation-independent	6	136816	10048	22802.7	38717	150	31.72	Marine	Marine	https://doi.org/10.1038/s41467-020-15507
ERX555926.27.dc	ERX555926.27.dc	Nucleocytoviricota	Megaviricetes	Imitervirales	IM_01	g339	-	cultivation-independent	17	447520	12065	26324.7	51513	492	23.85	Marine	Marine	https://doi.org/10.1038/s41467-020-15507
ERX555926.32.dc	ERX555926.32.dc	Nucleocytoviricota	Megaviricetes	Imitervirales	IM_16	g215	Mimiviridae	cultivation-independent	52	960909	10189	18479	45724	952	22.36	Marine	Marine	https://doi.org/10.1038/s41467-020-15507
ERX555926.39.dc	ERX555926.39.dc	Nucleocytoviricota	Megaviricetes	Imitervirales	IM_01	g334	-	cultivation-independent	18	347638	10462	19313.2	30655	410	28.96	Marine	Marine	https://doi.org/10.1038/s41467-020-15507
ERX555931.51.dc	ERX555931.51.dc	Nucleocytoviricota	Megaviricetes	Imitervirales	IM_09	g274	-	cultivation-independent	14	244712	10295	17479.4	36971	272	29.16	Marine	Marine	https://doi.org/10.1038/s41467-020-15507
ERX555933.22.dc	ERX555933.22.dc	Nucleocytoviricota	Megaviricetes	Imitervirales	IM_01	g329	-	cultivation-independent	17	539679	12496	31745.8	55494	566	28.34	Marine	Marine	https://doi.org/10.1038/s41467-020-15507
ERX555933.5.dc	ERX555933.5.dc	Nucleocytoviricota	Megaviricetes	Imitervirales	IM_07	g292	-	cultivation-independent	21	732394	10134	34875.9	142320	693	28.09	Marine	Marine	https://doi.org/10.1038/s41467-020-15507
ERX555933.51.dc	ERX555933.51.dc	Nucleocytoviricota	Megaviricetes	Imitervirales	IM_08	g285	-	cultivation-independent	38	602638	10003	15858.9	43433	506	22.25	Marine	Marine	https://doi.org/10.1038/s41467-020-15507
ERX555935.132.dc	ERX555935.132.dc	Nucleocytoviricota	Megaviricetes	Imitervirales	IM_09	g276	-	cultivation-independent	9	272703	11786	30300.3	66700	255	28.44	Marine	Marine	https://doi.org/10.1038/s41467-020-15507
ERX555941.31.dc	ERX555941.31.dc	Nucleocytoviricota	Megaviricetes	Imitervirales	IM_09	g280	-	cultivation-independent	15	471363	14580	31424.2	77298	466	29.06	Marine	Marine	https://doi.org/10.1038/s41467-020-15507
ERX555952.65.dc	ERX555952.65.dc	Nucleocytoviricota	Megaviricetes	Imitervirales	IM_16	g219	Mimiviridae	cultivation-independent	43	752431	10211	17498.4	52218	707	24.68	Marine	Marine	https://doi.org/10.1038/s41467-020-15507
ERX555954.29.dc	ERX555954.29.dc	Nucleocytoviricota	Megaviricetes	Imitervirales	IM_01	g335	-	cultivation-independent	16	315378	12437	19711.1	43671	322	26.45	Marine	Marine	https://doi.org/10.1038/s41467-020-15507
ERX555954.49.dc	ERX555954.49.dc	Nucleocytoviricota	Megaviricetes	Imitervirales	IM_09	g274	-	cultivation-independent	8	135566	10455	16945.8	23128	155	25.76	Marine	Marine	https://doi.org/10.1038/s41467-020-15507
ERX555958.4.dc	ERX555958.4.dc	Nucleocytoviricota	Megaviricetes	Imitervirales	IM_12	g300	-	cultivation-independent	11	526438	13408	47858	129208	515	20.56	Marine	Marine	https://doi.org/10.1038/s41467-020-15507
ERX555961.17.dc	ERX555961.17.dc	Nucleocytoviricota	Megaviricetes	Algavirales	AG_01	g177	Prasinoviridae	cultivation-independent	4	143173	31552	35793.3	44645	210	33.55	Marine	Marine	https://doi.org/10.1038/s41467-020-15507
ERX555963.29.dc	ERX555963.29.dc	Nucleocytoviricota	Megaviricetes	Imitervirales	IM_01	g343	-	cultivation-independent	16	345648	10130	21603	43413	381	22.91	Marine	Marine	https://doi.org/10.1038/s41467-020-15507
ERX555965.5.dc	ERX555965.5.dc	Nucleocytoviricota	Megaviricetes	Imitervirales	IM_01	g329	-	cultivation-independent	26	484723	10104	18643.2	50826	528	27.34	Marine	Marine	https://doi.org/10.1038/s41467-020-15507
ERX555965.56.dc	ERX555965.56.dc	Nucleocytoviricota	Megaviricetes	Imitervirales	IM_01	g339	-	cultivation-independent	13	394566	11804	30351.2	80709	421	22.04	Marine	Marine	https://doi.org/10.1038/s41467-020-15507
ERX555967.111.dc	ERX555967.111.dc	Nucleocytoviricota	Megaviricetes	Algavirales	AG_01	g181	Prasinoviridae	cultivation-independent	4	170616	19276	42654	72853	228	54.81	Marine	Marine	https://doi.org/10.1038/s41467-020-15507
ERX555967.26.dc	ERX555967.26.dc	Nucleocytoviricota	Megaviricetes	Imitervirales	IM_01	g335	-	cultivation-independent	11	372620	10161	33874.5	102814	393	26.33	Marine	Marine	https://doi.org/10.1038/s41467-020-15507
ERX555967.32.dc	ERX555967.32.dc	Nucleocytoviricota	Megaviricetes	Imitervirales	IM_07	g292	-	cultivation-independent	24	413621	10237	17234.2	31591	419	21.56	Marine	Marine	https://doi.org/10.1038/s41467-020-15507
ERX555967.47.dc	ERX555967.47.dc	Nucleocytoviricota	Megaviricetes	Pandoravirales	incertae_sedis	g137	-	cultivation-independent	6	185312	11470	30885.3	77430	167	34.06	Marine	Marine	https://doi.org/10.1038/s41467-020-15507
ERX555967.90.dc	ERX555967.90.dc	Nucleocytoviricota	Megaviricetes	Imitervirales	IM_01	g334	-	cultivation-independent	9	418505	20057	46500.6	78368	471	28.78	Marine	Marine	https://doi.org/10.1038/s41467-020-15507
ERX555976.71.dc	ERX555976.71.dc	Nucleocytoviricota	Megaviricetes	Algavirales	AG_01	g178	Prasinoviridae	cultivation-independent	5	117858	10413	23571.6	41069	173	43.2	Marine	Marine	https://doi.org/10.1038/s41467-020-15507
ERX555987.30.dc	ERX555987.30.dc	Nucleocytoviricota	Megaviricetes	Algavirales	AG_01	g177	Prasinoviridae	cultivation-independent	6	132851	10157	22141.8	28651	197	33.96	Marine	Marine	https://doi.org/10.1038/s41467-020-15507
ERX555988.97.dc	ERX555988.97.dc	Nucleocytoviricota	Megaviricetes	Imitervirales	IM_01	g343	-	cultivation-independent	11	463120	12401	42101.8	89557	479	26.31	Marine	Marine	https://doi.org/10.1038/s41467-020-15507
ERX556003.31.dc	ERX556003.31.dc	Nucleocytoviricota	Megaviricetes	Imitervirales	IM_01	g331	-	cultivation-independent	17	444851	10446	26167.7	75027	530	27.57	Marine	Marine	https://doi.org/10.1038/s41467-020-15507
ERX556005.37.dc	ERX556005.37.dc	Nucleocytoviricota	Megaviricetes	Imitervirales	IM_09	g279	-	cultivation-independent	21	517469	10798	24641.4	46590	519	27.25	Marine	Marine	https://doi.org/10.1038/s41467-020-15507
ERX556009.7.dc	ERX556009.7.dc	Nucleocytoviricota	Megaviricetes	Imitervirales	IM_01	g342	-	cultivation-independent	17	449570	10095	26445.3	54610	510	25.92	Marine	Marine	https://doi.org/10.1038/s41467-020-15507
ERX556017.11.dc	ERX556017.11.dc	Nucleocytoviricota	Megaviricetes	Algavirales	AG_04	g175	-	cultivation-independent	8	241606	16182	30200.8	47851	261	36.01	Marine	Marine	https://doi.org/10.1038/s41467-020-15507
ERX556019.13.dc	ERX556019.13.dc	Nucleocytoviricota	Megaviricetes	Imitervirales	IM_01	g335	-	cultivation-independent	15	342032	10465	22802.1	46149	317	33.16	Marine	Marine	https://doi.org/10.1038/s41467-020-15507
ERX556028.70.dc	ERX556028.70.dc	Nucleocytoviricota	Megaviricetes	Imitervirales	IM_01	g344	-	cultivation-independent	12	320408	11650	26700.7	52363	318	56.99	Marine	Marine	https://doi.org/10.1038/s41467-020-15507
ERX556031.10.dc	ERX556031.10.dc	Nucleocytoviricota	Megaviricetes	Imitervirales	IM_01	g340	-	cultivation-independent	10	125875	10055	12587.5	17823	118	35.87	Marine	Marine	https://doi.org/10.1038/s41467-020-15507
ERX556032.62.dc	ERX556032.62.dc	Nucleocytoviricota	Megaviricetes	Imitervirales	IM_01	g335	-	cultivation-independent	13	210930	10137	16225.4	22429	207	28.4	Marine	Marine	https://doi.org/10.1038/s41467-020-15507
ERX556034.38.dc	ERX556034.38.dc	Nucleocytoviricota	Megaviricetes	Algavirales	AG_01	g177	Prasinoviridae	cultivation-independent	4	185474	35758	46368.5	68748	248	38.58	Marine	Marine	https://doi.org/10.1038/s41467-020-15507
ERX556034.40.dc	ERX556034.40.dc	Nucleocytoviricota	Megaviricetes	Algavirales	AG_01	g177	Prasinoviridae	cultivation-independent	5	147515	10617	29503	58480	188	38.68	Marine	Marine	https://doi.org/10.1038/s41467-020-15507
ERX556034.5.dc	ERX556034.5.dc	Nucleocytoviricota	Megaviricetes	Algavirales	AG_04	g175	-	cultivation-independent	10	202435	12425	20243.5	29496	268	35.65	Marine	Marine	https://doi.org/10.1038/s41467-020-15507
ERX556035.15.dc	ERX556035.15.dc	Nucleocytoviricota	Megaviricetes	Algavirales	AG_01	g177	Prasinoviridae	cultivation-independent	3	147072	23614	49024	76771	188	40.05	Marine	Marine	https://doi.org/10.1038/s41467-020-15507
ERX556037.11.dc	ERX556037.11.dc	Nucleocytoviricota	Megaviricetes	Algavirales	AG_01	g177	Prasinoviridae	cultivation-independent	5	122933	13758	24586.6	42761	165	33.53	Marine	Marine	https://doi.org/10.1038/s41467-020-15507
ERX556037.23.dc	ERX556037.23.dc	Nucleocytoviricota	Megaviricetes	Imitervirales	IM_01	g344	-	cultivation-independent	11	173270	11475	15751.8	26643	194	40.61	Marine	Marine	https://doi.org/10.1038/s41467-020-15507
ERX556037.25.dc	ERX556037.25.dc	Nucleocytoviricota	Megaviricetes	Imitervirales	IM_01	g343	-	cultivation-independent	25	519965	10356	20798.6	40695	519	20.35	Marine	Marine	https://doi.org/10.1038/s41467-020-15507
ERX556040.51.dc	ERX556040.51.dc	Nucleocytoviricota	Megaviricetes	Algavirales	AG_01	g177	Prasinoviridae	cultivation-independent	6	106163	12846	17693.8	21954	150	40.33	Marine	Marine	https://doi.org/10.1038/s41467-020-15507
ERX556054.25.dc	ERX556054.25.dc	Nucleocytoviricota	Megaviricetes	Imitervirales	IM_01	g329	-	cultivation-independent	5	424322	17306	84864.4	134219	437	26.25	Marine	Marine	https://doi.org/10.1038/s41467-020-15507
ERX556058.18.dc	ERX556058.18.dc	Nucleocytoviricota	Megaviricetes	Imitervirales	IM_01	g343	-	cultivation-independent	14	184343	10027	13167.4	22195	192	22.55	Marine	Marine	https://doi.org/10.1038/s41467-020-15507
ERX556058.46.dc	ERX556058.46.dc	Nucleocytoviricota	Megaviricetes	Imitervirales	IM_13	g260	-	cultivation-independent	13	333509	11964	25654.5	58008	334	25.88	Marine	Marine	https://doi.org/10.1038/s41467-020-15507
ERX556059.13.dc	ERX556059.13.dc	Nucleocytoviricota	Megaviricetes	Imitervirales	IM_12	g300	-	cultivation-independent	18	392873	10449	21826.3	58810	374	17.99	Marine	Marine	https://doi.org/10.1038/s41467-020-15507
ERX556059.7.dc	ERX556059.7.dc	Nucleocytoviricota	Megaviricetes	Algavirales	AG_01	g177	Prasinoviridae	cultivation-independent	2	139628	18255	69814	121373	199	41.24	Marine	Marine	https://doi.org/10.1038/s41467-020-15507
ERX556075.42.dc	ERX556075.42.dc	Nucleocytoviricota	Megaviricetes	Algavirales	AG_01	g177	Prasinoviridae	cultivation-independent	3	141613	34510	47204.3	71176	216	33.29	Marine	Marine	https://doi.org/10.1038/s41467-020-15507
ERX556088.18.dc	ERX556088.18.dc	Nucleocytoviricota	Megaviricetes	Imitervirales	IM_01	g331	-	cultivation-independent	14	366812	12949	26200.9	48077	422	32.31	Marine	Marine	https://doi.org/10.1038/s41467-020-15507
ERX556091.17.dc	ERX556091.17.dc	Nucleocytoviricota	Megaviricetes	Imitervirales	IM_12	g300	-	cultivation-independent	15	420497	12181	28033.1	65259	403	20.37	Marine	Marine	https://doi.org/10.1038/s41467-020-15507
ERX556094.31.dc	ERX556094.31.dc	Nucleocytoviricota	Megaviricetes	Imitervirales	IM_09	g274	-	cultivation-independent	14	240800	10310	17200	29594	275	27.12	Marine	Marine	https://doi.org/10.1038/s41467-020-15507
ERX556101.13.dc	ERX556101.13.dc	Nucleocytoviricota	Megaviricetes	Imitervirales	IM_01	g342	-	cultivation-independent	14	253176	10176	18084	29672	293	32.38	Marine	Marine	https://doi.org/10.1038/s41467-020-15507
ERX556101.60.dc	ERX556101.60.dc	Nucleocytoviricota	Megaviricetes	Algavirales	AG_01	g177	Prasinoviridae	cultivation-independent	6	139343	13230	23223.8	33871	203	39.07	Marine	Marine	https://doi.org/10.1038/s41467-020-15507
ERX556101.9.dc	ERX556101.9.dc	Nucleocytoviricota	Megaviricetes	Algavirales	AG_04	g172	-	cultivation-independent	3	139710	15494	46570	101680	167	30.77	Marine	Marine	https://doi.org/10.1038/s41467-020-15507
ERX556103.23.dc	ERX556103.23.dc	Nucleocytoviricota	Megaviricetes	Imitervirales	IM_09	g279	-	cultivation-independent	18	260954	10123	14497.4	25966	259	25.33	Marine	Marine	https://doi.org/10.1038/s41467-020-15507
ERX556133.24.dc	ERX556133.24.dc	Nucleocytoviricota	Megaviricetes	Imitervirales	IM_12	g300	-	cultivation-independent	11	325579	13055	29598.1	52044	341	22.58	Marine	Marine	https://doi.org/10.1038/s41467-020-15507
ERX556315.47.dc	ERX556315.47.dc	Nucleocytoviricota	Megaviricetes	Imitervirales	IM_14	g254	-	cultivation-independent	21	1085061	13490	51669.6	159708	1051	29.66	Marine	Marine	https://doi.org/10.1038/s41467-020-15507
ERX633345.33.dc	ERX633345.33.dc	Nucleocytoviricota	Megaviricetes	Imitervirales	incertae_sedis	g207	-	cultivation-independent	10	357731	10545	35773.1	86435	385	36.73	Marine	Marine	https://doi.org/10.1038/s41467-020-15507
ERX633347.22.dc	ERX633347.22.dc	Nucleocytoviricota	Megaviricetes	Imitervirales	incertae_sedis	g206	-	cultivation-independent	16	502257	10147	31391.1	84142	499	32.29	Marine	Marine	https://doi.org/10.1038/s41467-020-15507
ERX633348.16.dc	ERX633348.16.dc	Nucleocytoviricota	Megaviricetes	Algavirales	AG_01	g177	Prasinoviridae	cultivation-independent	6	136811	10471	22801.8	39394	211	40.15	Marine	Marine	https://doi.org/10.1038/s41467-020-15507
ERX633354.21.dc	ERX633354.21.dc	Nucleocytoviricota	Megaviricetes	Algavirales	AG_01	g182	Prasinoviridae	cultivation-independent	4	149702	25896	37425.5	52511	216	49.21	Marine	Marine	https://doi.org/10.1038/s41467-020-15507
ERX633356.44.dc	ERX633356.44.dc	Nucleocytoviricota	Megaviricetes	Imitervirales	IM_01	g341	-	cultivation-independent	15	294378	10398	19625.2	38990	252	33.42	Marine	Marine	https://doi.org/10.1038/s41467-020-15507
ERX633356.9.dc	ERX633356.9.dc	Nucleocytoviricota	Megaviricetes	Algavirales	AG_01	g182	Prasinoviridae	cultivation-independent	4	152779	17240	38194.8	77120	235	45.84	Marine	Marine	https://doi.org/10.1038/s41467-020-15507
ERX682739.15.dc	ERX682739.15.dc	Nucleocytoviricota	Megaviricetes	Pandoravirales	incertae_sedis	g144	-	cultivation-independent	11	321673	10068	29243	131605	417	32.62	Freshwater	Freshwater	https://doi.org/10.1038/s41467-020-15507
ERX682739.20.dc	ERX682739.20.dc	Nucleocytoviricota	Megaviricetes	Imitervirales	IM_18	g200	-	cultivation-independent	12	379423	12552	31618.6	95173	377	23.02	Freshwater	Freshwater	https://doi.org/10.1038/s41467-020-15507
ERX943717.62.dc	ERX943717.62.dc	Nucleocytoviricota	Megaviricetes	Pimascovirales	PM_03	g122	-	cultivation-independent	5	157242	17879	31448.4	48549	164	39.3	Marine	Marine	https://doi.org/10.1038/s41467-020-15507
ERX943717.70.dc	ERX943717.70.dc	Nucleocytoviricota	Megaviricetes	Algavirales	AG_01	g181	Prasinoviridae	cultivation-independent	5	158645	20249	31729	59990	222	53.2	Marine	Marine	https://doi.org/10.1038/s41467-020-15507
GCA.000427115.1.CBEV.1	Choristoneura biennis entomopoxvirus	Nucleocytoviricota	Pokkesviricetes	Chitovirales	PX_01	g9	Poxviridae	isolate	1	307691	307691	307691	307691	326	19.73	Host	diseased larvae	GCA_000427115.1
GCA.000427135.1.AHEV.1	Adoxophyes honmai entomopoxvirus 'L' Tokyo	Nucleocytoviricota	Pokkesviricetes	Chitovirales	PX_01	g9	Poxviridae	isolate	1	228750	228750	228750	228750	251	21	Host	diseased larvae	GCA_000427135.1
GCA.000427155.1.MySEV.1	Mythimna separata entomopoxvirus 'L'	Nucleocytoviricota	Pokkesviricetes	Chitovirales	PX_01	g9	Poxviridae	isolate	1	281182	281182	281182	281182	307	19.69	Host	moth	GCA_000427155.1
GCA.000837185.1.ViralProj14097	Amsacta moorei entomopoxvirus	Nucleocytoviricota	Pokkesviricetes	Chitovirales	PX_01	g9	Poxviridae	isolate	1	232392	232392	232392	232392	262	17.78	Host	Insects	GCA_000837185.1
GCA.000838105.1.ViralProj14124	Invertebrate iridescent virus 6	Nucleocytoviricota	Megaviricetes	Pimascovirales	PM_02	g130	Iridoviridae	isolate	1	212482	212482	212482	212482	207	28.63	Host	invertebrates	GCA_000838105.1
GCA.000838565.1.ViralProj14042	Melanoplus sanguinipes entomopoxvirus 'O' Tucson	Nucleocytoviricota	Pokkesviricetes	Chitovirales	PX_01	g11	Poxviridae	isolate	1	236120	236120	236120	236120	257	18.27	Host	host	GCA_000838565.1
GCA.000838605.1.ViralProj14052	Fowlpox virus	Nucleocytoviricota	Pokkesviricetes	Chitovirales	PX_01	g6	Poxviridae	isolate	1	288539	288539	288539	288539	262	30.89	Host	chicken embryo	GCA_000838605.1
GCA.000839605.1.ViralProj14081	Lymphocystis disease virus 1	Nucleocytoviricota	Megaviricetes	Pimascovirales	PM_03	g125	-	isolate	1	102653	102653	102653	102653	109	29.07	Host	animal	GCA_000839605.1
GCA.000839765.1.ViralProj14114	Ectocarpus siliculosus virus 1 strain=EsV-1	Nucleocytoviricota	Megaviricetes	Pandoravirales	incertae_sedis	g135	-	isolate	1	335593	335593	335593	335593	422	51.73	Marine	algae	GCA_000839765.1
GCA.000839965.1.ViralProj14155	Swinepox virus 17077-99	Nucleocytoviricota	Pokkesviricetes	Chitovirales	PX_01	g1	Poxviridae	isolate	1	146454	146454	146454	146454	152	27.4	Host	pig	GCA_000839965.1
GCA.000841685.1.ViralProj14340	Canarypox virus strain=ATCC VR-111	Nucleocytoviricota	Pokkesviricetes	Chitovirales	PX_01	g6	Poxviridae	isolate	1	359853	359853	359853	359853	334	30.37	Host	scab on foot of canary	GCA_000841685.1
GCA.000843325.1.ViralProj14328	Molluscum contagiosum virus subtype 1	Nucleocytoviricota	Pokkesviricetes	Chitovirales	PX_01	g5	Poxviridae	isolate	1	190289	190289	190289	190289	172	63.36	Host	human tumor	GCA_000843325.1
GCA.000844045.1.ViralProj14469	Bovine papular stomatitis virus strain=BV-AR02	Nucleocytoviricota	Pokkesviricetes	Chitovirales	PX_01	g3	Poxviridae	isolate	1	134431	134431	134431	134431	133	64.5	Host	lamb kidney cells	GCA_000844045.1
GCA.000844845.1.ViralProj14464	Orf virus strain=OV-SA00	Nucleocytoviricota	Pokkesviricetes	Chitovirales	PX_01	g3	Poxviridae	isolate	1	139962	139962	139962	139962	136	63.44	Host	goat	GCA_000844845.1
GCA.000845705.1.ViralProj14466	Yaba monkey tumor virus	Nucleocytoviricota	Pokkesviricetes	Chitovirales	PX_01	g1	Poxviridae	isolate	1	134721	134721	134721	134721	139	29.83	Host	rhesus monkey	GCA_000845705.1
GCA.000846905.1.ViralProj14544	Singapore grouper iridovirus	Nucleocytoviricota	Megaviricetes	Pimascovirales	PM_03	g124	-	isolate	1	140131	140131	140131	140131	145	48.64	Host	marine fish	GCA_000846905.1
GCA.000847045.1.ViralProj14564	Paramecium bursaria Chlorella virus 1	Nucleocytoviricota	Megaviricetes	Algavirales	AG_02	g184	Phycodnaviridae	isolate	1	330611	330611	330611	330611	382	39.97	Freshwater	freshwater	GCA_000847045.1
GCA.000847185.1.ViralProj14595	Yaba-like disease virus	Nucleocytoviricota	Pokkesviricetes	Chitovirales	PX_01	g1	Poxviridae	isolate	1	144575	144575	144575	144575	155	27	Host	human	GCA_000847185.1
GCA.000847965.1.ViralProj14590	Rabbit fibroma virus strain=Kasza	Nucleocytoviricota	Pokkesviricetes	Chitovirales	PX_01	g1	Poxviridae	isolate	1	159857	159857	159857	159857	166	39.53	Host	rabbit	GCA_000847965.1
GCA.000867605.1.ViralProj17721	Spodoptera frugiperda ascovirus 1a	Nucleocytoviricota	Megaviricetes	Pimascovirales	PM_02	g127	Iridoviridae	isolate	1	156922	156922	156922	156922	212	49.26	Host	insects	GCA_000867605.1
GCA.000867825.1.ViralProj18305	Paramecium bursaria Chlorella virus FR483 strain=FR483	Nucleocytoviricota	Megaviricetes	Algavirales	AG_02	g184	Phycodnaviridae	isolate	1	321240	321240	321240	321240	365	44.61	Freshwater	freshwater	GCA_000867825.1
GCA.000869065.1.ViralProj16798	Nile crocodilepox virus	Nucleocytoviricota	Pokkesviricetes	Chitovirales	PX_01	g7	Poxviridae	isolate	1	190054	190054	190054	190054	171	61.92	Host	Crocodile	GCA_000869065.1
GCA.000869125.1.ViralProj17099	Aedes taeniorhynchus iridescent virus	Nucleocytoviricota	Megaviricetes	Pimascovirales	PM_02	g132	Iridoviridae	isolate	1	191100	191100	191100	191100	194	47.89	Host	mosquito	GCA_000869125.1
GCA.000869685.1.ViralProj18527	Acanthocystis turfacea chlorella virus 1 strain=ATCV-1	Nucleocytoviricota	Megaviricetes	Algavirales	AG_02	g184	Phycodnaviridae	isolate	1	288047	288047	288047	288047	354	49.4	Freshwater	fresh-water pond	GCA_000869685.1
GCA.000871485.1.ViralProj19151	Heliothis virescens ascovirus 3e	Nucleocytoviricota	Megaviricetes	Pimascovirales	PM_02	g127	Iridoviridae	isolate	1	186262	186262	186262	186262	185	45.87	Host	S. exigua larvae	GCA_000871485.1
GCA.000873685.1.ViralProj20989	Paramecium bursaria Chlorella virus NY2A strain=NY-2A	Nucleocytoviricota	Megaviricetes	Algavirales	AG_02	g184	Phycodnaviridae	isolate	1	368683	368683	368683	368683	415	40.69	Freshwater	freshwater	GCA_000873685.1
GCA.000874805.1.ViralProj31093	Feldmannia species virus FsV-158	Nucleocytoviricota	Megaviricetes	Pandoravirales	incertae_sedis	g134	-	isolate	1	154641	154641	154641	154641	182	51.8	Host	filamentous brown alga	GCA_000874805.1
GCA.000881595.1.ViralProj32133	Diadromus pulchellus ascovirus 4a	Nucleocytoviricota	Megaviricetes	Pimascovirales	PM_02	g128	Iridoviridae	isolate	1	119343	119343	119343	119343	151	49.66	Host	A. assectella pupae	GCA_000881595.1
GCA.000886295.1.ViralProj45973	Pseudocowpox virus strain=VR634	Nucleocytoviricota	Pokkesviricetes	Chitovirales	PX_01	g3	Poxviridae	isolate	1	145289	145289	145289	145289	138	64.99	Host	cattle	GCA_000886295.1
GCA.000889395.1.ViralProj59783	Cafeteria roenbergensis virus BV-PW1 strain=BV-PW1	Nucleocytoviricota	Megaviricetes	Imitervirales	IM_16	g225	Mimiviridae	isolate	1	617453	617453	617453	617453	557	23.34	Marine	Gulf of Mexico coastal waters	GCA_000889395.1
GCA.000889515.1.ViralProj61009	Bathycoccus sp. RCC1105 virus BpV1	Nucleocytoviricota	Megaviricetes	Algavirales	AG_01	g177	Prasinoviridae	isolate	1	198519	198519	198519	198519	225	37.21	Marine	open sea near bay	GCA_000889515.1
GCA.000890375.1.ViralProj61013	Micromonas sp. RCC1109 virus MpV1	Nucleocytoviricota	Megaviricetes	Algavirales	AG_01	g177	Prasinoviridae	isolate	1	184095	184095	184095	184095	264	40.85	Marine	seawater	GCA_000890375.1
GCA.000891235.1.ViralProj69999	Wiseana iridescent virus	Nucleocytoviricota	Megaviricetes	Pimascovirales	PM_02	g132	Iridoviridae	isolate	1	205791	205791	205791	205791	191	30.91	Host	invertebrate	GCA_000891235.1
GCA.000892975.1.ViralProj72715	Yokapox virus strain=DakArB 4268	Nucleocytoviricota	Pokkesviricetes	Chitovirales	PX_01	g1	Poxviridae	isolate	1	175699	175699	175699	175699	182	25.58	Host	mosquito pool	GCA_000892975.1
GCA.000893915.1.ViralProj74349	Megavirus chiliensis	Nucleocytoviricota	Megaviricetes	Imitervirales	IM_16	g246	Mimiviridae	isolate	1	1259197	1259197	1259197	1259197	1146	25.23	Marine	seawater	GCA_000893915.1
GCA.000904035.1.ViralProj186430	Acanthamoeba polyphaga moumouvirus strain=M10A	Nucleocytoviricota	Megaviricetes	Imitervirales	IM_16	g246	Mimiviridae	isolate	1	1021348	1021348	1021348	1021348	1030	24.65	Waste	water from a cooling tower	GCA_000904035.1
GCA.000906035.1.ViralProj195482	Micromonas pusilla virus 12T strain=12T	Nucleocytoviricota	Megaviricetes	Algavirales	AG_01	g177	Prasinoviridae	isolate	1	205622	205622	205622	205622	265	39.78	Marine	Atlantic: Southern North Sea	GCA_000906035.1
GCA.000911655.1.ViralProj213019	Pandoravirus dulcis Melbourne	Nucleocytoviricota	Megaviricetes	Pandoravirales	PV_04	g141	Pandoraviridae	isolate	1	1908524	1908524	1908524	1908524	1700	63.66	Freshwater	lake water	GCA_000911655.1
GCA.000911955.1.ViralProj215788	Pandoravirus salinus	Nucleocytoviricota	Megaviricetes	Pandoravirales	PV_04	g141	Pandoraviridae	isolate	1	2473870	2473870	2473870	2473870	2277	61.72	Marine	coastal water	GCA_000911955.1
GCA.000913615.1.ViralProj223065	Squirrelpox virus strain=Red squirrel UK	Nucleocytoviricota	Pokkesviricetes	Chitovirales	PX_01	g4	Poxviridae	isolate	1	148803	148803	148803	148803	145	66.69	Host	squirrel	GCA_000913615.1
GCA.000914535.1.ViralProj239736	Invertebrate iridovirus 25	Nucleocytoviricota	Megaviricetes	Pimascovirales	PM_02	g132	Iridoviridae	isolate	1	204815	204815	204815	204815	193	30.32	Host	invertebrates	GCA_000914535.1
GCA.000915575.1.ViralProj239738	Invertebrate iridescent virus 30	Nucleocytoviricota	Megaviricetes	Pimascovirales	PM_02	g132	Iridoviridae	isolate	1	198533	198533	198533	198533	185	28.11	Host	invertebrates	GCA_000915575.1
GCA.000916835.1.ViralProj237323	Pithovirus sibericum P1084-T	Nucleocytoviricota	Megaviricetes	Pimascovirales	PM_07	g65	Pithoviridae	isolate	1	610033	610033	610033	610033	486	35.8	Freshwater	pond	GCA_000916835.1
GCA.000916855.1.ViralProj237470	Anomala cuprea entomopoxvirus strain=CV6M	Nucleocytoviricota	Pokkesviricetes	Chitovirales	PX_01	g10	Poxviridae	isolate	1	245717	245717	245717	245717	275	19.98	Host	A. cuprea larvae	GCA_000916855.1
GCA.000918955.1.ViralProj243064	Anopheles minimus irodovirus AMIV	Nucleocytoviricota	Megaviricetes	Pimascovirales	PM_02	g133	Iridoviridae	isolate	1	163023	163023	163023	163023	168	39	Host	Anopheles mosquitos	GCA_000918955.1
GCA.000922335.1.ViralProj258005	Aureococcus anophagefferens virus BtV-01	Nucleocytoviricota	Megaviricetes	Imitervirales	IM_09	g278	-	isolate	1	370920	370920	370920	370920	389	28.74	Marine	coastal waters	GCA_000922335.1
GCA.000923135.1.ViralProj253477	Penguinpox virus PSan92	Nucleocytoviricota	Pokkesviricetes	Chitovirales	PX_01	g6	Poxviridae	isolate	1	306862	306862	306862	306862	309	29.5	Host	penguin	GCA_000923135.1
GCA.000923155.1.ViralProj253719	Armadillidium vulgare iridescent virus	Nucleocytoviricota	Megaviricetes	Pimascovirales	PM_02	g129	Iridoviridae	isolate	1	220222	220222	220222	220222	230	35.09	Host	adult pill bugs	GCA_000923155.1
GCA.000928575.1.ViralProj274798	Pandoravirus inopinatum KlaHel	Nucleocytoviricota	Megaviricetes	Pandoravirales	PV_04	g141	Pandoraviridae	isolate	1	2243109	2243109	2243109	2243109	2321	60.66	Microbial_communities	contact lenses	GCA_000928575.1
GCA.000930695.1.ViralProj271121	Parapoxvirus red deer/HL953 strain=HL953	Nucleocytoviricota	Pokkesviricetes	Chitovirales	PX_01	g3	Poxviridae	isolate	1	139981	139981	139981	139981	138	64.96	Host	deer	GCA_000930695.1
GCA.001029045.1.ViralProj287042	Raccoonpox virus strain=Herman	Nucleocytoviricota	Pokkesviricetes	Chitovirales	PX_01	g1	Poxviridae	isolate	1	214699	214699	214699	214699	219	32.33	Host	racoon	GCA_001029045.1
GCA.001271235.1.ViralProj293081	Salmon gill poxvirus 2012-04-F277-L3G	Nucleocytoviricota	Pokkesviricetes	Chitovirales	PX_01	g8	Poxviridae	isolate	1	241564	241564	241564	241564	218	37.55	Host	salmon	GCA_001271235.1
GCA.001292995.1.ViralProj295679	Mollivirus sibericum P1084-T	Nucleocytoviricota	Megaviricetes	Pandoravirales	PV_04	g142	Pandoraviridae	isolate	1	651523	651523	651523	651523	571	60.11	Permafrost	permafrost	GCA_001292995.1
GCA.001399245.1.ViralProj298907	Chrysochromulina ericina virus CeV-01B	Nucleocytoviricota	Megaviricetes	Imitervirales	IM_01	g343	-	isolate	1	473558	473558	473558	473558	516	25.35	Marine	coastal waters	GCA_001399245.1
GCA.001399265.1.ViralProj298990	Ostreococcus mediterraneus virus 1 OmV1	Nucleocytoviricota	Megaviricetes	Algavirales	AG_01	g177	Prasinoviridae	isolate	1	193301	193301	193301	193301	262	44.62	Marine	seawater	GCA_001399265.1
GCA.001399285.1.ViralProj298920	Ostreococcus lucimarinus virus 2 Olv2	Nucleocytoviricota	Megaviricetes	Algavirales	AG_01	g177	Prasinoviridae	isolate	1	196300	196300	196300	196300	284	41.23	Marine	seawater	GCA_001399285.1
GCA.001430455.1.ViralProj300257	Yellowstone lake phycodnavirus 2	Nucleocytoviricota	Megaviricetes	Algavirales	AG_01	g182	Prasinoviridae	cultivation-independent	1	171045	171045	171045	171045	232	49.87	Freshwater	fresh water lake	GCA_001430455.1
GCA.001430655.1.ViralProj300258	Yellowstone lake phycodnavirus 1	Nucleocytoviricota	Megaviricetes	Algavirales	AG_01	g182	Prasinoviridae	cultivation-independent	1	178262	178262	178262	178262	258	47.7	Freshwater	fresh water lake	GCA_001430655.1
GCA.001431935.1.ViralProj301027	Turkeypox virus strain=TKPV-HU1124/2011	Nucleocytoviricota	Pokkesviricetes	Chitovirales	PX_01	g6	Poxviridae	isolate	1	188534	188534	188534	188534	191	29.78	Host	turkey	GCA_001431935.1
GCA.001602085.1.ViralProj316309	Brazilian marseillevirus strain=BH2014	Nucleocytoviricota	Megaviricetes	Pimascovirales	PM_05	g51	Marseilleviridae	isolate	1	362276	362276	362276	362276	476	43.27	Freshwater	lake water	GCA_001602085.1
GCA.001654305.1.ViralProj323872	Tokyovirus A1 strain=Tokyovirus A1	Nucleocytoviricota	Megaviricetes	Pimascovirales	PM_05	g51	Marseilleviridae	isolate	1	372707	372707	372707	372707	488	44.19	Freshwater	river	GCA_001654305.1
GCA.001695465.1.ViralProj331044	Pteropox virus strain=Australia	Nucleocytoviricota	Pokkesviricetes	Chitovirales	PX_01	g2	Poxviridae	isolate	1	133492	133492	133492	133492	143	33.76	Host	flying fox	GCA_001695465.1
GCA.001744115.1.ViralProj344208	Volepox virus strain=CA	Nucleocytoviricota	Pokkesviricetes	Chitovirales	PX_01	g1	Poxviridae	isolate	1	217124	217124	217124	217124	210	31.27	Host	vole	GCA_001744115.1
GCA.001745695.1.ViralProj344115	Skunkpox virus strain=WA	Nucleocytoviricota	Pokkesviricetes	Chitovirales	PX_01	g1	Poxviridae	isolate	1	222832	222832	222832	222832	216	31.5	Host	skunk	GCA_001745695.1
GCA.001806195.1.ViralProj349153	Golden Marseillevirus strain=Golden	Nucleocytoviricota	Megaviricetes	Pimascovirales	PM_05	g51	Marseilleviridae	isolate	1	360610	360610	360610	360610	515	43.13	Host	golden mussels	GCA_001806195.1
GCA.001887825.1.ViralProj355304	Only Syngen Nebraska virus 5 OSyNE-5	Nucleocytoviricota	Megaviricetes	Algavirales	AG_02	g184	Phycodnaviridae	isolate	1	327147	327147	327147	327147	365	42.37	Freshwater	Lake water	GCA_001887825.1
GCA.001907825.1.ViralProj357638	BeAn 58058 virus strain=BeAn58058	Nucleocytoviricota	Pokkesviricetes	Chitovirales	PX_01	g1	Poxviridae	isolate	1	163005	163005	163005	163005	213	24.24	Host	wild rodent	GCA_001907825.1
GCA.001974475.1.ViralProj368971	Lymphocystis disease virus Sa SA9	Nucleocytoviricota	Megaviricetes	Pimascovirales	PM_03	g125	-	isolate	1	208501	208501	208501	208501	155	33.01	Host	animal	GCA_001974475.1
GCA.001995575.1.ViralProj357483	Cedratvirus A11 strain=A11	Nucleocytoviricota	Megaviricetes	Pimascovirales	PM_07	g66	Pithoviridae	isolate	1	589068	589068	589068	589068	689	41.49	Freshwater	Algerian env	GCA_001995575.1
GCA.002005685.1.ViralProj376058	Noumeavirus NMV1	Nucleocytoviricota	Megaviricetes	Pimascovirales	PM_05	g51	Marseilleviridae	isolate	1	376207	376207	376207	376207	484	42.88	Freshwater	pond	GCA_002005685.1
GCA.002114025.1.ViralProj384397	Pacmanvirus A23 strain=A23	Nucleocytoviricota	Pokkesviricetes	Asfuvirales	AF_01	g20	Asfarviridae	isolate	1	395405	395405	395405	395405	469	33.62	Freshwater	pond	GCA_002114025.1
GCA.002116175.1.ViralProj381648	Kaumoebavirus Sc	Nucleocytoviricota	Pokkesviricetes	Asfuvirales	AF_01	g16	Asfarviridae	isolate	1	350731	350731	350731	350731	469	43.7	Waste	sewage water	GCA_002116175.1
GCA.002219465.1.ViralProj394314	Seal parapoxvirus AFK76s1	Nucleocytoviricota	Pokkesviricetes	Chitovirales	PX_01	g3	Poxviridae	isolate	1	127941	127941	127941	127941	130	55.92	Host	seal	GCA_002219465.1
GCA.002270885.1.ViralProj399945	Murmansk poxvirus strain=LEIV-11411	Nucleocytoviricota	Pokkesviricetes	Chitovirales	PX_01	g1	Poxviridae	isolate	1	204055	204055	204055	204055	209	29.79	Host	rodents	GCA_002270885.1
GCA.002354965.1.ViralProj406966	Squirrelpox virus Berlin_2015 strain=Berlin_2015	Nucleocytoviricota	Pokkesviricetes	Chitovirales	PX_01	g1	Poxviridae	isolate	1	142974	142974	142974	142974	147	38.62	Host	squirrel	GCA_002354965.1
GCA.002354985.1.ViralProj395094	Eptesipox virus strain=Washington	Nucleocytoviricota	Pokkesviricetes	Chitovirales	PX_01	g1	Poxviridae	isolate	1	176688	176688	176688	176688	196	23.56	Host	bat	GCA_002354985.1
GCA.002818865.1.ASM281886v1	Heliothis virescens ascovirus 3f LD135790	Nucleocytoviricota	Megaviricetes	Pimascovirales	PM_02	g127	Iridoviridae	isolate	1	198157	198157	198157	198157	206	46	Host	earworm larvae	GCA_002818865.1
GCA.002826585.1.ASM282658v1	European catfish virus strain=13051/2012	Nucleocytoviricota	Megaviricetes	Pimascovirales	PM_03	g123	-	isolate	1	127751	127751	127751	127751	107	54.23	Host	European catfish	GCA_002826585.1
GCA.002826725.1.ASM282672v1	Tunisvirus fontaine2 strain=U484	Nucleocytoviricota	Megaviricetes	Pimascovirales	PM_05	g51	Marseilleviridae	isolate	1	380011	380011	380011	380011	515	42.95	Freshwater	water from a decorative fountain	GCA_002826725.1
GCA.002827745.1.ASM282774v1	Heterosigma akashiwo virus 01 HaV53	Nucleocytoviricota	Megaviricetes	Algavirales	AG_04	g170	-	isolate	1	274793	274793	274793	274793	292	30.37	Marine	Fishing port	GCA_002827745.1
GCA.002892525.1.ASM289252v1	Orpheovirus IHUMI-LCC2 strain=IHUMI-LCC2	Nucleocytoviricota	Megaviricetes	Pimascovirales	PM_07	g59	Pithoviridae	isolate	1	1473573	1473573	1473573	1473573	1299	24.98	Freshwater	Vermamoeba vermiformis	GCA_002892525.1
GCA.002924545.1.ASM292454v1	Powai lake megavirus	Nucleocytoviricota	Megaviricetes	Imitervirales	IM_16	g246	Mimiviridae	isolate	1	1208707	1208707	1208707	1208707	1107	25.3	Freshwater	Lake water	GCA_002924545.1
GCA.002937195.1.ASM293719v1	Dishui lake phycodnavirus 1 strain=1	Nucleocytoviricota	Megaviricetes	Algavirales	AG_01	g180	Prasinoviridae	cultivation-independent	1	181035	181035	181035	181035	222	52.73	Freshwater	Lake water	GCA_002937195.1
GCA.002966215.1.ASM296621v1	Indivirus ILV1	Nucleocytoviricota	Megaviricetes	Imitervirales	IM_16	g233	Mimiviridae	cultivation-independent	13	828734	14149	63748.8	267262	734	26.57	Freshwater	freshwater	GCA_002966215.1
GCA.002966235.1.ASM296623v1	Catovirus CTV1	Nucleocytoviricota	Megaviricetes	Imitervirales	IM_16	g241	Mimiviridae	cultivation-independent	2	1532259	379946	766130	1152313	1448	26.4	Waste	wastewater bioreactor	GCA_002966235.1
GCA.002966255.1.ASM296625v1	Hokovirus HKV1	Nucleocytoviricota	Megaviricetes	Imitervirales	IM_16	g228	Mimiviridae	cultivation-independent	5	1326229	29857	265246	450695	1051	21.42	Waste	municipal wastewater	GCA_002966255.1
GCA.002966275.1.ASM296627v1	Klosneuvirus KNV1	Nucleocytoviricota	Megaviricetes	Imitervirales	IM_16	g233	Mimiviridae	cultivation-independent	11	1526595	11348	138781	451653	1512	28.68	Waste	wastewater treatment plant	GCA_002966275.1
GCA.002966375.1.ASM296637v1	Acanthamoeba polyphaga mimivirus strain=Kroon	Nucleocytoviricota	Megaviricetes	Imitervirales	IM_16	g246	Mimiviridae	isolate	1	1221932	1221932	1221932	1221932	1007	27.56	Freshwater	water sample of an urban lake	GCA_002966375.1
GCA.002966385.1.ASM296638v1	Acanthamoeba polyphaga mimivirus strain=Oyster	Nucleocytoviricota	Megaviricetes	Imitervirales	IM_16	g246	Mimiviridae	isolate	1	1200220	1200220	1200220	1200220	1010	27.98	Marine	Atlantic coast	GCA_002966385.1
GCA.002966405.1.ASM296640v1	Bodo saltans virus strain=NG1	Nucleocytoviricota	Megaviricetes	Imitervirales	IM_16	g237	Mimiviridae	isolate	1	1385869	1385869	1385869	1385869	1126	25.31	Freshwater	eutrophic pond	GCA_002966405.1
GCA.002966435.1.ASM296643v1	Moumouvirus goulette	Nucleocytoviricota	Megaviricetes	Imitervirales	IM_16	g246	Mimiviridae	isolate	1	1016844	1016844	1016844	1016844	988	24.72	Freshwater	amoeba	GCA_002966435.1
GCA.002966485.1.ASM296648v1	Tupanvirus soda lake soda lake	Nucleocytoviricota	Megaviricetes	Imitervirales	IM_16	g246	Mimiviridae	isolate	1	1439508	1439508	1439508	1439508	1273	29.37	Freshwater	lake water	GCA_002966485.1
GCA.003047755.1.ASM304775v1	African swine fever virus Georgia 2007/1 strain=Georgia 2007/1	Nucleocytoviricota	Pokkesviricetes	Asfuvirales	AF_01	g26	Asfarviridae	isolate	1	189344	189344	189344	189344	167	38.42	Host	pig tissue samples	GCA_003047755.1
GCA.003051145.1.ASM305114v1	Faustovirus strain=D5b	Nucleocytoviricota	Pokkesviricetes	Asfuvirales	AF_01	g22	Asfarviridae	isolate	1	464523	464523	464523	464523	493	37.66	Waste	sewage	GCA_003051145.1
GCA.003051645.1.ASM305164v1	Bathycoccus sp. RCC1105 virus BpV2	Nucleocytoviricota	Megaviricetes	Algavirales	AG_01	g177	Prasinoviridae	isolate	1	187069	187069	187069	187069	231	36.98	Marine	open sea near bay	GCA_003051645.1
GCA.003051685.1.ASM305168v1	Ostreococcus tauri virus RT-2011 OtV6	Nucleocytoviricota	Megaviricetes	Algavirales	AG_01	g177	Prasinoviridae	isolate	1	189567	189567	189567	189567	270	42.24	Marine	seawater	GCA_003051685.1
GCA.003051705.1.ASM305170v1	Faustovirus strain=E12	Nucleocytoviricota	Pokkesviricetes	Asfuvirales	AF_01	g22	Asfarviridae	cultivation-independent	1	466265	466265	466265	466265	486	36.22	Host	protist in human	GCA_003051705.1
GCA.003057795.1.ASM305779v1	Tetraselmis virus 1	Nucleocytoviricota	Megaviricetes	Imitervirales	IM_12	g313	-	isolate	1	668031	668031	668031	668031	663	41.18	Marine	seawater	GCA_003057795.1
GCA.003069485.1.ASM306948v1	Paramecium bursaria chlorella virus MT325 strain=MT325	Nucleocytoviricota	Megaviricetes	Algavirales	AG_02	g184	Phycodnaviridae	isolate	1	314335	314335	314335	314335	357	45.31	Freshwater	freshwater	GCA_003069485.1
GCA.003225975.1.ASM322597v1	Ostreococcus lucimarinus virus OlV4 strain=OlV4	Nucleocytoviricota	Megaviricetes	Algavirales	AG_01	g177	Prasinoviridae	isolate	1	216925	216925	216925	216925	333	39.48	Marine	seawater	GCA_003225975.1
GCA.003233895.1.ASM323389v1	Pandoravirus quercus quercus	Nucleocytoviricota	Megaviricetes	Pandoravirales	PV_04	g141	Pandoraviridae	isolate	1	2077288	2077288	2077288	2077288	1971	60.72	Soil	soil	GCA_003233895.1
GCA.003233915.1.ASM323391v1	Pandoravirus neocaledonia neocaledonia	Nucleocytoviricota	Megaviricetes	Pandoravirales	PV_04	g141	Pandoraviridae	isolate	1	2003191	2003191	2003191	2003191	2034	60.6	Estuarine water	brackish water	GCA_003233915.1
GCA.003233935.1.ASM323393v1	Pandoravirus macleodensis macleodensis	Nucleocytoviricota	Megaviricetes	Pandoravirales	PV_04	g141	Pandoraviridae	isolate	1	1838258	1838258	1838258	1838258	1943	57.94	Freshwater	muddy water pond	GCA_003233935.1
GCA.003260795.1.ASM326079v1	Sea otter poxvirus strain=ELK	Nucleocytoviricota	Pokkesviricetes	Chitovirales	PX_01	g2	Poxviridae	isolate	1	127879	127879	127879	127879	130	31.28	Host	sea otter	GCA_003260795.1
GCA.003333125.1.ASM333312v1	Organic Lake phycodnavirus 1	Nucleocytoviricota	Megaviricetes	Imitervirales	IM_01	g342	-	cultivation-independent	1	344723	344723	344723	344723	436	29.49	Hypersaline_lake_water	Hypersaline_lake_water	GCA_003333125.1
GCA.003333145.1.ASM333314v1	Organic Lake phycodnavirus 2	Nucleocytoviricota	Megaviricetes	Imitervirales	IM_01	g342	-	cultivation-independent	1	282077	282077	282077	282077	376	28.37	Hypersaline_lake_water	Hypersaline_lake_water	GCA_003333145.1
GCA.003814045.1.ASM381404v1	Dasosvirus sp.	Nucleocytoviricota	Megaviricetes	Imitervirales	IM_16	g234	Mimiviridae	cultivation-independent	10	242572	12674	24257.2	42802	220	31.51	Soil	forest soil	GCA_003814045.1
GCA.003814065.1.ASM381406v1	Edafosvirus sp.	Nucleocytoviricota	Megaviricetes	Imitervirales	IM_16	g238	Mimiviridae	cultivation-independent	32	1051817	10081	32869.3	142812	1040	27.69	Soil	Soil	GCA_003814065.1
GCA.003814085.1.ASM381408v1	Faunusvirus sp.	Nucleocytoviricota	Megaviricetes	Imitervirales	IM_16	g218	Mimiviridae	cultivation-independent	27	582585	10378	21577.2	56462	608	31.19	Soil	forest soil	GCA_003814085.1
GCA.003814125.1.ASM381412v1	Harvfovirus sp.	Nucleocytoviricota	Megaviricetes	Imitervirales	IM_16	g239	Mimiviridae	cultivation-independent	48	1244392	10424	25924.8	96144	1226	35.89	Soil	forest soil	GCA_003814125.1
GCA.003814165.1.ASM381416v1	Hyperionvirus sp.	Nucleocytoviricota	Megaviricetes	Imitervirales	IM_16	g239	Mimiviridae	cultivation-independent	40	2233972	11403	55849.3	194071	2179	37.42	Soil	soil	GCA_003814165.1
GCA.003814185.1.ASM381418v1	Satyrvirus sp.	Nucleocytoviricota	Megaviricetes	Imitervirales	IM_16	g246	Mimiviridae	cultivation-independent	33	797194	10714	24157.4	78380	766	30.44	Soil	forest soil	GCA_003814185.1
GCA.003814205.1.ASM381420v1	Solivirus sp.	Nucleocytoviricota	Megaviricetes	Pimascovirales	PM_07	g54	Pithoviridae	cultivation-independent	7	267764	10856	38252	74615	268	37.4	Soil	forest soil	GCA_003814205.1
GCA.003814225.1.ASM381422v1	Solumvirus sp.	Nucleocytoviricota	Megaviricetes	Pimascovirales	PM_07	g62	Pithoviridae	cultivation-independent	6	298408	22372	49734.7	80566	268	35.16	Soil	forest soil	GCA_003814225.1
GCA.003814265.1.ASM381426v1	Terrestrivirus sp.	Nucleocytoviricota	Megaviricetes	Imitervirales	IM_16	g239	Mimiviridae	cultivation-independent	13	1762364	16698	135566	332308	1604	28.8	Soil	forest soil	GCA_003814265.1
GCA.003815255.1.ASM381525v1	African swine fever virus strain=R35	Nucleocytoviricota	Pokkesviricetes	Asfuvirales	AF_01	g26	Asfarviridae	isolate	1	188629	188629	188629	188629	168	38.47	Host	domestic pig blood	GCA_003815255.1
GCA.004151645.1.ASM415164v1	Mimivirus sp. SH	Nucleocytoviricota	Megaviricetes	Imitervirales	IM_16	g246	Mimiviridae	isolate	6	1168249	37259	194708	603082	1028	25.06	Freshwater	fresh pond water	GCA_004151645.1
GCA.004156295.1.ASM415629v1	Moumouvirus australiensis 10A	Nucleocytoviricota	Megaviricetes	Imitervirales	IM_16	g246	Mimiviridae	isolate	1	1098002	1098002	1098002	1098002	991	25.09	Freshwater	pond	GCA_004156295.1
GCA.004788555.1.ASM478855v1	Shrimp hemocyte iridescent virus 20141215	Nucleocytoviricota	Megaviricetes	Pimascovirales	PM_03	g122	-	isolate	1	165809	165809	165809	165809	178	34.58	Host	shrimp	GCA_004788555.1
GCA.005411835.1.ASM541183v1	Myxoma virus Toledo	Nucleocytoviricota	Pokkesviricetes	Chitovirales	PX_01	g1	Poxviridae	isolate	1	164579	164579	164579	164579	176	43.26	Host	Iberian hare	GCA_005411835.1
GCA.006118515.1.ASM611851v1	Phaeocystis globosa virus 12T strain=12T	Nucleocytoviricota	Megaviricetes	Imitervirales	IM_01	g343	-	isolate	1	460002	460002	460002	460002	446	31.98	Marine	seawater	GCA_006118515.1
GCA.006450615.1.ASM645061v1	Shearwaterpox virus strain=SWPV-1	Nucleocytoviricota	Pokkesviricetes	Chitovirales	PX_01	g6	Poxviridae	isolate	1	326929	326929	326929	326929	319	27.56	Host	shorebird	GCA_006450615.1
GCA.006451095.1.ASM645109v1	Trichoplusia ni ascovirus 6b TnAV-6b	Nucleocytoviricota	Megaviricetes	Pimascovirales	PM_02	g127	Iridoviridae	isolate	1	185664	185664	185664	185664	180	35.43	Host	earworm larvae	GCA_006451095.1
GCA.006451235.1.ASM645123v1	Saltwater crocodilepox virus	Nucleocytoviricota	Pokkesviricetes	Chitovirales	PX_01	g7	Poxviridae	isolate	1	187976	187976	187976	187976	180	61.91	Host	crocodile	GCA_006451235.1
GCA.006451655.1.ASM645165v1	Three spot gourami iridovirus TRT15003	Nucleocytoviricota	Megaviricetes	Pimascovirales	PM_03	g126	-	isolate	1	111591	111591	111591	111591	120	56.03	Host	fish	GCA_006451655.1
GCA.006452015.1.ASM645201v1	Eastern grey kangaroopox virus strain=NSW	Nucleocytoviricota	Pokkesviricetes	Chitovirales	PX_01	g6	Poxviridae	isolate	1	170681	170681	170681	170681	155	53.98	Host	eastern grey kangaroo	GCA_006452015.1
GCA.006457375.1.ASM645737v1	Mandarin fish ranavirus strain=NH-1609	Nucleocytoviricota	Megaviricetes	Pimascovirales	PM_03	g123	-	isolate	1	95974	95974	95974	95974	108	52.25	Host	mandarin fish	GCA_006457375.1
GCA.006458285.1.ASM645828v1	Lumpy skin disease virus NW-LW Neethling Warmbaths LW	Nucleocytoviricota	Pokkesviricetes	Chitovirales	PX_01	g1	Poxviridae	isolate	1	150793	150793	150793	150793	159	25.91	Host	lamb	GCA_006458285.1
GCA.006465445.1.ASM646544v1	Cannes 8 virus Cannes8	Nucleocytoviricota	Megaviricetes	Pimascovirales	PM_05	g51	Marseilleviridae	isolate	1	374041	374041	374041	374041	500	44.61	Waste	water collected from a cooling tower	GCA_006465445.1
GCA.006465565.1.ASM646556v1	Deerpox virus W-1170-84 W-1170-84	Nucleocytoviricota	Pokkesviricetes	Chitovirales	PX_01	g1	Poxviridae	isolate	1	170560	170560	170560	170560	173	27.03	Host	skin lesions	GCA_006465565.1
GCA.006466005.1.ASM646600v1	Cotia virus strain=SPAn880	Nucleocytoviricota	Pokkesviricetes	Chitovirales	PX_01	g1	Poxviridae	isolate	1	185139	185139	185139	185139	184	23.59	Host	brain of sentinel suckling white mice	GCA_006466005.1
GCA.006472045.1.ASM647204v1	Port-miou virus	Nucleocytoviricota	Megaviricetes	Pimascovirales	PM_05	g51	Marseilleviridae	isolate	1	349275	349275	349275	349275	465	42.88	Estuarine water	brackish water	GCA_006472045.1
GCA.006547245.1.ASM654724v1	Chrysochromulina parva virus BQ2	Nucleocytoviricota	Megaviricetes	Imitervirales	IM_01	g343	-	isolate	1	437255	437255	437255	437255	411	25.05	Freshwater	Lake water	GCA_006547245.1
GCA.009909525.1.ASM990952v1	Cetacean poxvirus 1 strain=CePV-TA	Nucleocytoviricota	Pokkesviricetes	Chitovirales	PX_01	g1	Poxviridae	isolate	1	121769	121769	121769	121769	126	28.45	Host	skin lesion	GCA_009909525.1
GCA.010974655.1.ASM1097465v1	Emiliania huxleyi virus 202 strain=202	Nucleocytoviricota	Megaviricetes	Pandoravirales	PV_05	g151	Coccolithoviridae	isolate	1	407516	407516	407516	407516	488	40.19	Marine	Atlantic Ocean	GCA_010974655.1
GCA.010974675.1.ASM1097467v1	Emiliania huxleyi virus 207 strain=207	Nucleocytoviricota	Megaviricetes	Pandoravirales	PV_05	g151	Coccolithoviridae	isolate	1	421891	421891	421891	421891	494	40.35	Marine	Atlantic Ocean	GCA_010974675.1
GCA.010974705.1.ASM1097470v1	Micromonas pusilla virus PL1 strain=PL1	Nucleocytoviricota	Megaviricetes	Algavirales	AG_01	g177	Prasinoviridae	isolate	1	197060	197060	197060	197060	283	43.3	Marine	Coastal water	GCA_010974705.1
GCA.011559005.1.ASM1155900v1	Lymphocystis disease virus 2 strain=LCDV-JP_Oita_2018	Nucleocytoviricota	Megaviricetes	Pimascovirales	PM_03	g125	-	isolate	1	186627	186627	186627	186627	148	27.25	Host	animal	GCA_011559005.1
GCA.011604415.1.ASM1160441v1	Dishui Lake phycodnavirus 2	Nucleocytoviricota	Megaviricetes	Algavirales	AG_01	g178	Prasinoviridae	cultivation-independent	1	190426	190426	190426	190426	242	47.59	Freshwater	Lake water	GCA_011604415.1
GCA.011604425.1.ASM1160442v1	Dishui Lake phycodnavirus 3	Nucleocytoviricota	Megaviricetes	Algavirales	AG_01	g177	Prasinoviridae	cultivation-independent	1	194169	194169	194169	194169	239	46.5	Freshwater	Lake water	GCA_011604425.1
GCA.011604435.1.ASM1160443v1	Dishui Lake phycodnavirus 4	Nucleocytoviricota	Megaviricetes	Algavirales	AG_01	g177	Prasinoviridae	cultivation-independent	1	193666	193666	193666	193666	215	38.26	Freshwater	Lake water	GCA_011604435.1
GCA.011604445.1.ASM1160444v1	Dishui Lake large algae virus 1	Nucleocytoviricota	Megaviricetes	Imitervirales	IM_12	g298	-	cultivation-independent	1	392531	392531	392531	392531	367	41.68	Freshwater	Lake water	GCA_011604445.1
GCA.011894875.1.ASM1189487v1	Red seabream iridovirus KagYT-96	Nucleocytoviricota	Megaviricetes	Pimascovirales	PM_03	g126	-	isolate	1	112710	112710	112710	112710	126	53.06	Host	angelfish	GCA_011894875.1
GCA.900176665.1.PRJEB20203	Faustovirus ST1 strain=ST1	Nucleocytoviricota	Pokkesviricetes	Asfuvirales	AF_01	g22	Asfarviridae	cultivation-independent	1	470659	470659	470659	470659	496	36.74	Waste	Wastewater	GCA_900176665.1
GCA.900205285.1.ASM90020528v1	Cedratvirus lausannensis	Nucleocytoviricota	Megaviricetes	Pimascovirales	PM_07	g66	Pithoviridae	isolate	1	575161	575161	575161	575161	664	42.78	Freshwater	drinking water plant	GCA_900205285.1
GCA.900323535.1.PRJEB25578	Brazilian cedratvirus IHUMI strain=IHUMI-27.7	Nucleocytoviricota	Megaviricetes	Pimascovirales	PM_07	g66	Pithoviridae	isolate	1	460038	460038	460038	460038	541	42.3	Host	rat stool	GCA_900323535.1
GCA.900327605.1.lib01460new	Cowpox virus Ger/2015/Prairie-dog	Nucleocytoviricota	Pokkesviricetes	Chitovirales	PX_01	g1	Poxviridae	isolate	1	223701	223701	223701	223701	223	33.49	Host	Local lesions	GCA_900327605.1
GCA.900473875.1.DIV-1	Daphnia iridovirus 1	Nucleocytoviricota	Megaviricetes	Pimascovirales	PM_02	g131	Iridoviridae	isolate	1	288858	288858	288858	288858	304	38.75	Host	water fleas	GCA_900473875.1
GVMAG-M-2140918012-1	GVMAG-M-2140918012-1	Nucleocytoviricota	Megaviricetes	Pimascovirales	PM_04	g78	-	cultivation-independent	8	241493	10586	30186.6	81714	243	37.84	Freshwater	Freshwater	https://doi.org/10.1038/s41586-020-1957-x
GVMAG-M-3300000115-18	GVMAG-M-3300000115-18	Nucleocytoviricota	Megaviricetes	Imitervirales	IM_01	g344	-	cultivation-independent	10	221255	10990	22125.5	54511	216	30.63	Marine	Marine	https://doi.org/10.1038/s41586-020-1957-x
GVMAG-M-3300000115-19	GVMAG-M-3300000115-19	Nucleocytoviricota	Megaviricetes	Imitervirales	IM_08	g283	-	cultivation-independent	6	216947	11786	36157.8	78603	195	23.37	Marine	Marine	https://doi.org/10.1038/s41586-020-1957-x
GVMAG-M-3300000117-10	GVMAG-M-3300000117-10	Nucleocytoviricota	Megaviricetes	Imitervirales	IM_12	g300	-	cultivation-independent	8	298498	10455	37312.3	68759	332	25.53	Marine	Marine	https://doi.org/10.1038/s41586-020-1957-x
GVMAG-M-3300000517-4	GVMAG-M-3300000517-4	Nucleocytoviricota	Megaviricetes	Imitervirales	IM_01	g328	-	cultivation-independent	10	181914	10292	18191.4	27260	200	26.45	Marine	Marine	https://doi.org/10.1038/s41586-020-1957-x
GVMAG-M-3300001348-16	GVMAG-M-3300001348-16	Nucleocytoviricota	Megaviricetes	Imitervirales	IM_16	g215	Mimiviridae	cultivation-independent	30	703988	10209	23466.3	59827	678	24.68	Marine	Marine	https://doi.org/10.1038/s41586-020-1957-x
GVMAG-M-3300001348-24	GVMAG-M-3300001348-24	Nucleocytoviricota	Megaviricetes	Imitervirales	IM_01	g341	-	cultivation-independent	9	128041	10510	14226.8	22811	116	30.72	Marine	Marine	https://doi.org/10.1038/s41586-020-1957-x
GVMAG-M-3300001348-25	GVMAG-M-3300001348-25	Nucleocytoviricota	Megaviricetes	Imitervirales	IM_01	g339	-	cultivation-independent	12	501997	13134	41833.1	78085	524	29.08	Marine	Marine	https://doi.org/10.1038/s41586-020-1957-x
GVMAG-M-3300001351-8	GVMAG-M-3300001351-8	Nucleocytoviricota	Megaviricetes	Imitervirales	IM_07	g291	-	cultivation-independent	11	689879	17829	62716.3	155541	685	27.21	Marine	Marine	https://doi.org/10.1038/s41586-020-1957-x
GVMAG-M-3300002154-3	GVMAG-M-3300002154-3	Nucleocytoviricota	Megaviricetes	Imitervirales	IM_12	g304	-	cultivation-independent	9	254152	11769	28239.1	50590	271	32.13	Marine	Marine	https://doi.org/10.1038/s41586-020-1957-x
GVMAG-M-3300002242-2	GVMAG-M-3300002242-2	Nucleocytoviricota	Megaviricetes	Imitervirales	IM_01	g335	-	cultivation-independent	12	421582	10085	35131.8	89640	405	33.24	Marine	Marine	https://doi.org/10.1038/s41586-020-1957-x
GVMAG-M-3300002367-2	GVMAG-M-3300002367-2	Nucleocytoviricota	Megaviricetes	Pimascovirales	PM_01	g101	-	cultivation-independent	9	121127	10232	13458.6	18317	131	31.55	Freshwater	Freshwater	https://doi.org/10.1038/s41586-020-1957-x
GVMAG-M-3300002404-2	GVMAG-M-3300002404-2	Nucleocytoviricota	Megaviricetes	Imitervirales	IM_12	g300	-	cultivation-independent	12	266815	10071	22234.6	36697	294	21.15	Freshwater	Freshwater	https://doi.org/10.1038/s41586-020-1957-x
GVMAG-M-3300002447-3	GVMAG-M-3300002447-3	Nucleocytoviricota	Megaviricetes	Imitervirales	IM_01	g336	-	cultivation-independent	7	127976	10170	18282.3	38936	134	39.41	Freshwater	Freshwater	https://doi.org/10.1038/s41586-020-1957-x
GVMAG-M-3300003395-8	GVMAG-M-3300003395-8	Nucleocytoviricota	Megaviricetes	Imitervirales	IM_01	g336	-	cultivation-independent	17	349936	10008	20584.5	37258	333	25.89	Freshwater	Freshwater	https://doi.org/10.1038/s41586-020-1957-x
GVMAG-M-3300003404-4	GVMAG-M-3300003404-4	Nucleocytoviricota	Megaviricetes	Imitervirales	IM_01	g335	-	cultivation-independent	16	369727	11026	23107.9	54692	368	38.03	Freshwater	Freshwater	https://doi.org/10.1038/s41586-020-1957-x
GVMAG-M-3300004240-17	GVMAG-M-3300004240-17	Nucleocytoviricota	Megaviricetes	Imitervirales	IM_01	g336	-	cultivation-independent	20	410655	10150	20532.8	55285	438	27.54	Freshwater	Freshwater	https://doi.org/10.1038/s41586-020-1957-x
GVMAG-M-3300004806-1	GVMAG-M-3300004806-1	Nucleocytoviricota	Megaviricetes	Imitervirales	IM_01	g315	-	cultivation-independent	9	304667	12384	33851.9	76602	312	40.61	Freshwater	Freshwater	https://doi.org/10.1038/s41586-020-1957-x
GVMAG-M-3300004806-7	GVMAG-M-3300004806-7	Nucleocytoviricota	Megaviricetes	Imitervirales	IM_01	g314	-	cultivation-independent	12	428972	10114	35747.7	95136	442	29.53	Freshwater	Freshwater	https://doi.org/10.1038/s41586-020-1957-x
GVMAG-M-3300005589-24	GVMAG-M-3300005589-24	Nucleocytoviricota	Megaviricetes	Pimascovirales	PM_01	g98	-	cultivation-independent	4	325642	50005	81410.5	125924	358	40.94	Marine	Marine	https://doi.org/10.1038/s41586-020-1957-x
GVMAG-M-3300005613-11	GVMAG-M-3300005613-11	Nucleocytoviricota	Megaviricetes	Imitervirales	IM_01	g343	-	cultivation-independent	5	388597	12533	77719.4	117042	446	26.02	Hypersaline_lake_water	Non-marine Saline and Alkaline	https://doi.org/10.1038/s41586-020-1957-x
GVMAG-M-3300005613-13	GVMAG-M-3300005613-13	Nucleocytoviricota	Megaviricetes	Imitervirales	IM_01	g344	-	cultivation-independent	22	363914	10115	16541.5	34434	394	24.68	Hypersaline_lake_water	Non-marine Saline and Alkaline	https://doi.org/10.1038/s41586-020-1957-x
GVMAG-M-3300005613-15	GVMAG-M-3300005613-15	Nucleocytoviricota	Megaviricetes	Imitervirales	IM_01	g343	-	cultivation-independent	3	431609	10206	143870	332516	498	21.64	Hypersaline_lake_water	Non-marine Saline and Alkaline	https://doi.org/10.1038/s41586-020-1957-x
GVMAG-M-3300005613-23	GVMAG-M-3300005613-23	Nucleocytoviricota	Megaviricetes	Pimascovirales	PM_06	g49	-	cultivation-independent	3	254662	13448	84887.3	195829	268	31.36	Hypersaline_lake_water	Non-marine Saline and Alkaline	https://doi.org/10.1038/s41586-020-1957-x
GVMAG-M-3300005613-26	GVMAG-M-3300005613-26	Nucleocytoviricota	Megaviricetes	Imitervirales	IM_01	g343	-	cultivation-independent	2	365345	89356	182672	275989	365	21.72	Hypersaline_lake_water	Non-marine Saline and Alkaline	https://doi.org/10.1038/s41586-020-1957-x
GVMAG-M-3300005613-29	GVMAG-M-3300005613-29	Nucleocytoviricota	Megaviricetes	Imitervirales	IM_13	g257	-	cultivation-independent	36	852868	10287	23690.8	63924	846	18.95	Hypersaline_lake_water	Non-marine Saline and Alkaline	https://doi.org/10.1038/s41586-020-1957-x
GVMAG-M-3300005613-33	GVMAG-M-3300005613-33	Nucleocytoviricota	Megaviricetes	Imitervirales	IM_13	g264	-	cultivation-independent	6	328178	15621	54696.3	132697	346	27.74	Hypersaline_lake_water	Non-marine Saline and Alkaline	https://doi.org/10.1038/s41586-020-1957-x
GVMAG-M-3300005613-38	GVMAG-M-3300005613-38	Nucleocytoviricota	Megaviricetes	Imitervirales	IM_13	g257	-	cultivation-independent	23	766833	11357	33340.6	128134	717	24.2	Hypersaline_lake_water	Non-marine Saline and Alkaline	https://doi.org/10.1038/s41586-020-1957-x
GVMAG-M-3300005613-41	GVMAG-M-3300005613-41	Nucleocytoviricota	Megaviricetes	Imitervirales	IM_13	g257	-	cultivation-independent	29	861516	10053	29707.4	63778	850	21.98	Hypersaline_lake_water	Non-marine Saline and Alkaline	https://doi.org/10.1038/s41586-020-1957-x
GVMAG-M-3300005613-49	GVMAG-M-3300005613-49	Nucleocytoviricota	Megaviricetes	Imitervirales	IM_13	g257	-	cultivation-independent	23	1012080	10139	44003.5	128794	941	20.18	Hypersaline_lake_water	Non-marine Saline and Alkaline	https://doi.org/10.1038/s41586-020-1957-x
GVMAG-M-3300005613-55	GVMAG-M-3300005613-55	Nucleocytoviricota	Megaviricetes	Imitervirales	IM_13	g261	-	cultivation-independent	6	344471	19283	57411.8	143927	380	28.92	Hypersaline_lake_water	Non-marine Saline and Alkaline	https://doi.org/10.1038/s41586-020-1957-x
GVMAG-M-3300005613-6	GVMAG-M-3300005613-6	Nucleocytoviricota	Megaviricetes	Imitervirales	IM_13	g266	-	cultivation-independent	10	377443	10234	37744.3	86327	339	24.47	Hypersaline_lake_water	Non-marine Saline and Alkaline	https://doi.org/10.1038/s41586-020-1957-x
GVMAG-M-3300005613-8	GVMAG-M-3300005613-8	Nucleocytoviricota	Megaviricetes	Imitervirales	IM_01	g341	-	cultivation-independent	8	523681	13434	65460.1	149047	536	26.99	Hypersaline_lake_water	Non-marine Saline and Alkaline	https://doi.org/10.1038/s41586-020-1957-x
GVMAG-M-3300005662-30	GVMAG-M-3300005662-30	Nucleocytoviricota	Megaviricetes	Imitervirales	IM_01	g335	-	cultivation-independent	10	306812	12842	30681.2	77470	282	29.73	Freshwater	Freshwater	https://doi.org/10.1038/s41586-020-1957-x
GVMAG-M-3300005662-62	GVMAG-M-3300005662-62	Nucleocytoviricota	Megaviricetes	Imitervirales	IM_01	g336	-	cultivation-independent	14	383798	10041	27414.1	46666	366	29.57	Freshwater	Freshwater	https://doi.org/10.1038/s41586-020-1957-x
GVMAG-M-3300005662-68	GVMAG-M-3300005662-68	Nucleocytoviricota	Megaviricetes	Imitervirales	IM_01	g335	-	cultivation-independent	16	284812	10233	17800.8	50840	271	39.67	Freshwater	Freshwater	https://doi.org/10.1038/s41586-020-1957-x
GVMAG-M-3300005987-10	GVMAG-M-3300005987-10	Nucleocytoviricota	Megaviricetes	Pimascovirales	PM_07	g56	Pithoviridae	cultivation-independent	10	253127	14097	25312.7	50443	259	38.52	Waste	Nutrient removal	https://doi.org/10.1038/s41586-020-1957-x
GVMAG-M-3300006119-4	GVMAG-M-3300006119-4	Nucleocytoviricota	Megaviricetes	Imitervirales	IM_01	g322	-	cultivation-independent	9	178364	11500	19818.2	50129	236	54.52	Freshwater	Freshwater	https://doi.org/10.1038/s41586-020-1957-x
GVMAG-M-3300006124-6	GVMAG-M-3300006124-6	Nucleocytoviricota	Megaviricetes	Imitervirales	IM_01	g336	-	cultivation-independent	7	229073	14202	32724.7	72183	253	35.33	Freshwater	Freshwater	https://doi.org/10.1038/s41586-020-1957-x
GVMAG-M-3300006165-1	GVMAG-M-3300006165-1	Nucleocytoviricota	Megaviricetes	Imitervirales	IM_01	g344	-	cultivation-independent	6	153830	10654	25638.3	56702	156	34.17	Marine	Marine	https://doi.org/10.1038/s41586-020-1957-x
GVMAG-M-3300006190-14	GVMAG-M-3300006190-14	Nucleocytoviricota	Megaviricetes	Imitervirales	IM_12	g300	-	cultivation-independent	10	216240	12301	21624	33367	247	24.4	Marine	Marine	https://doi.org/10.1038/s41586-020-1957-x
GVMAG-M-3300006752-9	GVMAG-M-3300006752-9	Nucleocytoviricota	Megaviricetes	Imitervirales	IM_01	g336	-	cultivation-independent	16	460872	10314	28804.5	55465	472	26.55	Marine	Marine	https://doi.org/10.1038/s41586-020-1957-x
GVMAG-M-3300006810-8	GVMAG-M-3300006810-8	Nucleocytoviricota	Megaviricetes	Imitervirales	IM_01	g344	-	cultivation-independent	18	392724	10147	21818	56005	398	24.63	Marine	Marine	https://doi.org/10.1038/s41586-020-1957-x
GVMAG-M-3300006922-4	GVMAG-M-3300006922-4	Nucleocytoviricota	Megaviricetes	Imitervirales	IM_01	g338	-	cultivation-independent	12	220797	10971	18399.8	28757	217	24.77	Marine	Marine	https://doi.org/10.1038/s41586-020-1957-x
GVMAG-M-3300007236-6	GVMAG-M-3300007236-6	Nucleocytoviricota	Megaviricetes	Imitervirales	IM_12	g300	-	cultivation-independent	8	301281	15322	37660.1	69998	347	24.81	Marine	Marine	https://doi.org/10.1038/s41586-020-1957-x
GVMAG-M-3300007345-3	GVMAG-M-3300007345-3	Nucleocytoviricota	Megaviricetes	Algavirales	AG_04	g167	-	cultivation-independent	9	171554	10671	19061.6	24019	209	32.1	Marine	Marine	https://doi.org/10.1038/s41586-020-1957-x
GVMAG-M-3300007522-11	GVMAG-M-3300007522-11	Nucleocytoviricota	Megaviricetes	Imitervirales	IM_01	g344	-	cultivation-independent	11	170976	10612	15543.3	27906	170	26.2	Freshwater	Freshwater	https://doi.org/10.1038/s41586-020-1957-x
GVMAG-M-3300007522-15	GVMAG-M-3300007522-15	Nucleocytoviricota	Megaviricetes	Imitervirales	IM_16	g222	Mimiviridae	cultivation-independent	18	483109	10040	26839.4	57956	426	23	Freshwater	Freshwater	https://doi.org/10.1038/s41586-020-1957-x
GVMAG-M-3300007522-31	GVMAG-M-3300007522-31	Nucleocytoviricota	Megaviricetes	Imitervirales	IM_16	g222	Mimiviridae	cultivation-independent	14	295215	10276	21086.8	71983	221	21.29	Freshwater	Freshwater	https://doi.org/10.1038/s41586-020-1957-x
GVMAG-M-3300007522-55	GVMAG-M-3300007522-55	Nucleocytoviricota	Megaviricetes	Imitervirales	IM_01	g335	-	cultivation-independent	12	358016	11735	29834.7	85162	341	30.91	Freshwater	Freshwater	https://doi.org/10.1038/s41586-020-1957-x
GVMAG-M-3300008012-32	GVMAG-M-3300008012-32	Nucleocytoviricota	Megaviricetes	Imitervirales	IM_12	g304	-	cultivation-independent	17	316276	10496	18604.5	39815	308	32.44	Marine	Marine	https://doi.org/10.1038/s41586-020-1957-x
GVMAG-M-3300009001-5	GVMAG-M-3300009001-5	Nucleocytoviricota	Megaviricetes	Imitervirales	IM_12	g299	-	cultivation-independent	7	82618	10043	11802.6	14991	84	25.59	Hypersaline_lake_water	Non-marine Saline and Alkaline	https://doi.org/10.1038/s41586-020-1957-x
GVMAG-M-3300009051-3	GVMAG-M-3300009051-3	Nucleocytoviricota	Megaviricetes	Imitervirales	IM_12	g300	-	cultivation-independent	23	366213	10069	15922.3	28842	364	24.26	Marine	Marine	https://doi.org/10.1038/s41586-020-1957-x
GVMAG-M-3300009068-1	GVMAG-M-3300009068-1	Nucleocytoviricota	Megaviricetes	Imitervirales	IM_01	g320	-	cultivation-independent	10	196621	13536	19662.1	32773	212	41.15	Freshwater	Freshwater	https://doi.org/10.1038/s41586-020-1957-x
GVMAG-M-3300009068-11	GVMAG-M-3300009068-11	Nucleocytoviricota	Megaviricetes	Imitervirales	IM_01	g335	-	cultivation-independent	13	346543	12030	26657.2	106165	318	36.55	Freshwater	Freshwater	https://doi.org/10.1038/s41586-020-1957-x
GVMAG-M-3300009068-24	GVMAG-M-3300009068-24	Nucleocytoviricota	Megaviricetes	Imitervirales	IM_01	g335	-	cultivation-independent	5	288130	28339	57626	135212	281	52.84	Freshwater	Freshwater	https://doi.org/10.1038/s41586-020-1957-x
GVMAG-M-3300009068-25	GVMAG-M-3300009068-25	Nucleocytoviricota	Megaviricetes	Imitervirales	IM_01	g322	-	cultivation-independent	4	162791	11200	40697.8	72863	182	50.85	Freshwater	Freshwater	https://doi.org/10.1038/s41586-020-1957-x
GVMAG-M-3300009068-46	GVMAG-M-3300009068-46	Nucleocytoviricota	Pokkesviricetes	Asfuvirales	AF_02	g31	-	cultivation-independent	10	157763	10522	15776.3	23205	133	24.89	Freshwater	Freshwater	https://doi.org/10.1038/s41586-020-1957-x
GVMAG-M-3300009071-15	GVMAG-M-3300009071-15	Nucleocytoviricota	Megaviricetes	Algavirales	AG_01	g177	Prasinoviridae	cultivation-independent	7	83879	10067	11982.7	16169	130	40.39	Marine	Marine	https://doi.org/10.1038/s41586-020-1957-x
GVMAG-M-3300009149-34	GVMAG-M-3300009149-34	Nucleocytoviricota	Megaviricetes	Imitervirales	IM_01	g329	-	cultivation-independent	8	303747	14562	37968.4	59826	326	32.31	Marine	Marine	https://doi.org/10.1038/s41586-020-1957-x
GVMAG-M-3300009151-31	GVMAG-M-3300009151-31	Nucleocytoviricota	Megaviricetes	Imitervirales	IM_01	g335	-	cultivation-independent	6	203638	11320	33939.7	83232	177	26.32	Freshwater	Freshwater	https://doi.org/10.1038/s41586-020-1957-x
GVMAG-M-3300009151-43	GVMAG-M-3300009151-43	Nucleocytoviricota	Megaviricetes	Imitervirales	IM_01	g318	-	cultivation-independent	17	378436	10196	22260.9	56259	381	50.3	Freshwater	Freshwater	https://doi.org/10.1038/s41586-020-1957-x
GVMAG-M-3300009151-44	GVMAG-M-3300009151-44	Nucleocytoviricota	Megaviricetes	Imitervirales	IM_01	g336	-	cultivation-independent	17	397980	10750	23410.6	48505	390	32.43	Freshwater	Freshwater	https://doi.org/10.1038/s41586-020-1957-x
GVMAG-M-3300009151-50	GVMAG-M-3300009151-50	Nucleocytoviricota	Megaviricetes	Imitervirales	IM_01	g322	-	cultivation-independent	3	177681	46224	59227	68005	247	34.38	Freshwater	Freshwater	https://doi.org/10.1038/s41586-020-1957-x
GVMAG-M-3300009151-82	GVMAG-M-3300009151-82	Nucleocytoviricota	Megaviricetes	Imitervirales	IM_01	g336	-	cultivation-independent	19	331101	10426	17426.4	38528	326	23.79	Freshwater	Freshwater	https://doi.org/10.1038/s41586-020-1957-x
GVMAG-M-3300009152-45	GVMAG-M-3300009152-45	Nucleocytoviricota	Megaviricetes	Imitervirales	IM_01	g336	-	cultivation-independent	22	449591	10501	20436	54186	463	27.3	Freshwater	Freshwater	https://doi.org/10.1038/s41586-020-1957-x
GVMAG-M-3300009154-19	GVMAG-M-3300009154-19	Nucleocytoviricota	Megaviricetes	Imitervirales	IM_01	g322	-	cultivation-independent	4	179281	10369	44820.3	81423	234	40.93	Freshwater	Freshwater	https://doi.org/10.1038/s41586-020-1957-x
GVMAG-M-3300009155-19	GVMAG-M-3300009155-19	Nucleocytoviricota	Megaviricetes	Imitervirales	IM_01	g335	-	cultivation-independent	19	380886	10209	20046.6	45925	353	35.73	Freshwater	Freshwater	https://doi.org/10.1038/s41586-020-1957-x
GVMAG-M-3300009155-2	GVMAG-M-3300009155-2	Nucleocytoviricota	Megaviricetes	Imitervirales	IM_01	g336	-	cultivation-independent	8	506440	16360	63305	181069	509	26.04	Freshwater	Freshwater	https://doi.org/10.1038/s41586-020-1957-x
GVMAG-M-3300009155-26	GVMAG-M-3300009155-26	Nucleocytoviricota	Megaviricetes	Imitervirales	IM_01	g335	-	cultivation-independent	15	340195	13267	22679.7	33539	335	32.78	Freshwater	Freshwater	https://doi.org/10.1038/s41586-020-1957-x
GVMAG-M-3300009155-27	GVMAG-M-3300009155-27	Nucleocytoviricota	Megaviricetes	Pimascovirales	PM_01	g86	-	cultivation-independent	7	158257	10459	22608.1	37664	160	51.78	Freshwater	Freshwater	https://doi.org/10.1038/s41586-020-1957-x
GVMAG-M-3300009155-3	GVMAG-M-3300009155-3	Nucleocytoviricota	Megaviricetes	Imitervirales	IM_01	g336	-	cultivation-independent	14	519857	11646	37132.6	142532	510	25.44	Freshwater	Freshwater	https://doi.org/10.1038/s41586-020-1957-x
GVMAG-M-3300009155-48	GVMAG-M-3300009155-48	Nucleocytoviricota	Megaviricetes	Imitervirales	IM_01	g335	-	cultivation-independent	4	456444	31608	114111	212140	432	29.7	Freshwater	Freshwater	https://doi.org/10.1038/s41586-020-1957-x
GVMAG-M-3300009159-41	GVMAG-M-3300009159-41	Nucleocytoviricota	Megaviricetes	Imitervirales	IM_01	g341	-	cultivation-independent	33	837896	10101	25390.8	83641	700	33.47	Freshwater	Freshwater	https://doi.org/10.1038/s41586-020-1957-x
GVMAG-M-3300009159-65	GVMAG-M-3300009159-65	Nucleocytoviricota	Megaviricetes	Imitervirales	IM_01	g342	-	cultivation-independent	10	384096	10686	38409.6	63174	462	25.39	Freshwater	Freshwater	https://doi.org/10.1038/s41586-020-1957-x
GVMAG-M-3300009160-32	GVMAG-M-3300009160-32	Nucleocytoviricota	Megaviricetes	Algavirales	AG_04	g172	-	cultivation-independent	9	187821	10046	20869	67304	226	30.27	Freshwater	Freshwater	https://doi.org/10.1038/s41586-020-1957-x
GVMAG-M-3300009161-25	GVMAG-M-3300009161-25	Nucleocytoviricota	Megaviricetes	Imitervirales	IM_01	g342	-	cultivation-independent	11	274393	11907	24944.8	52774	332	30.12	Freshwater	Freshwater	https://doi.org/10.1038/s41586-020-1957-x
GVMAG-M-3300009161-30	GVMAG-M-3300009161-30	Nucleocytoviricota	Megaviricetes	Imitervirales	IM_01	g336	-	cultivation-independent	10	465705	11270	46570.5	106023	427	31.64	Freshwater	Freshwater	https://doi.org/10.1038/s41586-020-1957-x
GVMAG-M-3300009161-34	GVMAG-M-3300009161-34	Nucleocytoviricota	Megaviricetes	Imitervirales	IM_01	g341	-	cultivation-independent	11	543736	15960	49430.5	115896	459	34.84	Freshwater	Freshwater	https://doi.org/10.1038/s41586-020-1957-x
GVMAG-M-3300009161-36	GVMAG-M-3300009161-36	Nucleocytoviricota	Megaviricetes	Imitervirales	IM_01	g341	-	cultivation-independent	7	394190	13624	56312.9	216172	318	31.09	Freshwater	Freshwater	https://doi.org/10.1038/s41586-020-1957-x
GVMAG-M-3300009161-41	GVMAG-M-3300009161-41	Nucleocytoviricota	Megaviricetes	Imitervirales	IM_01	g336	-	cultivation-independent	15	347860	10856	23190.7	64734	344	31.13	Freshwater	Freshwater	https://doi.org/10.1038/s41586-020-1957-x
GVMAG-M-3300009161-60	GVMAG-M-3300009161-60	Nucleocytoviricota	Megaviricetes	Imitervirales	IM_01	g336	-	cultivation-independent	10	136908	10387	13690.8	21968	133	25.74	Freshwater	Freshwater	https://doi.org/10.1038/s41586-020-1957-x
GVMAG-M-3300009161-63	GVMAG-M-3300009161-63	Nucleocytoviricota	Megaviricetes	Imitervirales	IM_01	g336	-	cultivation-independent	14	409687	10786	29263.4	51811	407	30.31	Freshwater	Freshwater	https://doi.org/10.1038/s41586-020-1957-x
GVMAG-M-3300009161-9	GVMAG-M-3300009161-9	Nucleocytoviricota	Megaviricetes	Imitervirales	IM_01	g335	-	cultivation-independent	15	409472	12682	27298.1	62429	443	30.95	Freshwater	Freshwater	https://doi.org/10.1038/s41586-020-1957-x
GVMAG-M-3300009163-35	GVMAG-M-3300009163-35	Nucleocytoviricota	Megaviricetes	Imitervirales	IM_01	g343	-	cultivation-independent	12	333093	10271	27757.8	86451	361	25.3	Freshwater	Freshwater	https://doi.org/10.1038/s41586-020-1957-x
GVMAG-M-3300009163-40	GVMAG-M-3300009163-40	Nucleocytoviricota	Megaviricetes	Imitervirales	IM_07	g296	-	cultivation-independent	29	872004	10570	30069.1	99254	840	26.77	Freshwater	Freshwater	https://doi.org/10.1038/s41586-020-1957-x
GVMAG-M-3300009163-47	GVMAG-M-3300009163-47	Nucleocytoviricota	Megaviricetes	Imitervirales	IM_01	g318	-	cultivation-independent	20	411978	10455	20598.9	48006	401	41.57	Freshwater	Freshwater	https://doi.org/10.1038/s41586-020-1957-x
GVMAG-M-3300009163-62	GVMAG-M-3300009163-62	Nucleocytoviricota	Megaviricetes	Imitervirales	IM_01	g336	-	cultivation-independent	19	537209	12361	28274.2	70720	533	27.4	Freshwater	Freshwater	https://doi.org/10.1038/s41586-020-1957-x
GVMAG-M-3300009163-63	GVMAG-M-3300009163-63	Nucleocytoviricota	Megaviricetes	Imitervirales	IM_01	g341	-	cultivation-independent	11	534121	10611	48556.5	93142	491	34.69	Freshwater	Freshwater	https://doi.org/10.1038/s41586-020-1957-x
GVMAG-M-3300009164-20	GVMAG-M-3300009164-20	Nucleocytoviricota	Megaviricetes	Imitervirales	IM_01	g335	-	cultivation-independent	16	388366	10350	24272.9	50499	415	32.8	Freshwater	Freshwater	https://doi.org/10.1038/s41586-020-1957-x
GVMAG-M-3300009164-3	GVMAG-M-3300009164-3	Nucleocytoviricota	Megaviricetes	Imitervirales	IM_01	g335	-	cultivation-independent	14	399758	10217	28554.1	81825	382	29.88	Freshwater	Freshwater	https://doi.org/10.1038/s41586-020-1957-x
GVMAG-M-3300009164-40	GVMAG-M-3300009164-40	Nucleocytoviricota	Megaviricetes	Imitervirales	IM_01	g322	-	cultivation-independent	1	116173	116173	116173	116173	139	41.9	Freshwater	Freshwater	https://doi.org/10.1038/s41586-020-1957-x
GVMAG-M-3300009164-67	GVMAG-M-3300009164-67	Nucleocytoviricota	Megaviricetes	Imitervirales	IM_12	g300	-	cultivation-independent	7	120614	10932	17230.6	25992	109	25.88	Freshwater	Freshwater	https://doi.org/10.1038/s41586-020-1957-x
GVMAG-M-3300009164-69	GVMAG-M-3300009164-69	Nucleocytoviricota	Megaviricetes	Imitervirales	IM_01	g335	-	cultivation-independent	18	331148	10560	18397.1	35308	270	30.45	Freshwater	Freshwater	https://doi.org/10.1038/s41586-020-1957-x
GVMAG-M-3300009164-8	GVMAG-M-3300009164-8	Nucleocytoviricota	Megaviricetes	Imitervirales	IM_01	g336	-	cultivation-independent	23	502362	10978	21841.8	59884	509	26.39	Freshwater	Freshwater	https://doi.org/10.1038/s41586-020-1957-x
GVMAG-M-3300009169-13	GVMAG-M-3300009169-13	Nucleocytoviricota	Megaviricetes	Imitervirales	IM_16	g242	Mimiviridae	cultivation-independent	19	256323	10096	13490.7	19761	251	26.71	Freshwater	Freshwater	https://doi.org/10.1038/s41586-020-1957-x
GVMAG-M-3300009169-14	GVMAG-M-3300009169-14	Nucleocytoviricota	Megaviricetes	Imitervirales	IM_14	g250	-	cultivation-independent	14	211195	10186	15085.4	32183	201	34.72	Freshwater	Freshwater	https://doi.org/10.1038/s41586-020-1957-x
GVMAG-M-3300009172-8	GVMAG-M-3300009172-8	Nucleocytoviricota	Megaviricetes	Imitervirales	IM_01	g335	-	cultivation-independent	9	165915	10176	18435	27367	176	31.14	Marine	Marine	https://doi.org/10.1038/s41586-020-1957-x
GVMAG-M-3300009180-1	GVMAG-M-3300009180-1	Nucleocytoviricota	Megaviricetes	Imitervirales	IM_01	g335	-	cultivation-independent	10	429179	10241	42917.9	98360	449	39.22	Freshwater	Freshwater	https://doi.org/10.1038/s41586-020-1957-x
GVMAG-M-3300009180-16	GVMAG-M-3300009180-16	Nucleocytoviricota	Megaviricetes	Imitervirales	IM_01	g314	-	cultivation-independent	19	400503	11011	21079.1	42906	360	38.27	Freshwater	Freshwater	https://doi.org/10.1038/s41586-020-1957-x
GVMAG-M-3300009180-45	GVMAG-M-3300009180-45	Nucleocytoviricota	Megaviricetes	Imitervirales	IM_01	g322	-	cultivation-independent	4	217199	16549	54299.8	119745	263	55.59	Freshwater	Freshwater	https://doi.org/10.1038/s41586-020-1957-x
GVMAG-M-3300009181-26	GVMAG-M-3300009181-26	Nucleocytoviricota	Megaviricetes	Imitervirales	IM_01	g336	-	cultivation-independent	12	429989	12565	35832.4	71616	445	33.64	Freshwater	Freshwater	https://doi.org/10.1038/s41586-020-1957-x
GVMAG-M-3300009181-41	GVMAG-M-3300009181-41	Nucleocytoviricota	Megaviricetes	Imitervirales	IM_01	g322	-	cultivation-independent	2	154143	71458	77071.5	82685	196	42.25	Freshwater	Freshwater	https://doi.org/10.1038/s41586-020-1957-x
GVMAG-M-3300009182-16	GVMAG-M-3300009182-16	Nucleocytoviricota	Megaviricetes	Imitervirales	IM_01	g336	-	cultivation-independent	13	261170	10505	20090	62446	280	31.08	Freshwater	Freshwater	https://doi.org/10.1038/s41586-020-1957-x
GVMAG-M-3300009182-2	GVMAG-M-3300009182-2	Nucleocytoviricota	Megaviricetes	Imitervirales	IM_01	g335	-	cultivation-independent	13	346178	10044	26629.1	53840	347	43.23	Freshwater	Freshwater	https://doi.org/10.1038/s41586-020-1957-x
GVMAG-M-3300009182-48	GVMAG-M-3300009182-48	Nucleocytoviricota	Megaviricetes	Imitervirales	IM_01	g335	-	cultivation-independent	11	375058	14537	34096.2	61392	350	36.22	Freshwater	Freshwater	https://doi.org/10.1038/s41586-020-1957-x
GVMAG-M-3300009182-49	GVMAG-M-3300009182-49	Nucleocytoviricota	Megaviricetes	Imitervirales	IM_01	g336	-	cultivation-independent	23	427074	10065	18568.4	61194	429	32.19	Freshwater	Freshwater	https://doi.org/10.1038/s41586-020-1957-x
GVMAG-M-3300009182-53	GVMAG-M-3300009182-53	Nucleocytoviricota	Megaviricetes	Imitervirales	IM_01	g336	-	cultivation-independent	18	453097	10768	25172.1	55043	442	32.33	Freshwater	Freshwater	https://doi.org/10.1038/s41586-020-1957-x
GVMAG-M-3300009182-61	GVMAG-M-3300009182-61	Nucleocytoviricota	Megaviricetes	Pimascovirales	PM_01	g88	-	cultivation-independent	13	220506	10477	16962	24798	239	28.85	Freshwater	Freshwater	https://doi.org/10.1038/s41586-020-1957-x
GVMAG-M-3300009182-67	GVMAG-M-3300009182-67	Nucleocytoviricota	Megaviricetes	Algavirales	AG_04	g168	-	cultivation-independent	3	214563	29239	71521	125144	252	32.83	Freshwater	Freshwater	https://doi.org/10.1038/s41586-020-1957-x
GVMAG-M-3300009182-78	GVMAG-M-3300009182-78	Nucleocytoviricota	Megaviricetes	Imitervirales	IM_01	g336	-	cultivation-independent	6	504117	11877	84019.5	199322	506	30.68	Freshwater	Freshwater	https://doi.org/10.1038/s41586-020-1957-x
GVMAG-M-3300009182-82	GVMAG-M-3300009182-82	Nucleocytoviricota	Megaviricetes	Imitervirales	IM_01	g323	-	cultivation-independent	9	193524	12023	21502.7	43436	236	48.52	Freshwater	Freshwater	https://doi.org/10.1038/s41586-020-1957-x
GVMAG-M-3300009182-9	GVMAG-M-3300009182-9	Nucleocytoviricota	Megaviricetes	Pimascovirales	PM_04	g80	-	cultivation-independent	10	204987	11305	20498.7	32792	226	28.97	Freshwater	Freshwater	https://doi.org/10.1038/s41586-020-1957-x
GVMAG-M-3300009183-46	GVMAG-M-3300009183-46	Nucleocytoviricota	Megaviricetes	Imitervirales	IM_01	g336	-	cultivation-independent	21	501498	10551	23880.9	51907	534	32.17	Freshwater	Freshwater	https://doi.org/10.1038/s41586-020-1957-x
GVMAG-M-3300009183-5	GVMAG-M-3300009183-5	Nucleocytoviricota	Megaviricetes	Imitervirales	IM_01	g315	-	cultivation-independent	11	176813	10022	16073.9	28613	163	40.07	Freshwater	Freshwater	https://doi.org/10.1038/s41586-020-1957-x
GVMAG-M-3300009183-73	GVMAG-M-3300009183-73	Nucleocytoviricota	Megaviricetes	Imitervirales	IM_01	g316	-	cultivation-independent	13	218331	10890	16794.7	31460	252	41.84	Freshwater	Freshwater	https://doi.org/10.1038/s41586-020-1957-x
GVMAG-M-3300009184-32	GVMAG-M-3300009184-32	Nucleocytoviricota	Megaviricetes	Imitervirales	IM_01	g335	-	cultivation-independent	12	461921	11958	38493.4	68791	447	30.97	Freshwater	Freshwater	https://doi.org/10.1038/s41586-020-1957-x
GVMAG-M-3300009184-42	GVMAG-M-3300009184-42	Nucleocytoviricota	Megaviricetes	Imitervirales	IM_01	g314	-	cultivation-independent	5	163041	10111	32608.2	51243	172	45.2	Freshwater	Freshwater	https://doi.org/10.1038/s41586-020-1957-x
GVMAG-M-3300009185-36	GVMAG-M-3300009185-36	Nucleocytoviricota	Megaviricetes	Imitervirales	IM_01	g322	-	cultivation-independent	2	203965	20370	101982	183595	264	40.88	Freshwater	Freshwater	https://doi.org/10.1038/s41586-020-1957-x
GVMAG-M-3300009185-54	GVMAG-M-3300009185-54	Nucleocytoviricota	Megaviricetes	Imitervirales	IM_01	g335	-	cultivation-independent	15	483494	11962	32232.9	65357	427	26.92	Freshwater	Freshwater	https://doi.org/10.1038/s41586-020-1957-x
GVMAG-M-3300009185-7	GVMAG-M-3300009185-7	Nucleocytoviricota	Megaviricetes	Imitervirales	IM_01	g322	-	cultivation-independent	2	194046	80522	97023	113524	251	42.84	Freshwater	Freshwater	https://doi.org/10.1038/s41586-020-1957-x
GVMAG-M-3300009187-29	GVMAG-M-3300009187-29	Nucleocytoviricota	Megaviricetes	Imitervirales	IM_01	g335	-	cultivation-independent	6	328829	13188	54804.8	101126	315	34.49	Freshwater	Freshwater	https://doi.org/10.1038/s41586-020-1957-x
GVMAG-M-3300009419-14	GVMAG-M-3300009419-14	Nucleocytoviricota	Megaviricetes	Imitervirales	IM_01	g322	-	cultivation-independent	4	149186	16550	37296.5	58121	177	34.12	Marine	Deep subsurface	https://doi.org/10.1038/s41586-020-1957-x
GVMAG-M-3300009419-6	GVMAG-M-3300009419-6	Nucleocytoviricota	Megaviricetes	Imitervirales	IM_01	g336	-	cultivation-independent	14	257514	10063	18393.9	39127	283	35.98	Marine	Deep subsurface	https://doi.org/10.1038/s41586-020-1957-x
GVMAG-M-3300009425-37	GVMAG-M-3300009425-37	Nucleocytoviricota	Megaviricetes	Imitervirales	IM_01	g329	-	cultivation-independent	15	323716	10405	21581.1	35178	334	28.01	Marine	Marine	https://doi.org/10.1038/s41586-020-1957-x
GVMAG-M-3300009436-15	GVMAG-M-3300009436-15	Nucleocytoviricota	Megaviricetes	Imitervirales	IM_16	g240	Mimiviridae	cultivation-independent	22	593034	10561	26956.1	77195	627	26.65	Marine	Marine	https://doi.org/10.1038/s41586-020-1957-x
GVMAG-M-3300009436-29	GVMAG-M-3300009436-29	Nucleocytoviricota	Pokkesviricetes	Asfuvirales	AF_02	g35	-	cultivation-independent	7	187349	19572	26764.1	44999	168	41.59	Marine	Marine	https://doi.org/10.1038/s41586-020-1957-x
GVMAG-M-3300009436-33	GVMAG-M-3300009436-33	Nucleocytoviricota	Megaviricetes	Imitervirales	IM_01	g335	-	cultivation-independent	9	240130	13907	26681.1	56010	229	36.53	Marine	Marine	https://doi.org/10.1038/s41586-020-1957-x
GVMAG-M-3300009436-41	GVMAG-M-3300009436-41	Nucleocytoviricota	Megaviricetes	Imitervirales	IM_01	g334	-	cultivation-independent	9	202370	10732	22485.6	45902	203	33.2	Marine	Marine	https://doi.org/10.1038/s41586-020-1957-x
GVMAG-M-3300009441-23	GVMAG-M-3300009441-23	Nucleocytoviricota	Megaviricetes	Imitervirales	IM_01	g335	-	cultivation-independent	8	126467	10102	15808.4	23531	139	32.02	Marine	Marine	https://doi.org/10.1038/s41586-020-1957-x
GVMAG-M-3300009488-16	GVMAG-M-3300009488-16	Nucleocytoviricota	Megaviricetes	Pimascovirales	PM_01	g100	-	cultivation-independent	13	193739	10395	14903	27615	235	35.92	Marine	Marine	https://doi.org/10.1038/s41586-020-1957-x
GVMAG-M-3300009496-9	GVMAG-M-3300009496-9	Nucleocytoviricota	Megaviricetes	Pandoravirales	PV_05	g148	Coccolithoviridae	cultivation-independent	11	301036	11146	27366.9	44244	335	31.83	Marine	Marine	https://doi.org/10.1038/s41586-020-1957-x
GVMAG-M-3300009498-22	GVMAG-M-3300009498-22	Nucleocytoviricota	Megaviricetes	Imitervirales	IM_01	g332	-	cultivation-independent	7	213616	11819	30516.6	101016	235	29.01	Marine	Marine	https://doi.org/10.1038/s41586-020-1957-x
GVMAG-M-3300009684-20	GVMAG-M-3300009684-20	Nucleocytoviricota	Megaviricetes	Imitervirales	IM_01	g323	-	cultivation-independent	2	192745	85939	96372.5	106806	224	50.07	Freshwater	Freshwater	https://doi.org/10.1038/s41586-020-1957-x
GVMAG-M-3300009684-23	GVMAG-M-3300009684-23	Nucleocytoviricota	Megaviricetes	Imitervirales	IM_01	g336	-	cultivation-independent	13	491583	10574	37814.1	93302	512	34.78	Freshwater	Freshwater	https://doi.org/10.1038/s41586-020-1957-x
GVMAG-M-3300009697-1	GVMAG-M-3300009697-1	Nucleocytoviricota	Megaviricetes	Imitervirales	IM_16	g217	Mimiviridae	cultivation-independent	20	374644	10827	18732.2	43523	369	27.31	Host	Peat moss	https://doi.org/10.1038/s41586-020-1957-x
GVMAG-M-3300009706-33	GVMAG-M-3300009706-33	Nucleocytoviricota	Megaviricetes	Imitervirales	IM_07	g294	-	cultivation-independent	19	277749	10233	14618.4	26524	272	19.78	Marine	Marine	https://doi.org/10.1038/s41586-020-1957-x
GVMAG-M-3300009785-4	GVMAG-M-3300009785-4	Nucleocytoviricota	Megaviricetes	Imitervirales	IM_09	g274	-	cultivation-independent	7	135982	12391	19426	40119	146	32.61	Marine	Marine	https://doi.org/10.1038/s41586-020-1957-x
GVMAG-M-3300010151-7	GVMAG-M-3300010151-7	Nucleocytoviricota	Pokkesviricetes	Chitovirales	incertae_sedis	g12	-	cultivation-independent	7	224093	24141	32013.3	38181	236	20.81	Marine	Marine	https://doi.org/10.1038/s41586-020-1957-x
GVMAG-M-3300010157-4	GVMAG-M-3300010157-4	Nucleocytoviricota	Megaviricetes	Imitervirales	IM_01	g335	-	cultivation-independent	8	434705	12993	54338.1	122923	418	42.34	Freshwater	Freshwater	https://doi.org/10.1038/s41586-020-1957-x
GVMAG-M-3300010158-13	GVMAG-M-3300010158-13	Nucleocytoviricota	Megaviricetes	Imitervirales	IM_01	g335	-	cultivation-independent	6	394636	20540	65772.7	136998	404	32.35	Freshwater	Freshwater	https://doi.org/10.1038/s41586-020-1957-x
GVMAG-M-3300010158-15	GVMAG-M-3300010158-15	Nucleocytoviricota	Megaviricetes	Imitervirales	IM_12	g300	-	cultivation-independent	18	405789	10269	22543.8	50723	412	23.47	Freshwater	Freshwater	https://doi.org/10.1038/s41586-020-1957-x
GVMAG-M-3300010158-33	GVMAG-M-3300010158-33	Nucleocytoviricota	Megaviricetes	Imitervirales	IM_01	g314	-	cultivation-independent	7	168150	10117	24021.4	46534	210	43.27	Freshwater	Freshwater	https://doi.org/10.1038/s41586-020-1957-x
GVMAG-M-3300010158-36	GVMAG-M-3300010158-36	Nucleocytoviricota	Megaviricetes	Imitervirales	IM_01	g335	-	cultivation-independent	16	291646	10168	18227.9	34926	257	33.88	Freshwater	Freshwater	https://doi.org/10.1038/s41586-020-1957-x
GVMAG-M-3300010158-55	GVMAG-M-3300010158-55	Nucleocytoviricota	Megaviricetes	Imitervirales	IM_01	g330	-	cultivation-independent	8	377608	13187	47201	110111	497	30.65	Freshwater	Freshwater	https://doi.org/10.1038/s41586-020-1957-x
GVMAG-M-3300010158-59	GVMAG-M-3300010158-59	Nucleocytoviricota	Megaviricetes	Imitervirales	IM_01	g336	-	cultivation-independent	5	517518	18682	103504	201739	550	30.7	Freshwater	Freshwater	https://doi.org/10.1038/s41586-020-1957-x
GVMAG-M-3300010158-60	GVMAG-M-3300010158-60	Nucleocytoviricota	Megaviricetes	Imitervirales	IM_01	g314	-	cultivation-independent	6	361452	14881	60242	109110	392	45.72	Freshwater	Freshwater	https://doi.org/10.1038/s41586-020-1957-x
GVMAG-M-3300010158-63	GVMAG-M-3300010158-63	Nucleocytoviricota	Megaviricetes	Imitervirales	IM_01	g335	-	cultivation-independent	21	524379	10667	24970.4	61079	519	30.08	Freshwater	Freshwater	https://doi.org/10.1038/s41586-020-1957-x
GVMAG-M-3300010160-26	GVMAG-M-3300010160-26	Nucleocytoviricota	Pokkesviricetes	Asfuvirales	AF_02	g34	-	cultivation-independent	5	213404	19924	42680.8	67623	188	28.43	Freshwater	Freshwater	https://doi.org/10.1038/s41586-020-1957-x
GVMAG-M-3300010160-7	GVMAG-M-3300010160-7	Nucleocytoviricota	Megaviricetes	Imitervirales	IM_01	g314	-	cultivation-independent	11	163238	10706	14839.8	19528	169	31.04	Freshwater	Freshwater	https://doi.org/10.1038/s41586-020-1957-x
GVMAG-M-3300010299-8	GVMAG-M-3300010299-8	Nucleocytoviricota	Megaviricetes	Imitervirales	IM_12	g300	-	cultivation-independent	15	277397	10650	18493.1	33867	278	23.4	Marine	Marine	https://doi.org/10.1038/s41586-020-1957-x
GVMAG-M-3300010334-24	GVMAG-M-3300010334-24	Nucleocytoviricota	Megaviricetes	Imitervirales	IM_01	g336	-	cultivation-independent	17	522921	11369	30760.1	97304	550	34.13	Freshwater	Freshwater	https://doi.org/10.1038/s41586-020-1957-x
GVMAG-M-3300010334-28	GVMAG-M-3300010334-28	Nucleocytoviricota	Megaviricetes	Imitervirales	IM_16	g243	Mimiviridae	cultivation-independent	33	464181	10273	14066.1	24905	451	19.9	Freshwater	Freshwater	https://doi.org/10.1038/s41586-020-1957-x
GVMAG-M-3300010354-11	GVMAG-M-3300010354-11	Nucleocytoviricota	Megaviricetes	Imitervirales	IM_12	g309	-	cultivation-independent	11	368029	13068	33457.2	116704	393	34.04	Marine	Marine	https://doi.org/10.1038/s41586-020-1957-x
GVMAG-M-3300010354-31	GVMAG-M-3300010354-31	Nucleocytoviricota	Megaviricetes	Imitervirales	IM_12	g300	-	cultivation-independent	16	396941	10413	24808.8	94584	403	26.55	Marine	Marine	https://doi.org/10.1038/s41586-020-1957-x
GVMAG-M-3300010368-17	GVMAG-M-3300010368-17	Nucleocytoviricota	Megaviricetes	Imitervirales	IM_09	g273	-	cultivation-independent	10	306573	11913	30657.3	84375	314	28.99	Marine	Marine	https://doi.org/10.1038/s41586-020-1957-x
GVMAG-M-3300010368-24	GVMAG-M-3300010368-24	Nucleocytoviricota	Megaviricetes	Imitervirales	IM_01	g335	-	cultivation-independent	12	386032	11099	32169.3	64932	402	32.58	Marine	Marine	https://doi.org/10.1038/s41586-020-1957-x
GVMAG-M-3300010368-35	GVMAG-M-3300010368-35	Nucleocytoviricota	Megaviricetes	Imitervirales	IM_01	g342	-	cultivation-independent	7	183353	12099	26193.3	46328	219	27.95	Marine	Marine	https://doi.org/10.1038/s41586-020-1957-x
GVMAG-M-3300010370-19	GVMAG-M-3300010370-19	Nucleocytoviricota	Megaviricetes	Imitervirales	IM_12	g300	-	cultivation-independent	12	429101	12879	35758.4	130276	371	25.64	Marine	Marine	https://doi.org/10.1038/s41586-020-1957-x
GVMAG-M-3300010370-2	GVMAG-M-3300010370-2	Nucleocytoviricota	Megaviricetes	Imitervirales	IM_01	g336	-	cultivation-independent	25	469684	10570	18787.4	43077	486	25.45	Marine	Marine	https://doi.org/10.1038/s41586-020-1957-x
GVMAG-M-3300011013-19	GVMAG-M-3300011013-19	Nucleocytoviricota	Megaviricetes	Imitervirales	IM_13	g260	-	cultivation-independent	15	333643	10019	22242.9	64743	355	26.52	Marine	Marine	https://doi.org/10.1038/s41586-020-1957-x
GVMAG-M-3300012920-24	GVMAG-M-3300012920-24	Nucleocytoviricota	Megaviricetes	Imitervirales	IM_01	g340	-	cultivation-independent	13	304124	10006	23394.2	37858	284	28.89	Marine	Marine	https://doi.org/10.1038/s41586-020-1957-x
GVMAG-M-3300012920-30	GVMAG-M-3300012920-30	Nucleocytoviricota	Megaviricetes	Imitervirales	IM_06	g271	-	cultivation-independent	25	442703	10112	17708.1	38603	480	19.07	Marine	Marine	https://doi.org/10.1038/s41586-020-1957-x
GVMAG-M-3300012936-1	GVMAG-M-3300012936-1	Nucleocytoviricota	Megaviricetes	Imitervirales	IM_01	g321	-	cultivation-independent	9	175198	10679	19466.4	35155	215	37.43	Marine	Marine	https://doi.org/10.1038/s41586-020-1957-x
GVMAG-M-3300012936-15	GVMAG-M-3300012936-15	Nucleocytoviricota	Megaviricetes	Imitervirales	IM_01	g339	-	cultivation-independent	10	434693	18239	43469.3	69681	455	25.62	Marine	Marine	https://doi.org/10.1038/s41586-020-1957-x
GVMAG-M-3300012936-19	GVMAG-M-3300012936-19	Nucleocytoviricota	Megaviricetes	Imitervirales	IM_01	g339	-	cultivation-independent	13	398440	12034	30649.2	57157	420	23.81	Marine	Marine	https://doi.org/10.1038/s41586-020-1957-x
GVMAG-M-3300012936-34	GVMAG-M-3300012936-34	Nucleocytoviricota	Megaviricetes	Imitervirales	IM_01	g329	-	cultivation-independent	14	445290	10749	31806.4	102823	450	25.44	Marine	Marine	https://doi.org/10.1038/s41586-020-1957-x
GVMAG-M-3300012936-37	GVMAG-M-3300012936-37	Nucleocytoviricota	Megaviricetes	Imitervirales	IM_01	g342	-	cultivation-independent	17	370588	12775	21799.3	39746	411	29.04	Marine	Marine	https://doi.org/10.1038/s41586-020-1957-x
GVMAG-M-3300012936-41	GVMAG-M-3300012936-41	Nucleocytoviricota	Megaviricetes	Imitervirales	IM_01	g329	-	cultivation-independent	16	371073	10088	23192.1	46781	408	28.09	Marine	Marine	https://doi.org/10.1038/s41586-020-1957-x
GVMAG-M-3300012953-22	GVMAG-M-3300012953-22	Nucleocytoviricota	Megaviricetes	Pimascovirales	PM_01	g107	-	cultivation-independent	11	212272	10278	19297.5	53062	241	39.02	Marine	Marine	https://doi.org/10.1038/s41586-020-1957-x
GVMAG-M-3300012954-26	GVMAG-M-3300012954-26	Nucleocytoviricota	Megaviricetes	Imitervirales	IM_01	g343	-	cultivation-independent	50	997039	10182	19940.8	46050	989	20.85	Marine	Marine	https://doi.org/10.1038/s41586-020-1957-x
GVMAG-M-3300013004-38	GVMAG-M-3300013004-38	Nucleocytoviricota	Megaviricetes	Imitervirales	IM_12	g300	-	cultivation-independent	14	340522	11838	24323	48735	340	32.84	Freshwater	Freshwater	https://doi.org/10.1038/s41586-020-1957-x
GVMAG-M-3300013004-44	GVMAG-M-3300013004-44	Nucleocytoviricota	Megaviricetes	Imitervirales	IM_01	g316	-	cultivation-independent	8	515857	15221	64482.1	192908	547	39.5	Freshwater	Freshwater	https://doi.org/10.1038/s41586-020-1957-x
GVMAG-M-3300013004-50	GVMAG-M-3300013004-50	Nucleocytoviricota	Megaviricetes	Imitervirales	IM_07	g295	-	cultivation-independent	22	356897	10337	16222.6	36191	389	25.83	Freshwater	Freshwater	https://doi.org/10.1038/s41586-020-1957-x
GVMAG-M-3300013005-61	GVMAG-M-3300013005-61	Nucleocytoviricota	Megaviricetes	Imitervirales	IM_16	g222	Mimiviridae	cultivation-independent	24	553206	10170	23050.3	60980	507	24.32	Freshwater	Freshwater	https://doi.org/10.1038/s41586-020-1957-x
GVMAG-M-3300013005-64	GVMAG-M-3300013005-64	Nucleocytoviricota	Pokkesviricetes	Asfuvirales	incertae_sedis	g37	-	cultivation-independent	8	285977	10565	35747.1	88973	251	17.66	Freshwater	Freshwater	https://doi.org/10.1038/s41586-020-1957-x
GVMAG-M-3300013006-15	GVMAG-M-3300013006-15	Nucleocytoviricota	Megaviricetes	Imitervirales	IM_01	g320	-	cultivation-independent	4	396679	37896	99169.8	248461	438	37.49	Freshwater	Freshwater	https://doi.org/10.1038/s41586-020-1957-x
GVMAG-M-3300013010-19	GVMAG-M-3300013010-19	Nucleocytoviricota	Megaviricetes	Pimascovirales	PM_01	g106	-	cultivation-independent	7	296158	25928	42308.3	83797	343	30.03	Marine	Marine	https://doi.org/10.1038/s41586-020-1957-x
GVMAG-M-3300013014-33	GVMAG-M-3300013014-33	Nucleocytoviricota	Megaviricetes	Pimascovirales	PM_01	g87	-	cultivation-independent	15	483187	12194	32212.5	75818	540	32.41	Freshwater	Freshwater	https://doi.org/10.1038/s41586-020-1957-x
GVMAG-M-3300013093-22	GVMAG-M-3300013093-22	Nucleocytoviricota	Megaviricetes	Imitervirales	IM_01	g335	-	cultivation-independent	14	369993	10136	26428.1	60137	358	34.32	Freshwater	Freshwater	https://doi.org/10.1038/s41586-020-1957-x
GVMAG-M-3300013093-48	GVMAG-M-3300013093-48	Nucleocytoviricota	Megaviricetes	Imitervirales	IM_12	g297	-	cultivation-independent	11	345515	12189	31410.5	53778	342	26.93	Freshwater	Freshwater	https://doi.org/10.1038/s41586-020-1957-x
GVMAG-M-3300013093-49	GVMAG-M-3300013093-49	Nucleocytoviricota	Megaviricetes	Imitervirales	IM_01	g335	-	cultivation-independent	14	412364	10362	29454.6	44513	399	33.57	Freshwater	Freshwater	https://doi.org/10.1038/s41586-020-1957-x
GVMAG-M-3300013127-28	GVMAG-M-3300013127-28	Nucleocytoviricota	Megaviricetes	Imitervirales	IM_14	g255	-	cultivation-independent	9	122307	10202	13589.7	18572	102	21.48	Freshwater	Freshwater	https://doi.org/10.1038/s41586-020-1957-x
GVMAG-M-3300013132-70	GVMAG-M-3300013132-70	Nucleocytoviricota	Megaviricetes	Imitervirales	IM_18	g200	-	cultivation-independent	15	357517	10410	23834.5	59864	340	24.39	Freshwater	Freshwater	https://doi.org/10.1038/s41586-020-1957-x
GVMAG-M-3300013133-40	GVMAG-M-3300013133-40	Nucleocytoviricota	Pokkesviricetes	Asfuvirales	AF_01	g23	Asfarviridae	cultivation-independent	7	116031	11220	16575.9	31982	104	34.62	Freshwater	Freshwater	https://doi.org/10.1038/s41586-020-1957-x
GVMAG-M-3300013285-24	GVMAG-M-3300013285-24	Nucleocytoviricota	Megaviricetes	Imitervirales	IM_01	g323	-	cultivation-independent	5	145566	10211	29113.2	82923	175	50.92	Freshwater	Freshwater	https://doi.org/10.1038/s41586-020-1957-x
GVMAG-M-3300013285-6	GVMAG-M-3300013285-6	Nucleocytoviricota	Megaviricetes	Imitervirales	IM_01	g314	-	cultivation-independent	9	333999	11748	37111	112078	345	47.7	Freshwater	Freshwater	https://doi.org/10.1038/s41586-020-1957-x
GVMAG-M-3300014204-45	GVMAG-M-3300014204-45	Nucleocytoviricota	Pokkesviricetes	Asfuvirales	AF_01	g18	Asfarviridae	cultivation-independent	9	193804	13856	21533.8	39417	183	37.5	Waste	Landfill	https://doi.org/10.1038/s41586-020-1957-x
GVMAG-M-3300014204-73	GVMAG-M-3300014204-73	Nucleocytoviricota	Megaviricetes	Imitervirales	IM_14	g250	-	cultivation-independent	11	466742	10530	42431.1	78940	459	41.46	Waste	Landfill	https://doi.org/10.1038/s41586-020-1957-x
GVMAG-M-3300014838-21	GVMAG-M-3300014838-21	Nucleocytoviricota	Megaviricetes	Pimascovirales	PM_08	g72	-	cultivation-independent	13	235891	10011	18145.5	26948	194	35.36	Soil	Soil	https://doi.org/10.1038/s41586-020-1957-x
GVMAG-M-3300014838-26	GVMAG-M-3300014838-26	Nucleocytoviricota	Pokkesviricetes	incertae_sedis	incertae_sedis	g39	-	cultivation-independent	21	352051	10311	16764.3	31124	330	20.38	Soil	Soil	https://doi.org/10.1038/s41586-020-1957-x
GVMAG-M-3300014838-63	GVMAG-M-3300014838-63	Nucleocytoviricota	Megaviricetes	Pimascovirales	PM_08	g73	-	cultivation-independent	12	317824	13993	26485.3	50571	383	37.15	Soil	Soil	https://doi.org/10.1038/s41586-020-1957-x
GVMAG-M-3300015360-128	GVMAG-M-3300015360-128	Nucleocytoviricota	Megaviricetes	Imitervirales	IM_02	g203	-	cultivation-independent	8	123559	10416	15444.9	24658	132	30.84	Freshwater	Freshwater	https://doi.org/10.1038/s41586-020-1957-x
GVMAG-M-3300015360-154	GVMAG-M-3300015360-154	Nucleocytoviricota	Megaviricetes	Pimascovirales	PM_06	g46	-	cultivation-independent	7	191782	12889	27397.4	43582	225	42.22	Freshwater	Freshwater	https://doi.org/10.1038/s41586-020-1957-x
GVMAG-M-3300017724-7	GVMAG-M-3300017724-7	Nucleocytoviricota	Megaviricetes	Imitervirales	IM_01	g335	-	cultivation-independent	12	412668	10891	34389	57944	408	32.67	Marine	Marine	https://doi.org/10.1038/s41586-020-1957-x
GVMAG-M-3300017735-4	GVMAG-M-3300017735-4	Nucleocytoviricota	Megaviricetes	Imitervirales	IM_01	g339	-	cultivation-independent	15	367539	10158	24502.6	51006	395	27.69	Marine	Marine	https://doi.org/10.1038/s41586-020-1957-x
GVMAG-M-3300017741-2	GVMAG-M-3300017741-2	Nucleocytoviricota	Megaviricetes	Algavirales	incertae_sedis	g198	-	cultivation-independent	14	239443	10378	17103.1	31488	253	40.88	Marine	Marine	https://doi.org/10.1038/s41586-020-1957-x
GVMAG-M-3300017742-1	GVMAG-M-3300017742-1	Nucleocytoviricota	Megaviricetes	Imitervirales	IM_01	g343	-	cultivation-independent	25	370902	10049	14836.1	30345	390	23.26	Marine	Marine	https://doi.org/10.1038/s41586-020-1957-x
GVMAG-M-3300017763-4	GVMAG-M-3300017763-4	Nucleocytoviricota	Megaviricetes	Imitervirales	IM_09	g278	-	cultivation-independent	12	159782	10422	13315.2	19496	168	30.46	Marine	Marine	https://doi.org/10.1038/s41586-020-1957-x
GVMAG-M-3300017772-13	GVMAG-M-3300017772-13	Nucleocytoviricota	Megaviricetes	Imitervirales	IM_01	g329	-	cultivation-independent	22	442013	10326	20091.5	50849	516	28.54	Marine	Marine	https://doi.org/10.1038/s41586-020-1957-x
GVMAG-M-3300017783-9	GVMAG-M-3300017783-9	Nucleocytoviricota	Megaviricetes	Pimascovirales	PM_01	g106	-	cultivation-independent	10	218741	11375	21874.1	44236	249	34.87	Marine	Marine	https://doi.org/10.1038/s41586-020-1957-x
GVMAG-M-3300017786-5	GVMAG-M-3300017786-5	Nucleocytoviricota	Megaviricetes	Imitervirales	IM_01	g329	-	cultivation-independent	14	355015	10181	25358.2	68051	392	25.68	Marine	Marine	https://doi.org/10.1038/s41586-020-1957-x
GVMAG-M-3300017788-2	GVMAG-M-3300017788-2	Nucleocytoviricota	Megaviricetes	Imitervirales	IM_16	g209	Mimiviridae	cultivation-independent	22	445737	10167	20260.8	38604	415	21.39	Freshwater	Freshwater	https://doi.org/10.1038/s41586-020-1957-x
GVMAG-M-3300017788-3	GVMAG-M-3300017788-3	Nucleocytoviricota	Megaviricetes	Imitervirales	IM_18	g200	-	cultivation-independent	12	249411	11373	20784.3	38977	260	33.49	Freshwater	Freshwater	https://doi.org/10.1038/s41586-020-1957-x
GVMAG-M-3300017788-49	GVMAG-M-3300017788-49	Nucleocytoviricota	Megaviricetes	Imitervirales	IM_18	g200	-	cultivation-independent	9	169921	10229	18880.1	31046	163	35.74	Freshwater	Freshwater	https://doi.org/10.1038/s41586-020-1957-x
GVMAG-M-3300017788-50	GVMAG-M-3300017788-50	Nucleocytoviricota	Megaviricetes	Imitervirales	IM_12	g300	-	cultivation-independent	15	404219	14408	26947.9	49870	372	22.4	Freshwater	Freshwater	https://doi.org/10.1038/s41586-020-1957-x
GVMAG-M-3300017788-7	GVMAG-M-3300017788-7	Nucleocytoviricota	Megaviricetes	Imitervirales	IM_16	g210	Mimiviridae	cultivation-independent	24	376532	10062	15688.8	33189	322	22.25	Freshwater	Freshwater	https://doi.org/10.1038/s41586-020-1957-x
GVMAG-M-3300017824-10	GVMAG-M-3300017824-10	Nucleocytoviricota	Megaviricetes	Imitervirales	IM_09	g276	-	cultivation-independent	13	189090	10009	14545.4	25471	203	29.03	Marine	Marine	https://doi.org/10.1038/s41586-020-1957-x
GVMAG-M-3300017824-14	GVMAG-M-3300017824-14	Nucleocytoviricota	Megaviricetes	Imitervirales	IM_12	g300	-	cultivation-independent	10	393065	10193	39306.5	86642	385	21.41	Marine	Marine	https://doi.org/10.1038/s41586-020-1957-x
GVMAG-M-3300017950-2	GVMAG-M-3300017950-2	Nucleocytoviricota	Megaviricetes	Imitervirales	IM_01	g335	-	cultivation-independent	14	263490	10633	18820.7	28501	267	28.45	Marine	Marine	https://doi.org/10.1038/s41586-020-1957-x
GVMAG-M-3300017952-11	GVMAG-M-3300017952-11	Nucleocytoviricota	Megaviricetes	Imitervirales	IM_12	g310	-	cultivation-independent	14	285052	11359	20360.9	40465	248	40.96	Marine	Marine	https://doi.org/10.1038/s41586-020-1957-x
GVMAG-M-3300017956-25	GVMAG-M-3300017956-25	Nucleocytoviricota	Megaviricetes	Imitervirales	IM_12	g300	-	cultivation-independent	18	513983	10397	28554.6	48011	514	23.7	Marine	Marine	https://doi.org/10.1038/s41586-020-1957-x
GVMAG-M-3300017956-3	GVMAG-M-3300017956-3	Nucleocytoviricota	Megaviricetes	Imitervirales	IM_01	g335	-	cultivation-independent	14	446612	11271	31900.9	58944	440	29.5	Marine	Marine	https://doi.org/10.1038/s41586-020-1957-x
GVMAG-M-3300017963-10	GVMAG-M-3300017963-10	Nucleocytoviricota	Megaviricetes	Imitervirales	IM_13	g265	-	cultivation-independent	16	361079	11224	22567.4	62717	405	43.22	Hypersaline_lake_water	Non-marine Saline and Alkaline	https://doi.org/10.1038/s41586-020-1957-x
GVMAG-M-3300017963-13	GVMAG-M-3300017963-13	Nucleocytoviricota	Megaviricetes	Imitervirales	IM_14	g248	-	cultivation-independent	27	491479	10127	18202.9	43646	448	34.68	Hypersaline_lake_water	Non-marine Saline and Alkaline	https://doi.org/10.1038/s41586-020-1957-x
GVMAG-M-3300017963-20	GVMAG-M-3300017963-20	Nucleocytoviricota	Megaviricetes	Imitervirales	IM_01	g343	-	cultivation-independent	19	451120	10253	23743.2	37500	507	23.95	Hypersaline_lake_water	Non-marine Saline and Alkaline	https://doi.org/10.1038/s41586-020-1957-x
GVMAG-M-3300017963-43	GVMAG-M-3300017963-43	Nucleocytoviricota	Megaviricetes	Imitervirales	IM_13	g267	-	cultivation-independent	3	573215	96431	191072	242371	573	46	Hypersaline_lake_water	Non-marine Saline and Alkaline	https://doi.org/10.1038/s41586-020-1957-x
GVMAG-M-3300017967-12	GVMAG-M-3300017967-12	Nucleocytoviricota	Megaviricetes	Imitervirales	IM_01	g327	-	cultivation-independent	12	232800	10493	19400	43685	261	29.07	Marine	Marine	https://doi.org/10.1038/s41586-020-1957-x
GVMAG-M-3300017967-22	GVMAG-M-3300017967-22	Nucleocytoviricota	Megaviricetes	Imitervirales	IM_12	g307	-	cultivation-independent	15	392786	10193	26185.7	59393	293	22.93	Marine	Marine	https://doi.org/10.1038/s41586-020-1957-x
GVMAG-M-3300017971-10	GVMAG-M-3300017971-10	Nucleocytoviricota	Megaviricetes	Pandoravirales	PV_02	g155	-	cultivation-independent	14	210431	10002	15030.8	26304	226	48.39	Hypersaline_lake_water	Non-marine Saline and Alkaline	https://doi.org/10.1038/s41586-020-1957-x
GVMAG-M-3300017971-26	GVMAG-M-3300017971-26	Nucleocytoviricota	Megaviricetes	Algavirales	AG_04	g174	-	cultivation-independent	8	169235	10018	21154.4	44265	227	30.24	Hypersaline_lake_water	Non-marine Saline and Alkaline	https://doi.org/10.1038/s41586-020-1957-x
GVMAG-M-3300017971-33	GVMAG-M-3300017971-33	Nucleocytoviricota	Megaviricetes	Imitervirales	IM_13	g258	-	cultivation-independent	33	664804	10365	20145.6	37202	766	32.16	Hypersaline_lake_water	Non-marine Saline and Alkaline	https://doi.org/10.1038/s41586-020-1957-x
GVMAG-M-3300017986-28	GVMAG-M-3300017986-28	Nucleocytoviricota	Megaviricetes	Imitervirales	IM_01	g329	-	cultivation-independent	12	261654	10201	21804.5	57176	270	30.11	Marine	Marine	https://doi.org/10.1038/s41586-020-1957-x
GVMAG-M-3300017987-33	GVMAG-M-3300017987-33	Nucleocytoviricota	Megaviricetes	Imitervirales	IM_14	g253	-	cultivation-independent	25	418692	11263	16747.7	28240	404	46.12	Hypersaline_lake_water	Non-marine Saline and Alkaline	https://doi.org/10.1038/s41586-020-1957-x
GVMAG-M-3300017989-16	GVMAG-M-3300017989-16	Nucleocytoviricota	Megaviricetes	Imitervirales	IM_01	g338	-	cultivation-independent	13	350152	12404	26934.8	66466	343	35.33	Hypersaline_lake_water	Non-marine Saline and Alkaline	https://doi.org/10.1038/s41586-020-1957-x
GVMAG-M-3300017989-17	GVMAG-M-3300017989-17	Nucleocytoviricota	Megaviricetes	Pandoravirales	incertae_sedis	g136	-	cultivation-independent	5	226629	17570	45325.8	67764	286	51.85	Hypersaline_lake_water	Non-marine Saline and Alkaline	https://doi.org/10.1038/s41586-020-1957-x
GVMAG-M-3300017989-29	GVMAG-M-3300017989-29	Nucleocytoviricota	Megaviricetes	Pandoravirales	PV_02	g153	-	cultivation-independent	10	170043	10810	17004.3	30340	212	45.54	Hypersaline_lake_water	Non-marine Saline and Alkaline	https://doi.org/10.1038/s41586-020-1957-x
GVMAG-M-3300017991-11	GVMAG-M-3300017991-11	Nucleocytoviricota	Megaviricetes	Pimascovirales	PM_01	g95	-	cultivation-independent	15	340437	10146	22695.8	38822	363	35.27	Hypersaline_lake_water	Non-marine Saline and Alkaline	https://doi.org/10.1038/s41586-020-1957-x
GVMAG-M-3300018049-14	GVMAG-M-3300018049-14	Nucleocytoviricota	Megaviricetes	Imitervirales	IM_01	g335	-	cultivation-independent	18	325488	10703	18082.7	33689	314	31.53	Marine	Marine	https://doi.org/10.1038/s41586-020-1957-x
GVMAG-M-3300018080-19	GVMAG-M-3300018080-19	Nucleocytoviricota	Megaviricetes	Pandoravirales	PV_02	g154	-	cultivation-independent	7	351431	10321	50204.4	96605	445	44.85	Hypersaline_lake_water	Non-marine Saline and Alkaline	https://doi.org/10.1038/s41586-020-1957-x
GVMAG-M-3300018080-29	GVMAG-M-3300018080-29	Nucleocytoviricota	Megaviricetes	Imitervirales	IM_01	g324	-	cultivation-independent	9	272479	12155	30275.4	79139	260	55.42	Hypersaline_lake_water	Non-marine Saline and Alkaline	https://doi.org/10.1038/s41586-020-1957-x
GVMAG-M-3300018080-53	GVMAG-M-3300018080-53	Nucleocytoviricota	Megaviricetes	Pandoravirales	incertae_sedis	g143	-	cultivation-independent	25	686502	10248	27460.1	73692	699	50.29	Hypersaline_lake_water	Non-marine Saline and Alkaline	https://doi.org/10.1038/s41586-020-1957-x
GVMAG-M-3300018415-13	GVMAG-M-3300018415-13	Nucleocytoviricota	Megaviricetes	Imitervirales	IM_01	g344	-	cultivation-independent	12	162596	10066	13549.7	22626	151	31.18	Marine	Marine	https://doi.org/10.1038/s41586-020-1957-x
GVMAG-M-3300018416-26	GVMAG-M-3300018416-26	Nucleocytoviricota	Megaviricetes	Imitervirales	IM_12	g303	-	cultivation-independent	8	471826	20503	58978.3	125203	455	30.02	Marine	Marine	https://doi.org/10.1038/s41586-020-1957-x
GVMAG-M-3300018416-45	GVMAG-M-3300018416-45	Nucleocytoviricota	Megaviricetes	Imitervirales	IM_01	g344	-	cultivation-independent	8	282183	11089	35272.9	75843	313	34.14	Marine	Marine	https://doi.org/10.1038/s41586-020-1957-x
GVMAG-M-3300018420-25	GVMAG-M-3300018420-25	Nucleocytoviricota	Megaviricetes	Imitervirales	IM_12	g300	-	cultivation-independent	17	285081	10391	16769.5	35326	293	28.18	Marine	Marine	https://doi.org/10.1038/s41586-020-1957-x
GVMAG-M-3300018426-17	GVMAG-M-3300018426-17	Nucleocytoviricota	Megaviricetes	Imitervirales	IM_01	g335	-	cultivation-independent	13	239584	10888	18429.5	27115	235	29.86	Marine	Marine	https://doi.org/10.1038/s41586-020-1957-x
GVMAG-M-3300018428-16	GVMAG-M-3300018428-16	Nucleocytoviricota	Megaviricetes	Imitervirales	IM_01	g339	-	cultivation-independent	10	407500	10114	40750	86301	399	26.57	Marine	Marine	https://doi.org/10.1038/s41586-020-1957-x
GVMAG-M-3300018868-12	GVMAG-M-3300018868-12	Nucleocytoviricota	Megaviricetes	Imitervirales	IM_01	g336	-	cultivation-independent	13	342360	10666	26335.4	89934	325	34.31	Freshwater	Freshwater	https://doi.org/10.1038/s41586-020-1957-x
GVMAG-M-3300018868-14	GVMAG-M-3300018868-14	Nucleocytoviricota	Megaviricetes	Imitervirales	IM_01	g342	-	cultivation-independent	9	251045	10767	27893.9	77297	288	38.12	Freshwater	Freshwater	https://doi.org/10.1038/s41586-020-1957-x
GVMAG-M-3300018868-17	GVMAG-M-3300018868-17	Nucleocytoviricota	Megaviricetes	Imitervirales	IM_01	g316	-	cultivation-independent	11	243145	10296	22104.1	37795	264	35.82	Freshwater	Freshwater	https://doi.org/10.1038/s41586-020-1957-x
GVMAG-M-3300018868-6	GVMAG-M-3300018868-6	Nucleocytoviricota	Megaviricetes	Imitervirales	IM_01	g326	-	cultivation-independent	7	372008	24713	53144	107137	393	37.95	Freshwater	Freshwater	https://doi.org/10.1038/s41586-020-1957-x
GVMAG-M-3300018876-24	GVMAG-M-3300018876-24	Nucleocytoviricota	Megaviricetes	Imitervirales	IM_01	g339	-	cultivation-independent	12	208748	10223	17395.7	27504	224	32.92	Marine	Marine	https://doi.org/10.1038/s41586-020-1957-x
GVMAG-M-3300019093-7	GVMAG-M-3300019093-7	Nucleocytoviricota	Megaviricetes	Imitervirales	IM_01	g336	-	cultivation-independent	9	378645	13685	42071.7	78492	392	29.96	Freshwater	Freshwater	https://doi.org/10.1038/s41586-020-1957-x
GVMAG-M-3300019759-3	GVMAG-M-3300019759-3	Nucleocytoviricota	Megaviricetes	Algavirales	AG_04	g165	-	cultivation-independent	7	143049	11317	20435.6	28134	153	32.5	Freshwater	Freshwater	https://doi.org/10.1038/s41586-020-1957-x
GVMAG-M-3300020165-16	GVMAG-M-3300020165-16	Nucleocytoviricota	Megaviricetes	Imitervirales	IM_08	g288	-	cultivation-independent	16	562993	11752	35187.1	85689	569	27.65	Marine	Marine	https://doi.org/10.1038/s41586-020-1957-x
GVMAG-M-3300020165-3	GVMAG-M-3300020165-3	Nucleocytoviricota	Megaviricetes	Imitervirales	IM_01	g336	-	cultivation-independent	10	262644	12044	26264.4	43610	243	40.51	Marine	Marine	https://doi.org/10.1038/s41586-020-1957-x
GVMAG-M-3300020165-43	GVMAG-M-3300020165-43	Nucleocytoviricota	Megaviricetes	Imitervirales	IM_16	g215	Mimiviridae	cultivation-independent	22	790200	11045	35918.2	101996	706	22.26	Marine	Marine	https://doi.org/10.1038/s41586-020-1957-x
GVMAG-M-3300020165-47	GVMAG-M-3300020165-47	Nucleocytoviricota	Megaviricetes	Imitervirales	IM_01	g336	-	cultivation-independent	13	432797	10603	33292.1	71152	459	27.07	Marine	Marine	https://doi.org/10.1038/s41586-020-1957-x
GVMAG-M-3300020166-18	GVMAG-M-3300020166-18	Nucleocytoviricota	Megaviricetes	Imitervirales	IM_01	g340	-	cultivation-independent	1	363298	363298	363298	363298	359	34.14	Marine	Marine	https://doi.org/10.1038/s41586-020-1957-x
GVMAG-M-3300020166-5	GVMAG-M-3300020166-5	Nucleocytoviricota	Megaviricetes	Imitervirales	IM_01	g344	-	cultivation-independent	9	383848	10788	42649.8	67477	404	36.6	Marine	Marine	https://doi.org/10.1038/s41586-020-1957-x
GVMAG-M-3300020169-51	GVMAG-M-3300020169-51	Nucleocytoviricota	Megaviricetes	Imitervirales	IM_01	g329	-	cultivation-independent	7	333931	10784	47704.4	97685	332	27.06	Marine	Marine	https://doi.org/10.1038/s41586-020-1957-x
GVMAG-M-3300020178-15	GVMAG-M-3300020178-15	Nucleocytoviricota	Megaviricetes	Algavirales	AG_01	g177	Prasinoviridae	cultivation-independent	9	221325	11175	24591.7	38339	300	43.75	Marine	Marine	https://doi.org/10.1038/s41586-020-1957-x
GVMAG-M-3300020178-21	GVMAG-M-3300020178-21	Nucleocytoviricota	Megaviricetes	Algavirales	AG_01	g177	Prasinoviridae	cultivation-independent	4	120990	11124	30247.5	56815	183	40.85	Marine	Marine	https://doi.org/10.1038/s41586-020-1957-x
GVMAG-M-3300020182-22	GVMAG-M-3300020182-22	Nucleocytoviricota	Megaviricetes	Imitervirales	IM_01	g335	-	cultivation-independent	17	311270	10225	18310	49827	311	31.26	Marine	Marine	https://doi.org/10.1038/s41586-020-1957-x
GVMAG-M-3300020182-84	GVMAG-M-3300020182-84	Nucleocytoviricota	Megaviricetes	Imitervirales	IM_01	g335	-	cultivation-independent	4	353000	14805	88250	261147	359	29.79	Marine	Marine	https://doi.org/10.1038/s41586-020-1957-x
GVMAG-M-3300020185-109	GVMAG-M-3300020185-109	Nucleocytoviricota	Megaviricetes	Imitervirales	IM_01	g341	-	cultivation-independent	12	399324	10840	33277	66812	401	28.64	Marine	Marine	https://doi.org/10.1038/s41586-020-1957-x
GVMAG-M-3300020185-18	GVMAG-M-3300020185-18	Nucleocytoviricota	Megaviricetes	Imitervirales	IM_01	g329	-	cultivation-independent	13	616105	18899	47392.7	132673	562	28.13	Marine	Marine	https://doi.org/10.1038/s41586-020-1957-x
GVMAG-M-3300020185-23	GVMAG-M-3300020185-23	Nucleocytoviricota	Megaviricetes	Imitervirales	IM_01	g329	-	cultivation-independent	16	312226	10460	19514.1	46124	340	28.99	Marine	Marine	https://doi.org/10.1038/s41586-020-1957-x
GVMAG-M-3300020185-3	GVMAG-M-3300020185-3	Nucleocytoviricota	Megaviricetes	Imitervirales	IM_08	g288	-	cultivation-independent	12	545523	10235	45460.3	140539	580	22.53	Marine	Marine	https://doi.org/10.1038/s41586-020-1957-x
GVMAG-M-3300020185-33	GVMAG-M-3300020185-33	Nucleocytoviricota	Megaviricetes	Imitervirales	IM_01	g329	-	cultivation-independent	10	443437	10977	44343.7	155851	464	32.15	Marine	Marine	https://doi.org/10.1038/s41586-020-1957-x
GVMAG-M-3300020185-35	GVMAG-M-3300020185-35	Nucleocytoviricota	Megaviricetes	Imitervirales	IM_01	g329	-	cultivation-independent	15	476871	11828	31791.4	102102	479	26.99	Marine	Marine	https://doi.org/10.1038/s41586-020-1957-x
GVMAG-M-3300020185-39	GVMAG-M-3300020185-39	Nucleocytoviricota	Megaviricetes	Imitervirales	IM_01	g344	-	cultivation-independent	14	242300	10145	17307.1	51463	260	26.65	Marine	Marine	https://doi.org/10.1038/s41586-020-1957-x
GVMAG-M-3300020185-49	GVMAG-M-3300020185-49	Nucleocytoviricota	Megaviricetes	Imitervirales	IM_16	g221	Mimiviridae	cultivation-independent	27	802297	10167	29714.7	90832	830	24.61	Marine	Marine	https://doi.org/10.1038/s41586-020-1957-x
GVMAG-M-3300020185-65	GVMAG-M-3300020185-65	Nucleocytoviricota	Megaviricetes	Imitervirales	IM_01	g329	-	cultivation-independent	11	444592	10452	40417.5	84255	442	27.11	Marine	Marine	https://doi.org/10.1038/s41586-020-1957-x
GVMAG-M-3300020187-22	GVMAG-M-3300020187-22	Nucleocytoviricota	Megaviricetes	Imitervirales	IM_16	g244	Mimiviridae	cultivation-independent	21	382259	10029	18202.8	27519	407	18.89	Marine	Marine	https://doi.org/10.1038/s41586-020-1957-x
GVMAG-M-3300020187-27	GVMAG-M-3300020187-27	Nucleocytoviricota	Megaviricetes	Imitervirales	IM_07	g291	-	cultivation-independent	31	950009	10840	30645.5	68212	894	22.8	Marine	Marine	https://doi.org/10.1038/s41586-020-1957-x
GVMAG-M-3300020187-37	GVMAG-M-3300020187-37	Nucleocytoviricota	Megaviricetes	Imitervirales	IM_09	g277	-	cultivation-independent	7	377928	10165	53989.7	104977	436	23.62	Marine	Marine	https://doi.org/10.1038/s41586-020-1957-x
GVMAG-M-3300020187-47	GVMAG-M-3300020187-47	Nucleocytoviricota	Megaviricetes	Imitervirales	IM_01	g343	-	cultivation-independent	9	336466	11658	37385.1	80160	332	24.32	Marine	Marine	https://doi.org/10.1038/s41586-020-1957-x
GVMAG-M-3300020187-58	GVMAG-M-3300020187-58	Nucleocytoviricota	Megaviricetes	Imitervirales	IM_01	g341	-	cultivation-independent	14	259701	10441	18550.1	41776	272	32.49	Marine	Marine	https://doi.org/10.1038/s41586-020-1957-x
GVMAG-M-3300020187-69	GVMAG-M-3300020187-69	Nucleocytoviricota	Megaviricetes	Imitervirales	IM_01	g329	-	cultivation-independent	20	557551	10488	27877.6	74465	592	28.24	Marine	Marine	https://doi.org/10.1038/s41586-020-1957-x
GVMAG-M-3300020187-94	GVMAG-M-3300020187-94	Nucleocytoviricota	Megaviricetes	Imitervirales	IM_01	g335	-	cultivation-independent	15	397241	11338	26482.7	72495	384	33.18	Marine	Marine	https://doi.org/10.1038/s41586-020-1957-x
GVMAG-M-3300020192-26	GVMAG-M-3300020192-26	Nucleocytoviricota	Megaviricetes	Imitervirales	IM_16	g246	Mimiviridae	cultivation-independent	27	1604936	11489	59442.1	240523	1509	32.37	Freshwater	Freshwater	https://doi.org/10.1038/s41586-020-1957-x
GVMAG-M-3300020194-16	GVMAG-M-3300020194-16	Nucleocytoviricota	Megaviricetes	Imitervirales	IM_01	g335	-	cultivation-independent	15	298225	11208	19881.7	34313	304	31.86	Marine	Marine	https://doi.org/10.1038/s41586-020-1957-x
GVMAG-M-3300020201-24	GVMAG-M-3300020201-24	Nucleocytoviricota	Megaviricetes	Pimascovirales	PM_01	g97	-	cultivation-independent	6	170073	11230	28345.5	56251	195	36.22	Freshwater	Freshwater	https://doi.org/10.1038/s41586-020-1957-x
GVMAG-M-3300020523-10	GVMAG-M-3300020523-10	Nucleocytoviricota	Megaviricetes	Imitervirales	IM_01	g343	-	cultivation-independent	9	457001	18618	50777.9	98546	452	27.48	Freshwater	Freshwater	https://doi.org/10.1038/s41586-020-1957-x
GVMAG-M-3300020554-7	GVMAG-M-3300020554-7	Nucleocytoviricota	Megaviricetes	Imitervirales	IM_12	g300	-	cultivation-independent	12	227495	10307	18957.9	33924	258	20.3	Freshwater	Freshwater	https://doi.org/10.1038/s41586-020-1957-x
GVMAG-M-3300020565-3	GVMAG-M-3300020565-3	Nucleocytoviricota	Megaviricetes	Imitervirales	IM_12	g300	-	cultivation-independent	5	426872	35011	85374.4	127810	363	36.1	Freshwater	Freshwater	https://doi.org/10.1038/s41586-020-1957-x
GVMAG-M-3300020572-5	GVMAG-M-3300020572-5	Nucleocytoviricota	Megaviricetes	Imitervirales	IM_01	g322	-	cultivation-independent	4	200196	37503	50049	78568	260	55.99	Freshwater	Freshwater	https://doi.org/10.1038/s41586-020-1957-x
GVMAG-M-3300020595-13	GVMAG-M-3300020595-13	Nucleocytoviricota	Megaviricetes	Imitervirales	IM_01	g334	-	cultivation-independent	16	339235	10239	21202.2	40746	366	34.35	Marine	Marine	https://doi.org/10.1038/s41586-020-1957-x
GVMAG-M-3300020595-14	GVMAG-M-3300020595-14	Nucleocytoviricota	Megaviricetes	Imitervirales	IM_01	g344	-	cultivation-independent	10	215545	13127	21554.5	40984	226	21.26	Marine	Marine	https://doi.org/10.1038/s41586-020-1957-x
GVMAG-M-3300020595-32	GVMAG-M-3300020595-32	Nucleocytoviricota	Megaviricetes	Imitervirales	IM_09	g273	-	cultivation-independent	8	414378	11269	51797.3	140438	405	29.14	Marine	Marine	https://doi.org/10.1038/s41586-020-1957-x
GVMAG-M-3300020716-5	GVMAG-M-3300020716-5	Nucleocytoviricota	Megaviricetes	Imitervirales	IM_12	g311	-	cultivation-independent	16	282214	10061	17638.4	38364	309	33.62	Freshwater	Freshwater	https://doi.org/10.1038/s41586-020-1957-x
GVMAG-M-3300020726-3	GVMAG-M-3300020726-3	Nucleocytoviricota	Megaviricetes	Imitervirales	IM_01	g335	-	cultivation-independent	13	289335	10873	22256.5	36574	255	32.16	Freshwater	Freshwater	https://doi.org/10.1038/s41586-020-1957-x
GVMAG-M-3300020727-4	GVMAG-M-3300020727-4	Nucleocytoviricota	Megaviricetes	Imitervirales	IM_12	g300	-	cultivation-independent	3	291623	73089	97207.7	137312	287	23.08	Freshwater	Freshwater	https://doi.org/10.1038/s41586-020-1957-x
GVMAG-M-3300020728-1	GVMAG-M-3300020728-1	Nucleocytoviricota	Megaviricetes	Imitervirales	IM_01	g322	-	cultivation-independent	3	171184	44582	57061.3	75624	208	45.72	Freshwater	Freshwater	https://doi.org/10.1038/s41586-020-1957-x
GVMAG-M-3300020810-20	GVMAG-M-3300020810-20	Nucleocytoviricota	Megaviricetes	Imitervirales	IM_01	g335	-	cultivation-independent	13	490001	12227	37692.4	109095	464	29.86	Marine	Marine	https://doi.org/10.1038/s41586-020-1957-x
GVMAG-M-3300020810-3	GVMAG-M-3300020810-3	Nucleocytoviricota	Megaviricetes	Imitervirales	IM_01	g335	-	cultivation-independent	10	338137	12011	33813.7	77175	349	29.24	Marine	Marine	https://doi.org/10.1038/s41586-020-1957-x
GVMAG-M-3300021075-36	GVMAG-M-3300021075-36	Nucleocytoviricota	Megaviricetes	Imitervirales	IM_01	g336	-	cultivation-independent	11	134802	10163	12254.7	19951	137	35.05	Freshwater	Freshwater	https://doi.org/10.1038/s41586-020-1957-x
GVMAG-M-3300021079-11	GVMAG-M-3300021079-11	Nucleocytoviricota	Megaviricetes	Imitervirales	IM_01	g336	-	cultivation-independent	18	437409	10051	24300.5	59967	426	32.43	Freshwater	Freshwater	https://doi.org/10.1038/s41586-020-1957-x
GVMAG-M-3300021079-18	GVMAG-M-3300021079-18	Nucleocytoviricota	Megaviricetes	Pimascovirales	PM_08	g74	-	cultivation-independent	5	266514	21352	53302.8	89032	285	44.59	Freshwater	Freshwater	https://doi.org/10.1038/s41586-020-1957-x
GVMAG-M-3300021108-1	GVMAG-M-3300021108-1	Nucleocytoviricota	Megaviricetes	Imitervirales	IM_18	g200	-	cultivation-independent	11	176379	10724	16034.5	27423	150	26.17	Freshwater	Freshwater	https://doi.org/10.1038/s41586-020-1957-x
GVMAG-M-3300021120-1	GVMAG-M-3300021120-1	Nucleocytoviricota	Megaviricetes	Imitervirales	IM_01	g322	-	cultivation-independent	3	172200	19017	57400	133989	193	39.48	Freshwater	Freshwater	https://doi.org/10.1038/s41586-020-1957-x
GVMAG-M-3300021185-19	GVMAG-M-3300021185-19	Nucleocytoviricota	Megaviricetes	Imitervirales	IM_01	g341	-	cultivation-independent	4	68728	10958	17182	22874	70	27.91	Marine	Marine	https://doi.org/10.1038/s41586-020-1957-x
GVMAG-M-3300021185-27	GVMAG-M-3300021185-27	Nucleocytoviricota	Megaviricetes	Imitervirales	IM_09	g274	-	cultivation-independent	11	280141	12949	25467.4	48735	327	30.23	Marine	Marine	https://doi.org/10.1038/s41586-020-1957-x
GVMAG-M-3300021185-45	GVMAG-M-3300021185-45	Nucleocytoviricota	Megaviricetes	Imitervirales	IM_01	g341	-	cultivation-independent	10	455152	11263	45515.2	126241	481	26.04	Marine	Marine	https://doi.org/10.1038/s41586-020-1957-x
GVMAG-M-3300021340-15	GVMAG-M-3300021340-15	Nucleocytoviricota	Megaviricetes	Imitervirales	IM_01	g335	-	cultivation-independent	22	407662	10073	18530.1	42108	390	36.53	Freshwater	Freshwater	https://doi.org/10.1038/s41586-020-1957-x
GVMAG-M-3300021340-17	GVMAG-M-3300021340-17	Nucleocytoviricota	Megaviricetes	Imitervirales	IM_01	g336	-	cultivation-independent	15	267118	10843	17807.9	45240	266	28.8	Freshwater	Freshwater	https://doi.org/10.1038/s41586-020-1957-x
GVMAG-M-3300021364-5	GVMAG-M-3300021364-5	Nucleocytoviricota	Megaviricetes	Pimascovirales	PM_01	g117	-	cultivation-independent	8	265053	11364	33131.6	65754	232	27.35	Marine	Marine	https://doi.org/10.1038/s41586-020-1957-x
GVMAG-M-3300021365-13	GVMAG-M-3300021365-13	Nucleocytoviricota	Megaviricetes	Imitervirales	IM_07	g291	-	cultivation-independent	27	736688	11180	27284.7	64433	733	25.14	Marine	Marine	https://doi.org/10.1038/s41586-020-1957-x
GVMAG-M-3300021371-30	GVMAG-M-3300021371-30	Nucleocytoviricota	Megaviricetes	Imitervirales	IM_01	g344	-	cultivation-independent	14	272413	10207	19458.1	33374	263	29.05	Marine	Marine	https://doi.org/10.1038/s41586-020-1957-x
GVMAG-M-3300021375-17	GVMAG-M-3300021375-17	Nucleocytoviricota	Megaviricetes	Imitervirales	IM_01	g335	-	cultivation-independent	6	347698	16946	57949.7	82754	343	29.71	Marine	Marine	https://doi.org/10.1038/s41586-020-1957-x
GVMAG-M-3300021378-36	GVMAG-M-3300021378-36	Nucleocytoviricota	Megaviricetes	Imitervirales	IM_01	g334	-	cultivation-independent	11	171112	11242	15555.6	22490	190	26.89	Marine	Marine	https://doi.org/10.1038/s41586-020-1957-x
GVMAG-M-3300021378-40	GVMAG-M-3300021378-40	Nucleocytoviricota	Megaviricetes	Imitervirales	IM_01	g336	-	cultivation-independent	13	316632	10611	24356.3	70624	332	32.82	Marine	Marine	https://doi.org/10.1038/s41586-020-1957-x
GVMAG-M-3300021379-1	GVMAG-M-3300021379-1	Nucleocytoviricota	Megaviricetes	Imitervirales	IM_12	g301	-	cultivation-independent	14	379586	14824	27113.3	50731	373	20.07	Marine	Marine	https://doi.org/10.1038/s41586-020-1957-x
GVMAG-M-3300021389-12	GVMAG-M-3300021389-12	Nucleocytoviricota	Megaviricetes	Pimascovirales	PM_07	g58	Pithoviridae	cultivation-independent	8	193309	12853	24163.6	54169	208	31.5	Marine	Marine	https://doi.org/10.1038/s41586-020-1957-x
GVMAG-M-3300021389-2	GVMAG-M-3300021389-2	Nucleocytoviricota	Megaviricetes	Imitervirales	IM_01	g342	-	cultivation-independent	13	189443	10186	14572.5	28873	216	25.21	Marine	Marine	https://doi.org/10.1038/s41586-020-1957-x
GVMAG-M-3300021389-22	GVMAG-M-3300021389-22	Nucleocytoviricota	Megaviricetes	Imitervirales	IM_01	g335	-	cultivation-independent	14	337852	10650	24132.3	54247	334	34.54	Marine	Marine	https://doi.org/10.1038/s41586-020-1957-x
GVMAG-M-3300021389-31	GVMAG-M-3300021389-31	Nucleocytoviricota	Megaviricetes	Imitervirales	IM_01	g341	-	cultivation-independent	8	306636	17841	38329.5	80520	251	33.38	Marine	Marine	https://doi.org/10.1038/s41586-020-1957-x
GVMAG-M-3300021389-45	GVMAG-M-3300021389-45	Nucleocytoviricota	Megaviricetes	Algavirales	AG_01	g177	Prasinoviridae	cultivation-independent	3	202800	35644	67600	123561	260	40.46	Marine	Marine	https://doi.org/10.1038/s41586-020-1957-x
GVMAG-M-3300021425-14	GVMAG-M-3300021425-14	Nucleocytoviricota	Megaviricetes	Imitervirales	IM_01	g329	-	cultivation-independent	7	355997	17093	50856.7	101178	368	25.29	Marine	Marine	https://doi.org/10.1038/s41586-020-1957-x
GVMAG-M-3300021425-30	GVMAG-M-3300021425-30	Nucleocytoviricota	Megaviricetes	Imitervirales	IM_01	g344	-	cultivation-independent	7	486091	15258	69441.6	199700	503	31.65	Marine	Marine	https://doi.org/10.1038/s41586-020-1957-x
GVMAG-M-3300021473-15	GVMAG-M-3300021473-15	Nucleocytoviricota	Megaviricetes	Algavirales	AG_04	g169	-	cultivation-independent	5	253567	25198	50713.4	101200	236	36.07	Freshwater	Freshwater	https://doi.org/10.1038/s41586-020-1957-x
GVMAG-M-3300021473-4	GVMAG-M-3300021473-4	Nucleocytoviricota	Megaviricetes	Pimascovirales	PM_01	g105	-	cultivation-independent	15	256834	10254	17122.3	38280	233	28.87	Freshwater	Freshwater	https://doi.org/10.1038/s41586-020-1957-x
GVMAG-M-3300021516-3	GVMAG-M-3300021516-3	Nucleocytoviricota	Megaviricetes	Pimascovirales	PM_01	g119	-	cultivation-independent	6	223482	27091	37247	57547	259	36.78	Freshwater	Freshwater	https://doi.org/10.1038/s41586-020-1957-x
GVMAG-M-3300021958-1	GVMAG-M-3300021958-1	Nucleocytoviricota	Megaviricetes	Imitervirales	IM_08	g288	-	cultivation-independent	8	107798	10049	13474.8	19499	118	29.31	Marine	Marine	https://doi.org/10.1038/s41586-020-1957-x
GVMAG-M-3300021958-16	GVMAG-M-3300021958-16	Nucleocytoviricota	Megaviricetes	Imitervirales	IM_12	g300	-	cultivation-independent	18	617507	10126	34305.9	93226	608	27.04	Marine	Marine	https://doi.org/10.1038/s41586-020-1957-x
GVMAG-M-3300021958-43	GVMAG-M-3300021958-43	Nucleocytoviricota	Megaviricetes	Imitervirales	IM_01	g335	-	cultivation-independent	25	389675	10443	15587	28850	408	26.31	Marine	Marine	https://doi.org/10.1038/s41586-020-1957-x
GVMAG-M-3300021958-5	GVMAG-M-3300021958-5	Nucleocytoviricota	Megaviricetes	Imitervirales	IM_08	g287	-	cultivation-independent	24	390496	10054	16270.7	37114	389	24.45	Marine	Marine	https://doi.org/10.1038/s41586-020-1957-x
GVMAG-M-3300021959-33	GVMAG-M-3300021959-33	Nucleocytoviricota	Megaviricetes	Imitervirales	IM_01	g329	-	cultivation-independent	6	74810	10539	12468.3	14902	98	29.28	Marine	Marine	https://doi.org/10.1038/s41586-020-1957-x
GVMAG-M-3300021960-2	GVMAG-M-3300021960-2	Nucleocytoviricota	Megaviricetes	Imitervirales	IM_01	g335	-	cultivation-independent	16	258683	10387	16167.7	28185	253	26.85	Marine	Marine	https://doi.org/10.1038/s41586-020-1957-x
GVMAG-M-3300021961-40	GVMAG-M-3300021961-40	Nucleocytoviricota	Megaviricetes	Imitervirales	IM_01	g344	-	cultivation-independent	8	349466	14807	43683.3	129063	356	49.04	Marine	Marine	https://doi.org/10.1038/s41586-020-1957-x
GVMAG-M-3300021961-46	GVMAG-M-3300021961-46	Nucleocytoviricota	Megaviricetes	Imitervirales	IM_01	g335	-	cultivation-independent	11	375586	11106	34144.2	128580	340	33.74	Marine	Marine	https://doi.org/10.1038/s41586-020-1957-x
GVMAG-M-3300021961-60	GVMAG-M-3300021961-60	Nucleocytoviricota	Megaviricetes	Imitervirales	IM_01	g341	-	cultivation-independent	14	289847	12208	20703.4	31439	256	46.38	Marine	Marine	https://doi.org/10.1038/s41586-020-1957-x
GVMAG-M-3300021962-24	GVMAG-M-3300021962-24	Nucleocytoviricota	Megaviricetes	Imitervirales	IM_01	g335	-	cultivation-independent	13	305227	11310	23479	47240	287	32.1	Marine	Marine	https://doi.org/10.1038/s41586-020-1957-x
GVMAG-M-3300021962-46	GVMAG-M-3300021962-46	Nucleocytoviricota	Megaviricetes	Imitervirales	IM_12	g299	-	cultivation-independent	2	369886	115353	184943	254533	362	30.82	Marine	Marine	https://doi.org/10.1038/s41586-020-1957-x
GVMAG-M-3300021962-56	GVMAG-M-3300021962-56	Nucleocytoviricota	Megaviricetes	Imitervirales	IM_12	g300	-	cultivation-independent	10	373550	14803	37355	78664	380	22.73	Marine	Marine	https://doi.org/10.1038/s41586-020-1957-x
GVMAG-M-3300021962-60	GVMAG-M-3300021962-60	Nucleocytoviricota	Megaviricetes	Imitervirales	IM_12	g300	-	cultivation-independent	12	457980	21470	38165	89120	368	25.89	Marine	Marine	https://doi.org/10.1038/s41586-020-1957-x
GVMAG-M-3300021963-12	GVMAG-M-3300021963-12	Nucleocytoviricota	Megaviricetes	Imitervirales	IM_01	g322	-	cultivation-independent	2	204820	20073	102410	184747	275	40.42	Marine	Marine	https://doi.org/10.1038/s41586-020-1957-x
GVMAG-M-3300021963-34	GVMAG-M-3300021963-34	Nucleocytoviricota	Megaviricetes	Imitervirales	IM_01	g314	-	cultivation-independent	11	297158	10800	27014.4	67274	348	46.44	Marine	Marine	https://doi.org/10.1038/s41586-020-1957-x
GVMAG-M-3300021963-39	GVMAG-M-3300021963-39	Nucleocytoviricota	Megaviricetes	Algavirales	AG_01	g183	Prasinoviridae	cultivation-independent	10	240911	10743	24091.1	41736	359	49.93	Marine	Marine	https://doi.org/10.1038/s41586-020-1957-x
GVMAG-M-3300021964-16	GVMAG-M-3300021964-16	Nucleocytoviricota	Megaviricetes	Pimascovirales	PM_01	g103	-	cultivation-independent	7	155125	12363	22160.7	53046	170	29.41	Marine	Marine	https://doi.org/10.1038/s41586-020-1957-x
GVMAG-M-3300021964-36	GVMAG-M-3300021964-36	Nucleocytoviricota	Megaviricetes	Imitervirales	IM_12	g303	-	cultivation-independent	5	298994	34568	59798.8	79003	296	32.5	Marine	Marine	https://doi.org/10.1038/s41586-020-1957-x
GVMAG-M-3300021964-56	GVMAG-M-3300021964-56	Nucleocytoviricota	Megaviricetes	Imitervirales	IM_12	g300	-	cultivation-independent	13	321924	10615	24763.4	50763	355	26.09	Marine	Marine	https://doi.org/10.1038/s41586-020-1957-x
GVMAG-M-3300021964-8	GVMAG-M-3300021964-8	Nucleocytoviricota	Megaviricetes	Imitervirales	IM_12	g302	-	cultivation-independent	8	213327	13666	26665.9	59940	216	27.03	Marine	Marine	https://doi.org/10.1038/s41586-020-1957-x
GVMAG-M-3300021964-9	GVMAG-M-3300021964-9	Nucleocytoviricota	Megaviricetes	Imitervirales	IM_12	g300	-	cultivation-independent	11	278609	11033	25328.1	66849	290	26.47	Marine	Marine	https://doi.org/10.1038/s41586-020-1957-x
GVMAG-M-3300022752-15	GVMAG-M-3300022752-15	Nucleocytoviricota	Megaviricetes	Pimascovirales	PM_01	g109	-	cultivation-independent	7	454122	15816	64874.6	170099	431	26.25	Freshwater	Freshwater	https://doi.org/10.1038/s41586-020-1957-x
GVMAG-M-3300022752-26	GVMAG-M-3300022752-26	Nucleocytoviricota	Megaviricetes	Pimascovirales	PM_01	g87	-	cultivation-independent	9	319446	14164	35494	58069	354	59.14	Freshwater	Freshwater	https://doi.org/10.1038/s41586-020-1957-x
GVMAG-M-3300022752-33	GVMAG-M-3300022752-33	Nucleocytoviricota	Megaviricetes	Imitervirales	IM_16	g224	Mimiviridae	cultivation-independent	29	799080	10579	27554.5	90774	691	21.13	Freshwater	Freshwater	https://doi.org/10.1038/s41586-020-1957-x
GVMAG-M-3300022752-39	GVMAG-M-3300022752-39	Nucleocytoviricota	Megaviricetes	Imitervirales	IM_01	g336	-	cultivation-independent	4	400182	25161	100046	197092	389	30.85	Freshwater	Freshwater	https://doi.org/10.1038/s41586-020-1957-x
GVMAG-M-3300022752-50	GVMAG-M-3300022752-50	Nucleocytoviricota	Megaviricetes	Pimascovirales	PM_01	g85	-	cultivation-independent	10	623338	27536	62333.8	156552	678	49.97	Freshwater	Freshwater	https://doi.org/10.1038/s41586-020-1957-x
GVMAG-M-3300022752-80	GVMAG-M-3300022752-80	Nucleocytoviricota	Megaviricetes	Imitervirales	IM_01	g335	-	cultivation-independent	16	417189	10007	26074.3	53583	407	28.24	Freshwater	Freshwater	https://doi.org/10.1038/s41586-020-1957-x
GVMAG-M-3300022752-81	GVMAG-M-3300022752-81	Nucleocytoviricota	Megaviricetes	Imitervirales	IM_16	g220	Mimiviridae	cultivation-independent	9	135188	10056	15020.9	26998	124	31.09	Freshwater	Freshwater	https://doi.org/10.1038/s41586-020-1957-x
GVMAG-M-3300022752-82	GVMAG-M-3300022752-82	Nucleocytoviricota	Megaviricetes	Imitervirales	IM_01	g335	-	cultivation-independent	18	367492	10479	20416.2	38422	337	38.57	Freshwater	Freshwater	https://doi.org/10.1038/s41586-020-1957-x
GVMAG-M-3300022752-94	GVMAG-M-3300022752-94	Nucleocytoviricota	Megaviricetes	Imitervirales	IM_01	g336	-	cultivation-independent	7	338705	17686	48386.4	93371	332	47.62	Freshwater	Freshwater	https://doi.org/10.1038/s41586-020-1957-x
GVMAG-M-3300022916-4	GVMAG-M-3300022916-4	Nucleocytoviricota	Megaviricetes	Imitervirales	IM_16	g229	Mimiviridae	cultivation-independent	25	704616	10638	28184.6	99901	600	30.01	Marine	Marine	https://doi.org/10.1038/s41586-020-1957-x
GVMAG-M-3300022916-57	GVMAG-M-3300022916-57	Nucleocytoviricota	Pokkesviricetes	Asfuvirales	AF_01	g25	Asfarviridae	cultivation-independent	3	330706	73274	110235	173012	277	46.14	Marine	Marine	https://doi.org/10.1038/s41586-020-1957-x
GVMAG-M-3300022920-3	GVMAG-M-3300022920-3	Nucleocytoviricota	Megaviricetes	Imitervirales	IM_09	g274	-	cultivation-independent	11	217551	11403	19777.4	40166	227	30.12	Marine	Marine	https://doi.org/10.1038/s41586-020-1957-x
GVMAG-M-3300022920-41	GVMAG-M-3300022920-41	Nucleocytoviricota	Megaviricetes	Imitervirales	IM_01	g339	-	cultivation-independent	12	204857	10371	17071.4	23183	208	27.92	Marine	Marine	https://doi.org/10.1038/s41586-020-1957-x
GVMAG-M-3300022925-12	GVMAG-M-3300022925-12	Nucleocytoviricota	Megaviricetes	Algavirales	AG_01	g177	Prasinoviridae	cultivation-independent	5	190175	15100	38035	75025	248	34.09	Marine	Marine	https://doi.org/10.1038/s41586-020-1957-x
GVMAG-M-3300022934-23	GVMAG-M-3300022934-23	Nucleocytoviricota	Megaviricetes	Algavirales	AG_01	g179	Prasinoviridae	cultivation-independent	12	199552	10004	16629.3	28606	286	52.41	Marine	Marine	https://doi.org/10.1038/s41586-020-1957-x
GVMAG-M-3300023087-13	GVMAG-M-3300023087-13	Nucleocytoviricota	Megaviricetes	Algavirales	AG_01	g177	Prasinoviridae	cultivation-independent	5	231176	10269	46235.2	144896	326	34.48	Marine	Marine	https://doi.org/10.1038/s41586-020-1957-x
GVMAG-M-3300023087-9	GVMAG-M-3300023087-9	Nucleocytoviricota	Megaviricetes	Algavirales	AG_01	g177	Prasinoviridae	cultivation-independent	7	145316	12375	20759.4	36058	232	39.94	Marine	Marine	https://doi.org/10.1038/s41586-020-1957-x
GVMAG-M-3300023109-20	GVMAG-M-3300023109-20	Nucleocytoviricota	Megaviricetes	Imitervirales	IM_12	g301	-	cultivation-independent	15	261951	10442	17463.4	28375	236	21.5	Marine	Marine	https://doi.org/10.1038/s41586-020-1957-x
GVMAG-M-3300023109-37	GVMAG-M-3300023109-37	Nucleocytoviricota	Megaviricetes	Imitervirales	IM_09	g274	-	cultivation-independent	9	325893	10461	36210.3	65383	357	29.67	Marine	Marine	https://doi.org/10.1038/s41586-020-1957-x
GVMAG-M-3300023109-49	GVMAG-M-3300023109-49	Nucleocytoviricota	Megaviricetes	Imitervirales	IM_09	g276	-	cultivation-independent	15	331259	10020	22083.9	49857	299	27.4	Marine	Marine	https://doi.org/10.1038/s41586-020-1957-x
GVMAG-M-3300023110-24	GVMAG-M-3300023110-24	Nucleocytoviricota	Megaviricetes	Imitervirales	IM_09	g275	-	cultivation-independent	4	321770	22581	80442.5	153903	359	24.83	Marine	Marine	https://doi.org/10.1038/s41586-020-1957-x
GVMAG-M-3300023110-7	GVMAG-M-3300023110-7	Nucleocytoviricota	Megaviricetes	Imitervirales	IM_09	g274	-	cultivation-independent	12	236887	10140	19740.6	30129	210	28.92	Marine	Marine	https://doi.org/10.1038/s41586-020-1957-x
GVMAG-M-3300023112-4	GVMAG-M-3300023112-4	Nucleocytoviricota	Megaviricetes	Imitervirales	IM_13	g262	-	cultivation-independent	21	547074	10260	26051.1	90872	582	25.16	Marine	Marine	https://doi.org/10.1038/s41586-020-1957-x
GVMAG-M-3300023170-28	GVMAG-M-3300023170-28	Nucleocytoviricota	Megaviricetes	Imitervirales	IM_12	g301	-	cultivation-independent	12	151327	10221	12610.6	17425	160	24.18	Marine	Marine	https://doi.org/10.1038/s41586-020-1957-x
GVMAG-M-3300023173-22	GVMAG-M-3300023173-22	Nucleocytoviricota	Megaviricetes	Imitervirales	IM_01	g335	-	cultivation-independent	9	272720	14499	30302.2	54675	277	40.19	Marine	Marine	https://doi.org/10.1038/s41586-020-1957-x
GVMAG-M-3300023174-1	GVMAG-M-3300023174-1	Nucleocytoviricota	Megaviricetes	Imitervirales	IM_01	g336	-	cultivation-independent	11	344250	14016	31295.5	82710	339	32.08	Freshwater	Freshwater	https://doi.org/10.1038/s41586-020-1957-x
GVMAG-M-3300023174-100	GVMAG-M-3300023174-100	Nucleocytoviricota	Megaviricetes	Imitervirales	IM_01	g335	-	cultivation-independent	10	323130	11775	32313	75823	317	43.71	Freshwater	Freshwater	https://doi.org/10.1038/s41586-020-1957-x
GVMAG-M-3300023174-102	GVMAG-M-3300023174-102	Nucleocytoviricota	Megaviricetes	Pimascovirales	PM_01	g116	-	cultivation-independent	6	403243	12658	67207.2	116334	406	27.99	Freshwater	Freshwater	https://doi.org/10.1038/s41586-020-1957-x
GVMAG-M-3300023174-104	GVMAG-M-3300023174-104	Nucleocytoviricota	Megaviricetes	Pimascovirales	PM_01	g84	-	cultivation-independent	2	433752	52220	216876	381532	416	35.63	Freshwater	Freshwater	https://doi.org/10.1038/s41586-020-1957-x
GVMAG-M-3300023174-107	GVMAG-M-3300023174-107	Nucleocytoviricota	Megaviricetes	Imitervirales	IM_01	g342	-	cultivation-independent	8	414547	11377	51818.4	171440	481	27.89	Freshwater	Freshwater	https://doi.org/10.1038/s41586-020-1957-x
GVMAG-M-3300023174-111	GVMAG-M-3300023174-111	Nucleocytoviricota	Megaviricetes	Imitervirales	IM_01	g335	-	cultivation-independent	4	480554	26614	120138	267009	456	32.68	Freshwater	Freshwater	https://doi.org/10.1038/s41586-020-1957-x
GVMAG-M-3300023174-116	GVMAG-M-3300023174-116	Nucleocytoviricota	Megaviricetes	Imitervirales	IM_01	g343	-	cultivation-independent	4	510729	18661	127682	251846	471	27.85	Freshwater	Freshwater	https://doi.org/10.1038/s41586-020-1957-x
GVMAG-M-3300023174-124	GVMAG-M-3300023174-124	Nucleocytoviricota	Megaviricetes	Imitervirales	IM_01	g335	-	cultivation-independent	3	315449	86279	105150	129629	290	35.56	Freshwater	Freshwater	https://doi.org/10.1038/s41586-020-1957-x
GVMAG-M-3300023174-129	GVMAG-M-3300023174-129	Nucleocytoviricota	Megaviricetes	Imitervirales	IM_01	g314	-	cultivation-independent	7	450233	29324	64319	105065	470	31.5	Freshwater	Freshwater	https://doi.org/10.1038/s41586-020-1957-x
GVMAG-M-3300023174-131	GVMAG-M-3300023174-131	Nucleocytoviricota	Megaviricetes	Imitervirales	IM_16	g224	Mimiviridae	cultivation-independent	10	455719	12240	45571.9	102906	404	24	Freshwater	Freshwater	https://doi.org/10.1038/s41586-020-1957-x
GVMAG-M-3300023174-132	GVMAG-M-3300023174-132	Nucleocytoviricota	Megaviricetes	Imitervirales	IM_01	g319	-	cultivation-independent	2	252656	76066	126328	176590	228	50.6	Freshwater	Freshwater	https://doi.org/10.1038/s41586-020-1957-x
GVMAG-M-3300023174-134	GVMAG-M-3300023174-134	Nucleocytoviricota	Megaviricetes	Imitervirales	IM_01	g335	-	cultivation-independent	3	392791	22774	130930	211579	379	27.7	Freshwater	Freshwater	https://doi.org/10.1038/s41586-020-1957-x
GVMAG-M-3300023174-136	GVMAG-M-3300023174-136	Nucleocytoviricota	Megaviricetes	Imitervirales	IM_16	g213	Mimiviridae	cultivation-independent	17	569835	10295	33519.7	95759	511	26.43	Freshwater	Freshwater	https://doi.org/10.1038/s41586-020-1957-x
GVMAG-M-3300023174-138	GVMAG-M-3300023174-138	Nucleocytoviricota	Megaviricetes	Imitervirales	IM_01	g335	-	cultivation-independent	19	329655	10009	17350.3	32478	309	25.31	Freshwater	Freshwater	https://doi.org/10.1038/s41586-020-1957-x
GVMAG-M-3300023174-141	GVMAG-M-3300023174-141	Nucleocytoviricota	Megaviricetes	Imitervirales	IM_01	g316	-	cultivation-independent	8	346880	10817	43360	87812	384	43.84	Freshwater	Freshwater	https://doi.org/10.1038/s41586-020-1957-x
GVMAG-M-3300023174-144	GVMAG-M-3300023174-144	Nucleocytoviricota	Megaviricetes	Imitervirales	IM_01	g336	-	cultivation-independent	13	520104	10149	40008	83883	521	30.39	Freshwater	Freshwater	https://doi.org/10.1038/s41586-020-1957-x
GVMAG-M-3300023174-147	GVMAG-M-3300023174-147	Nucleocytoviricota	Megaviricetes	Imitervirales	IM_01	g336	-	cultivation-independent	10	335734	17649	33573.4	73678	336	22.94	Freshwater	Freshwater	https://doi.org/10.1038/s41586-020-1957-x
GVMAG-M-3300023174-150	GVMAG-M-3300023174-150	Nucleocytoviricota	Pokkesviricetes	Asfuvirales	AF_02	g30	-	cultivation-independent	10	151746	10002	15174.6	25334	146	28.57	Freshwater	Freshwater	https://doi.org/10.1038/s41586-020-1957-x
GVMAG-M-3300023174-154	GVMAG-M-3300023174-154	Nucleocytoviricota	Megaviricetes	Imitervirales	IM_01	g314	-	cultivation-independent	10	224501	12328	22450.1	43845	215	45.3	Freshwater	Freshwater	https://doi.org/10.1038/s41586-020-1957-x
GVMAG-M-3300023174-157	GVMAG-M-3300023174-157	Nucleocytoviricota	Megaviricetes	Imitervirales	IM_01	g336	-	cultivation-independent	16	381626	10825	23851.6	60851	376	26.88	Freshwater	Freshwater	https://doi.org/10.1038/s41586-020-1957-x
GVMAG-M-3300023174-16	GVMAG-M-3300023174-16	Nucleocytoviricota	Megaviricetes	Imitervirales	IM_01	g318	-	cultivation-independent	2	374588	95796	187294	278792	387	46.6	Freshwater	Freshwater	https://doi.org/10.1038/s41586-020-1957-x
GVMAG-M-3300023174-161	GVMAG-M-3300023174-161	Nucleocytoviricota	Pokkesviricetes	Asfuvirales	AF_02	g32	-	cultivation-independent	8	143066	10489	17883.3	31110	115	28.98	Freshwater	Freshwater	https://doi.org/10.1038/s41586-020-1957-x
GVMAG-M-3300023174-166	GVMAG-M-3300023174-166	Nucleocytoviricota	Megaviricetes	Imitervirales	IM_01	g336	-	cultivation-independent	9	381046	12474	42338.4	114796	378	41	Freshwater	Freshwater	https://doi.org/10.1038/s41586-020-1957-x
GVMAG-M-3300023174-167	GVMAG-M-3300023174-167	Nucleocytoviricota	Megaviricetes	Imitervirales	IM_13	g257	-	cultivation-independent	46	816473	10006	17749.4	40393	766	19.66	Freshwater	Freshwater	https://doi.org/10.1038/s41586-020-1957-x
GVMAG-M-3300023174-172	GVMAG-M-3300023174-172	Nucleocytoviricota	Megaviricetes	Pimascovirales	PM_01	g99	-	cultivation-independent	11	202278	10800	18388.9	27349	224	28.9	Freshwater	Freshwater	https://doi.org/10.1038/s41586-020-1957-x
GVMAG-M-3300023174-174	GVMAG-M-3300023174-174	Nucleocytoviricota	Megaviricetes	Imitervirales	IM_16	g210	Mimiviridae	cultivation-independent	25	699126	10474	27965	75062	578	25.45	Freshwater	Freshwater	https://doi.org/10.1038/s41586-020-1957-x
GVMAG-M-3300023174-176	GVMAG-M-3300023174-176	Nucleocytoviricota	Megaviricetes	Imitervirales	IM_01	g316	-	cultivation-independent	1	460355	460355	460355	460355	453	45.23	Freshwater	Freshwater	https://doi.org/10.1038/s41586-020-1957-x
GVMAG-M-3300023174-182	GVMAG-M-3300023174-182	Nucleocytoviricota	Megaviricetes	Imitervirales	IM_01	g336	-	cultivation-independent	12	528176	11669	44014.7	118992	522	27.88	Freshwater	Freshwater	https://doi.org/10.1038/s41586-020-1957-x
GVMAG-M-3300023174-187	GVMAG-M-3300023174-187	Nucleocytoviricota	Megaviricetes	Imitervirales	IM_01	g336	-	cultivation-independent	17	359191	10379	21128.9	43603	363	24.18	Freshwater	Freshwater	https://doi.org/10.1038/s41586-020-1957-x
GVMAG-M-3300023174-188	GVMAG-M-3300023174-188	Nucleocytoviricota	Megaviricetes	Imitervirales	IM_01	g335	-	cultivation-independent	9	279623	10362	31069.2	60355	288	28.63	Freshwater	Freshwater	https://doi.org/10.1038/s41586-020-1957-x
GVMAG-M-3300023174-193	GVMAG-M-3300023174-193	Nucleocytoviricota	Megaviricetes	Imitervirales	IM_01	g335	-	cultivation-independent	14	384322	10736	27451.6	95312	365	33.31	Freshwater	Freshwater	https://doi.org/10.1038/s41586-020-1957-x
GVMAG-M-3300023174-196	GVMAG-M-3300023174-196	Nucleocytoviricota	Megaviricetes	Imitervirales	IM_01	g314	-	cultivation-independent	7	259118	13257	37016.9	68303	273	41.35	Freshwater	Freshwater	https://doi.org/10.1038/s41586-020-1957-x
GVMAG-M-3300023174-199	GVMAG-M-3300023174-199	Nucleocytoviricota	Megaviricetes	Imitervirales	IM_01	g341	-	cultivation-independent	9	201835	12311	22426.1	50652	175	33.54	Freshwater	Freshwater	https://doi.org/10.1038/s41586-020-1957-x
GVMAG-M-3300023174-2	GVMAG-M-3300023174-2	Nucleocytoviricota	Megaviricetes	Imitervirales	IM_01	g335	-	cultivation-independent	14	409042	11226	29217.3	85028	381	28.77	Freshwater	Freshwater	https://doi.org/10.1038/s41586-020-1957-x
GVMAG-M-3300023174-203	GVMAG-M-3300023174-203	Nucleocytoviricota	Megaviricetes	Imitervirales	IM_01	g335	-	cultivation-independent	11	281943	12906	25631.2	45112	309	37.63	Freshwater	Freshwater	https://doi.org/10.1038/s41586-020-1957-x
GVMAG-M-3300023174-204	GVMAG-M-3300023174-204	Nucleocytoviricota	Megaviricetes	Imitervirales	IM_08	g284	-	cultivation-independent	32	839261	11033	26226.9	56047	722	28.21	Freshwater	Freshwater	https://doi.org/10.1038/s41586-020-1957-x
GVMAG-M-3300023174-205	GVMAG-M-3300023174-205	Nucleocytoviricota	Megaviricetes	Imitervirales	IM_16	g213	Mimiviridae	cultivation-independent	19	401763	10012	21145.4	55086	382	25.5	Freshwater	Freshwater	https://doi.org/10.1038/s41586-020-1957-x
GVMAG-M-3300023174-206	GVMAG-M-3300023174-206	Nucleocytoviricota	Megaviricetes	Imitervirales	IM_13	g263	-	cultivation-independent	21	579727	11396	27606	100661	550	33.43	Freshwater	Freshwater	https://doi.org/10.1038/s41586-020-1957-x
GVMAG-M-3300023174-208	GVMAG-M-3300023174-208	Nucleocytoviricota	Megaviricetes	Imitervirales	IM_12	g309	-	cultivation-independent	20	452766	11532	22638.3	62514	469	28.94	Freshwater	Freshwater	https://doi.org/10.1038/s41586-020-1957-x
GVMAG-M-3300023174-209	GVMAG-M-3300023174-209	Nucleocytoviricota	Megaviricetes	Imitervirales	IM_01	g336	-	cultivation-independent	17	372494	12194	21911.4	35969	375	28.22	Freshwater	Freshwater	https://doi.org/10.1038/s41586-020-1957-x
GVMAG-M-3300023174-24	GVMAG-M-3300023174-24	Nucleocytoviricota	Megaviricetes	Imitervirales	IM_01	g335	-	cultivation-independent	9	524869	11183	58318.8	156841	483	27.7	Freshwater	Freshwater	https://doi.org/10.1038/s41586-020-1957-x
GVMAG-M-3300023174-3	GVMAG-M-3300023174-3	Nucleocytoviricota	Megaviricetes	Imitervirales	IM_01	g335	-	cultivation-independent	6	402144	17334	67024	112518	391	38.92	Freshwater	Freshwater	https://doi.org/10.1038/s41586-020-1957-x
GVMAG-M-3300023174-30	GVMAG-M-3300023174-30	Nucleocytoviricota	Megaviricetes	Imitervirales	IM_12	g300	-	cultivation-independent	3	277965	35278	92655	200346	285	23.46	Freshwater	Freshwater	https://doi.org/10.1038/s41586-020-1957-x
GVMAG-M-3300023174-31	GVMAG-M-3300023174-31	Nucleocytoviricota	Megaviricetes	Imitervirales	IM_16	g222	Mimiviridae	cultivation-independent	16	343435	10024	21464.7	50863	311	24.32	Freshwater	Freshwater	https://doi.org/10.1038/s41586-020-1957-x
GVMAG-M-3300023174-32	GVMAG-M-3300023174-32	Nucleocytoviricota	Megaviricetes	Imitervirales	IM_01	g341	-	cultivation-independent	10	406901	15055	40690.1	101834	345	40.26	Freshwater	Freshwater	https://doi.org/10.1038/s41586-020-1957-x
GVMAG-M-3300023174-43	GVMAG-M-3300023174-43	Nucleocytoviricota	Megaviricetes	Imitervirales	IM_16	g222	Mimiviridae	cultivation-independent	26	580575	10076	22329.8	76535	520	20.23	Freshwater	Freshwater	https://doi.org/10.1038/s41586-020-1957-x
GVMAG-M-3300023174-46	GVMAG-M-3300023174-46	Nucleocytoviricota	Megaviricetes	Imitervirales	IM_01	g314	-	cultivation-independent	4	297267	32990	74316.8	136169	273	42.01	Freshwater	Freshwater	https://doi.org/10.1038/s41586-020-1957-x
GVMAG-M-3300023174-47	GVMAG-M-3300023174-47	Nucleocytoviricota	Megaviricetes	Imitervirales	IM_01	g322	-	cultivation-independent	1	137930	137930	137930	137930	166	43.96	Freshwater	Freshwater	https://doi.org/10.1038/s41586-020-1957-x
GVMAG-M-3300023174-49	GVMAG-M-3300023174-49	Nucleocytoviricota	Megaviricetes	Imitervirales	IM_01	g335	-	cultivation-independent	5	498149	17203	99629.8	146117	471	32.3	Freshwater	Freshwater	https://doi.org/10.1038/s41586-020-1957-x
GVMAG-M-3300023174-5	GVMAG-M-3300023174-5	Nucleocytoviricota	Megaviricetes	Imitervirales	IM_01	g336	-	cultivation-independent	5	400570	13244	80114	187072	402	30.4	Freshwater	Freshwater	https://doi.org/10.1038/s41586-020-1957-x
GVMAG-M-3300023174-55	GVMAG-M-3300023174-55	Nucleocytoviricota	Megaviricetes	Imitervirales	IM_16	g212	Mimiviridae	cultivation-independent	38	902952	10444	23761.9	47304	719	18.37	Freshwater	Freshwater	https://doi.org/10.1038/s41586-020-1957-x
GVMAG-M-3300023174-56	GVMAG-M-3300023174-56	Nucleocytoviricota	Megaviricetes	Imitervirales	IM_01	g336	-	cultivation-independent	12	464608	11655	38717.3	120020	443	31.49	Freshwater	Freshwater	https://doi.org/10.1038/s41586-020-1957-x
GVMAG-M-3300023174-6	GVMAG-M-3300023174-6	Nucleocytoviricota	Megaviricetes	Imitervirales	IM_01	g318	-	cultivation-independent	6	463998	16725	77333	278120	474	43.94	Freshwater	Freshwater	https://doi.org/10.1038/s41586-020-1957-x
GVMAG-M-3300023174-60	GVMAG-M-3300023174-60	Nucleocytoviricota	Megaviricetes	Imitervirales	IM_01	g316	-	cultivation-independent	2	500580	44188	250290	456392	519	36.2	Freshwater	Freshwater	https://doi.org/10.1038/s41586-020-1957-x
GVMAG-M-3300023174-68	GVMAG-M-3300023174-68	Nucleocytoviricota	Megaviricetes	Imitervirales	IM_18	g200	-	cultivation-independent	4	224468	16429	56117	130824	208	27.13	Freshwater	Freshwater	https://doi.org/10.1038/s41586-020-1957-x
GVMAG-M-3300023174-75	GVMAG-M-3300023174-75	Nucleocytoviricota	Megaviricetes	Imitervirales	IM_01	g343	-	cultivation-independent	5	462462	31968	92492.4	173814	448	26.99	Freshwater	Freshwater	https://doi.org/10.1038/s41586-020-1957-x
GVMAG-M-3300023174-77	GVMAG-M-3300023174-77	Nucleocytoviricota	Megaviricetes	Imitervirales	IM_12	g300	-	cultivation-independent	13	383769	10846	29520.7	63624	363	24.5	Freshwater	Freshwater	https://doi.org/10.1038/s41586-020-1957-x
GVMAG-M-3300023174-79	GVMAG-M-3300023174-79	Nucleocytoviricota	Megaviricetes	Imitervirales	IM_01	g341	-	cultivation-independent	15	280159	10089	18677.3	30153	245	40.29	Freshwater	Freshwater	https://doi.org/10.1038/s41586-020-1957-x
GVMAG-M-3300023174-92	GVMAG-M-3300023174-92	Nucleocytoviricota	Megaviricetes	Imitervirales	IM_01	g335	-	cultivation-independent	6	291083	20123	48513.8	85175	291	41.62	Freshwater	Freshwater	https://doi.org/10.1038/s41586-020-1957-x
GVMAG-M-3300023174-97	GVMAG-M-3300023174-97	Nucleocytoviricota	Megaviricetes	Imitervirales	IM_16	g210	Mimiviridae	cultivation-independent	14	201502	10081	14393	27880	192	24.66	Freshwater	Freshwater	https://doi.org/10.1038/s41586-020-1957-x
GVMAG-M-3300023175-3	GVMAG-M-3300023175-3	Nucleocytoviricota	Megaviricetes	Imitervirales	IM_01	g335	-	cultivation-independent	9	149215	10115	16579.4	29203	146	33.13	Marine	Marine	https://doi.org/10.1038/s41586-020-1957-x
GVMAG-M-3300023179-10	GVMAG-M-3300023179-10	Nucleocytoviricota	Megaviricetes	Imitervirales	IM_01	g316	-	cultivation-independent	9	329262	14486	36584.7	54103	338	39.59	Freshwater	Freshwater	https://doi.org/10.1038/s41586-020-1957-x
GVMAG-M-3300023179-103	GVMAG-M-3300023179-103	Nucleocytoviricota	Megaviricetes	Imitervirales	IM_16	g234	Mimiviridae	cultivation-independent	11	660969	10252	60088.1	133680	629	25.78	Freshwater	Freshwater	https://doi.org/10.1038/s41586-020-1957-x
GVMAG-M-3300023179-108	GVMAG-M-3300023179-108	Nucleocytoviricota	Megaviricetes	Pimascovirales	PM_01	g111	-	cultivation-independent	12	552483	13573	46040.3	92126	615	22.78	Freshwater	Freshwater	https://doi.org/10.1038/s41586-020-1957-x
GVMAG-M-3300023179-11	GVMAG-M-3300023179-11	Nucleocytoviricota	Megaviricetes	Imitervirales	IM_01	g336	-	cultivation-independent	9	368387	14963	40931.9	67987	365	26.42	Freshwater	Freshwater	https://doi.org/10.1038/s41586-020-1957-x
GVMAG-M-3300023179-114	GVMAG-M-3300023179-114	Nucleocytoviricota	Megaviricetes	Imitervirales	IM_01	g336	-	cultivation-independent	10	540229	14733	54022.9	134043	548	31	Freshwater	Freshwater	https://doi.org/10.1038/s41586-020-1957-x
GVMAG-M-3300023179-115	GVMAG-M-3300023179-115	Nucleocytoviricota	Megaviricetes	Imitervirales	IM_16	g214	Mimiviridae	cultivation-independent	19	424923	10237	22364.4	35207	406	23.87	Freshwater	Freshwater	https://doi.org/10.1038/s41586-020-1957-x
GVMAG-M-3300023179-116	GVMAG-M-3300023179-116	Nucleocytoviricota	Megaviricetes	Imitervirales	IM_01	g336	-	cultivation-independent	5	508729	75462	101746	139309	498	28.04	Freshwater	Freshwater	https://doi.org/10.1038/s41586-020-1957-x
GVMAG-M-3300023179-117	GVMAG-M-3300023179-117	Nucleocytoviricota	Megaviricetes	Imitervirales	IM_07	g295	-	cultivation-independent	2	385664	114577	192832	271087	373	35.58	Freshwater	Freshwater	https://doi.org/10.1038/s41586-020-1957-x
GVMAG-M-3300023179-119	GVMAG-M-3300023179-119	Nucleocytoviricota	Megaviricetes	Pimascovirales	PM_01	g120	-	cultivation-independent	8	146503	11176	18312.9	28525	168	30.59	Freshwater	Freshwater	https://doi.org/10.1038/s41586-020-1957-x
GVMAG-M-3300023179-121	GVMAG-M-3300023179-121	Nucleocytoviricota	Megaviricetes	Imitervirales	IM_01	g341	-	cultivation-independent	14	229583	10765	16398.8	24259	207	32.88	Freshwater	Freshwater	https://doi.org/10.1038/s41586-020-1957-x
GVMAG-M-3300023179-123	GVMAG-M-3300023179-123	Nucleocytoviricota	Megaviricetes	Imitervirales	IM_07	g295	-	cultivation-independent	29	492346	10089	16977.4	34868	456	25.94	Freshwater	Freshwater	https://doi.org/10.1038/s41586-020-1957-x
GVMAG-M-3300023179-138	GVMAG-M-3300023179-138	Nucleocytoviricota	Megaviricetes	Imitervirales	IM_01	g319	-	cultivation-independent	2	258523	63989	129262	194534	297	52.06	Freshwater	Freshwater	https://doi.org/10.1038/s41586-020-1957-x
GVMAG-M-3300023179-145	GVMAG-M-3300023179-145	Nucleocytoviricota	Megaviricetes	Imitervirales	IM_16	g213	Mimiviridae	cultivation-independent	32	654681	10223	20458.8	46200	578	25.16	Freshwater	Freshwater	https://doi.org/10.1038/s41586-020-1957-x
GVMAG-M-3300023179-150	GVMAG-M-3300023179-150	Nucleocytoviricota	Megaviricetes	Imitervirales	IM_08	g286	-	cultivation-independent	20	1099020	10483	54951	117447	897	28.05	Freshwater	Freshwater	https://doi.org/10.1038/s41586-020-1957-x
GVMAG-M-3300023179-152	GVMAG-M-3300023179-152	Nucleocytoviricota	Megaviricetes	Imitervirales	IM_01	g335	-	cultivation-independent	6	255188	13171	42531.3	72293	240	28.01	Freshwater	Freshwater	https://doi.org/10.1038/s41586-020-1957-x
GVMAG-M-3300023179-153	GVMAG-M-3300023179-153	Nucleocytoviricota	Megaviricetes	Imitervirales	IM_01	g337	-	cultivation-independent	12	285546	10477	23795.5	62434	296	27.94	Freshwater	Freshwater	https://doi.org/10.1038/s41586-020-1957-x
GVMAG-M-3300023179-166	GVMAG-M-3300023179-166	Nucleocytoviricota	Megaviricetes	Imitervirales	IM_01	g335	-	cultivation-independent	12	233585	10361	19465.4	45768	238	31.76	Freshwater	Freshwater	https://doi.org/10.1038/s41586-020-1957-x
GVMAG-M-3300023179-18	GVMAG-M-3300023179-18	Nucleocytoviricota	Megaviricetes	Imitervirales	IM_01	g336	-	cultivation-independent	14	283159	10256	20225.6	50314	281	26.71	Freshwater	Freshwater	https://doi.org/10.1038/s41586-020-1957-x
GVMAG-M-3300023179-2	GVMAG-M-3300023179-2	Nucleocytoviricota	Megaviricetes	Imitervirales	IM_16	g222	Mimiviridae	cultivation-independent	19	800134	11632	42112.3	109662	653	20.06	Freshwater	Freshwater	https://doi.org/10.1038/s41586-020-1957-x
GVMAG-M-3300023179-26	GVMAG-M-3300023179-26	Nucleocytoviricota	Megaviricetes	Imitervirales	IM_12	g300	-	cultivation-independent	18	360675	10091	20037.5	44205	361	20.66	Freshwater	Freshwater	https://doi.org/10.1038/s41586-020-1957-x
GVMAG-M-3300023179-27	GVMAG-M-3300023179-27	Nucleocytoviricota	Megaviricetes	Imitervirales	IM_16	g235	Mimiviridae	cultivation-independent	23	1033891	10332	44951.8	138022	920	27.86	Freshwater	Freshwater	https://doi.org/10.1038/s41586-020-1957-x
GVMAG-M-3300023179-31	GVMAG-M-3300023179-31	Nucleocytoviricota	Megaviricetes	Imitervirales	IM_12	g300	-	cultivation-independent	16	357494	10070	22343.4	48019	361	23.86	Freshwater	Freshwater	https://doi.org/10.1038/s41586-020-1957-x
GVMAG-M-3300023179-32	GVMAG-M-3300023179-32	Nucleocytoviricota	Megaviricetes	Pimascovirales	PM_01	g109	-	cultivation-independent	12	341363	10642	28446.9	49396	352	30.49	Freshwater	Freshwater	https://doi.org/10.1038/s41586-020-1957-x
GVMAG-M-3300023179-33	GVMAG-M-3300023179-33	Nucleocytoviricota	Megaviricetes	Imitervirales	IM_01	g336	-	cultivation-independent	8	512656	14747	64082	131754	480	27.62	Freshwater	Freshwater	https://doi.org/10.1038/s41586-020-1957-x
GVMAG-M-3300023179-34	GVMAG-M-3300023179-34	Nucleocytoviricota	Megaviricetes	Imitervirales	IM_01	g335	-	cultivation-independent	10	314421	11131	31442.1	91035	308	30.31	Freshwater	Freshwater	https://doi.org/10.1038/s41586-020-1957-x
GVMAG-M-3300023179-4	GVMAG-M-3300023179-4	Nucleocytoviricota	Megaviricetes	Imitervirales	IM_16	g213	Mimiviridae	cultivation-independent	16	680589	10845	42536.8	148448	638	21.92	Freshwater	Freshwater	https://doi.org/10.1038/s41586-020-1957-x
GVMAG-M-3300023179-45	GVMAG-M-3300023179-45	Nucleocytoviricota	Megaviricetes	Pimascovirales	PM_01	g109	-	cultivation-independent	13	275405	10369	21185	37573	279	24.36	Freshwater	Freshwater	https://doi.org/10.1038/s41586-020-1957-x
GVMAG-M-3300023179-49	GVMAG-M-3300023179-49	Nucleocytoviricota	Megaviricetes	Imitervirales	IM_01	g314	-	cultivation-independent	3	296298	73327	98766	149053	280	41	Freshwater	Freshwater	https://doi.org/10.1038/s41586-020-1957-x
GVMAG-M-3300023179-54	GVMAG-M-3300023179-54	Nucleocytoviricota	Megaviricetes	Imitervirales	IM_16	g223	Mimiviridae	cultivation-independent	14	549528	10177	39252	107687	518	24.34	Freshwater	Freshwater	https://doi.org/10.1038/s41586-020-1957-x
GVMAG-M-3300023179-59	GVMAG-M-3300023179-59	Nucleocytoviricota	Megaviricetes	Imitervirales	IM_01	g335	-	cultivation-independent	8	424839	11689	53104.9	145988	412	35.12	Freshwater	Freshwater	https://doi.org/10.1038/s41586-020-1957-x
GVMAG-M-3300023179-61	GVMAG-M-3300023179-61	Nucleocytoviricota	Megaviricetes	Imitervirales	IM_16	g223	Mimiviridae	cultivation-independent	17	514844	11958	30284.9	67621	478	23.61	Freshwater	Freshwater	https://doi.org/10.1038/s41586-020-1957-x
GVMAG-M-3300023179-62	GVMAG-M-3300023179-62	Nucleocytoviricota	Megaviricetes	Pimascovirales	PM_01	g105	-	cultivation-independent	5	366550	34522	73310	127665	350	32.03	Freshwater	Freshwater	https://doi.org/10.1038/s41586-020-1957-x
GVMAG-M-3300023179-67	GVMAG-M-3300023179-67	Nucleocytoviricota	Megaviricetes	Imitervirales	IM_01	g336	-	cultivation-independent	17	326257	10065	19191.6	47070	343	25.05	Freshwater	Freshwater	https://doi.org/10.1038/s41586-020-1957-x
GVMAG-M-3300023179-68	GVMAG-M-3300023179-68	Nucleocytoviricota	Megaviricetes	Imitervirales	IM_01	g341	-	cultivation-independent	10	343285	13476	34328.5	96724	286	42.02	Freshwater	Freshwater	https://doi.org/10.1038/s41586-020-1957-x
GVMAG-M-3300023179-71	GVMAG-M-3300023179-71	Nucleocytoviricota	Megaviricetes	Imitervirales	IM_01	g338	-	cultivation-independent	10	476766	20863	47676.6	69408	557	22.59	Freshwater	Freshwater	https://doi.org/10.1038/s41586-020-1957-x
GVMAG-M-3300023179-74	GVMAG-M-3300023179-74	Nucleocytoviricota	Megaviricetes	Imitervirales	IM_01	g319	-	cultivation-independent	11	363438	13423	33039.8	75410	411	40.64	Freshwater	Freshwater	https://doi.org/10.1038/s41586-020-1957-x
GVMAG-M-3300023179-82	GVMAG-M-3300023179-82	Nucleocytoviricota	Megaviricetes	Imitervirales	IM_16	g222	Mimiviridae	cultivation-independent	18	934878	10915	51937.7	267294	495	18.02	Freshwater	Freshwater	https://doi.org/10.1038/s41586-020-1957-x
GVMAG-M-3300023179-83	GVMAG-M-3300023179-83	Nucleocytoviricota	Megaviricetes	Pimascovirales	PM_01	g110	-	cultivation-independent	1	241374	241374	241374	241374	250	27.07	Freshwater	Freshwater	https://doi.org/10.1038/s41586-020-1957-x
GVMAG-M-3300023179-86	GVMAG-M-3300023179-86	Nucleocytoviricota	Megaviricetes	Imitervirales	IM_01	g336	-	cultivation-independent	4	547873	10539	136968	265638	551	30.14	Freshwater	Freshwater	https://doi.org/10.1038/s41586-020-1957-x
GVMAG-M-3300023179-90	GVMAG-M-3300023179-90	Nucleocytoviricota	Megaviricetes	Imitervirales	IM_01	g335	-	cultivation-independent	8	466851	13916	58356.4	134950	458	30.19	Freshwater	Freshwater	https://doi.org/10.1038/s41586-020-1957-x
GVMAG-M-3300023179-91	GVMAG-M-3300023179-91	Nucleocytoviricota	Megaviricetes	Imitervirales	IM_01	g336	-	cultivation-independent	5	419824	11561	83964.8	168018	423	32.79	Freshwater	Freshwater	https://doi.org/10.1038/s41586-020-1957-x
GVMAG-M-3300023179-92	GVMAG-M-3300023179-92	Nucleocytoviricota	Megaviricetes	Pimascovirales	PM_04	g81	-	cultivation-independent	6	308434	16145	51405.7	146735	332	26.04	Freshwater	Freshwater	https://doi.org/10.1038/s41586-020-1957-x
GVMAG-M-3300023179-97	GVMAG-M-3300023179-97	Nucleocytoviricota	Megaviricetes	Imitervirales	IM_01	g315	-	cultivation-independent	4	274262	51024	68565.5	101050	262	34.19	Freshwater	Freshwater	https://doi.org/10.1038/s41586-020-1957-x
GVMAG-M-3300023179-99	GVMAG-M-3300023179-99	Nucleocytoviricota	Megaviricetes	Imitervirales	IM_01	g322	-	cultivation-independent	3	202746	42649	67582	89882	270	37.73	Freshwater	Freshwater	https://doi.org/10.1038/s41586-020-1957-x
GVMAG-M-3300023184-101	GVMAG-M-3300023184-101	Nucleocytoviricota	Megaviricetes	Imitervirales	IM_01	g344	-	cultivation-independent	6	379676	25173	63279.3	139449	385	33.98	Freshwater	Freshwater	https://doi.org/10.1038/s41586-020-1957-x
GVMAG-M-3300023184-104	GVMAG-M-3300023184-104	Nucleocytoviricota	Megaviricetes	Imitervirales	IM_16	g214	Mimiviridae	cultivation-independent	15	455414	11555	30360.9	58801	423	23.98	Freshwater	Freshwater	https://doi.org/10.1038/s41586-020-1957-x
GVMAG-M-3300023184-105	GVMAG-M-3300023184-105	Nucleocytoviricota	Megaviricetes	Imitervirales	IM_01	g335	-	cultivation-independent	9	408679	12376	45408.8	84114	381	34.5	Freshwater	Freshwater	https://doi.org/10.1038/s41586-020-1957-x
GVMAG-M-3300023184-110	GVMAG-M-3300023184-110	Nucleocytoviricota	Pokkesviricetes	Asfuvirales	AF_01	g24	Asfarviridae	cultivation-independent	12	463436	19855	38619.7	85938	358	26.36	Freshwater	Freshwater	https://doi.org/10.1038/s41586-020-1957-x
GVMAG-M-3300023184-115	GVMAG-M-3300023184-115	Nucleocytoviricota	Megaviricetes	Imitervirales	IM_01	g335	-	cultivation-independent	14	410772	10528	29340.9	61443	409	39.42	Freshwater	Freshwater	https://doi.org/10.1038/s41586-020-1957-x
GVMAG-M-3300023184-117	GVMAG-M-3300023184-117	Nucleocytoviricota	Megaviricetes	Pimascovirales	PM_01	g87	-	cultivation-independent	18	684911	12965	38050.6	80588	740	29.54	Freshwater	Freshwater	https://doi.org/10.1038/s41586-020-1957-x
GVMAG-M-3300023184-118	GVMAG-M-3300023184-118	Nucleocytoviricota	Megaviricetes	Imitervirales	IM_01	g336	-	cultivation-independent	14	381440	10758	27245.7	78563	385	31.45	Freshwater	Freshwater	https://doi.org/10.1038/s41586-020-1957-x
GVMAG-M-3300023184-12	GVMAG-M-3300023184-12	Nucleocytoviricota	Megaviricetes	Imitervirales	IM_01	g336	-	cultivation-independent	15	424478	13799	28298.5	90846	398	31.69	Freshwater	Freshwater	https://doi.org/10.1038/s41586-020-1957-x
GVMAG-M-3300023184-120	GVMAG-M-3300023184-120	Nucleocytoviricota	Megaviricetes	Imitervirales	IM_01	g335	-	cultivation-independent	8	398381	10428	49797.6	112159	399	36.81	Freshwater	Freshwater	https://doi.org/10.1038/s41586-020-1957-x
GVMAG-M-3300023184-121	GVMAG-M-3300023184-121	Nucleocytoviricota	Megaviricetes	Imitervirales	IM_01	g316	-	cultivation-independent	2	299916	55813	149958	244103	311	44.98	Freshwater	Freshwater	https://doi.org/10.1038/s41586-020-1957-x
GVMAG-M-3300023184-13	GVMAG-M-3300023184-13	Nucleocytoviricota	Megaviricetes	Imitervirales	IM_08	g284	-	cultivation-independent	14	780958	15086	55782.7	103113	619	28.67	Freshwater	Freshwater	https://doi.org/10.1038/s41586-020-1957-x
GVMAG-M-3300023184-133	GVMAG-M-3300023184-133	Nucleocytoviricota	Megaviricetes	Imitervirales	IM_01	g336	-	cultivation-independent	18	461264	10239	25625.8	60249	485	28.95	Freshwater	Freshwater	https://doi.org/10.1038/s41586-020-1957-x
GVMAG-M-3300023184-134	GVMAG-M-3300023184-134	Nucleocytoviricota	Megaviricetes	Pimascovirales	PM_01	g112	-	cultivation-independent	9	175074	11242	19452.7	35422	173	28.81	Freshwater	Freshwater	https://doi.org/10.1038/s41586-020-1957-x
GVMAG-M-3300023184-135	GVMAG-M-3300023184-135	Nucleocytoviricota	Megaviricetes	Imitervirales	IM_01	g323	-	cultivation-independent	3	254550	31049	84850	146487	281	54.59	Freshwater	Freshwater	https://doi.org/10.1038/s41586-020-1957-x
GVMAG-M-3300023184-14	GVMAG-M-3300023184-14	Nucleocytoviricota	Megaviricetes	Imitervirales	IM_01	g314	-	cultivation-independent	8	347534	15537	43441.8	105295	345	32.42	Freshwater	Freshwater	https://doi.org/10.1038/s41586-020-1957-x
GVMAG-M-3300023184-150	GVMAG-M-3300023184-150	Nucleocytoviricota	Megaviricetes	Imitervirales	IM_01	g336	-	cultivation-independent	17	425800	10125	25047.1	71070	450	33.55	Freshwater	Freshwater	https://doi.org/10.1038/s41586-020-1957-x
GVMAG-M-3300023184-155	GVMAG-M-3300023184-155	Nucleocytoviricota	Megaviricetes	Imitervirales	IM_01	g335	-	cultivation-independent	8	273131	10833	34141.4	71643	273	36.09	Freshwater	Freshwater	https://doi.org/10.1038/s41586-020-1957-x
GVMAG-M-3300023184-159	GVMAG-M-3300023184-159	Nucleocytoviricota	Megaviricetes	Imitervirales	IM_01	g336	-	cultivation-independent	5	541517	13774	108303	291539	504	29.57	Freshwater	Freshwater	https://doi.org/10.1038/s41586-020-1957-x
GVMAG-M-3300023184-16	GVMAG-M-3300023184-16	Nucleocytoviricota	Megaviricetes	Imitervirales	IM_01	g335	-	cultivation-independent	2	376594	110155	188297	266439	330	36.99	Freshwater	Freshwater	https://doi.org/10.1038/s41586-020-1957-x
GVMAG-M-3300023184-160	GVMAG-M-3300023184-160	Nucleocytoviricota	Megaviricetes	Imitervirales	IM_01	g342	-	cultivation-independent	4	287802	24959	71950.5	186495	324	42.03	Freshwater	Freshwater	https://doi.org/10.1038/s41586-020-1957-x
GVMAG-M-3300023184-161	GVMAG-M-3300023184-161	Nucleocytoviricota	Megaviricetes	Imitervirales	IM_01	g344	-	cultivation-independent	5	325593	18462	65118.6	168854	340	31.63	Freshwater	Freshwater	https://doi.org/10.1038/s41586-020-1957-x
GVMAG-M-3300023184-163	GVMAG-M-3300023184-163	Nucleocytoviricota	Megaviricetes	Imitervirales	IM_01	g330	-	cultivation-independent	7	244987	11694	34998.1	121958	341	40.47	Freshwater	Freshwater	https://doi.org/10.1038/s41586-020-1957-x
GVMAG-M-3300023184-165	GVMAG-M-3300023184-165	Nucleocytoviricota	Megaviricetes	Imitervirales	IM_01	g336	-	cultivation-independent	4	563697	85036	140924	163630	546	33.21	Freshwater	Freshwater	https://doi.org/10.1038/s41586-020-1957-x
GVMAG-M-3300023184-167	GVMAG-M-3300023184-167	Nucleocytoviricota	Megaviricetes	Imitervirales	IM_01	g337	-	cultivation-independent	4	377049	51376	94262.3	200961	444	29.8	Freshwater	Freshwater	https://doi.org/10.1038/s41586-020-1957-x
GVMAG-M-3300023184-168	GVMAG-M-3300023184-168	Nucleocytoviricota	Megaviricetes	Imitervirales	IM_01	g335	-	cultivation-independent	5	498109	15561	99621.8	267344	446	27.66	Freshwater	Freshwater	https://doi.org/10.1038/s41586-020-1957-x
GVMAG-M-3300023184-17	GVMAG-M-3300023184-17	Nucleocytoviricota	Megaviricetes	Imitervirales	IM_01	g330	-	cultivation-independent	2	286277	62916	143138	223361	361	38.42	Freshwater	Freshwater	https://doi.org/10.1038/s41586-020-1957-x
GVMAG-M-3300023184-177	GVMAG-M-3300023184-177	Nucleocytoviricota	Megaviricetes	Imitervirales	IM_16	g220	Mimiviridae	cultivation-independent	11	526668	11364	47878.9	186052	505	23.2	Freshwater	Freshwater	https://doi.org/10.1038/s41586-020-1957-x
GVMAG-M-3300023184-178	GVMAG-M-3300023184-178	Nucleocytoviricota	Megaviricetes	Imitervirales	IM_01	g336	-	cultivation-independent	9	415968	10338	46218.7	176303	413	31.69	Freshwater	Freshwater	https://doi.org/10.1038/s41586-020-1957-x
GVMAG-M-3300023184-18	GVMAG-M-3300023184-18	Nucleocytoviricota	Megaviricetes	Imitervirales	IM_01	g341	-	cultivation-independent	9	542603	17686	60289.2	107108	495	34.07	Freshwater	Freshwater	https://doi.org/10.1038/s41586-020-1957-x
GVMAG-M-3300023184-180	GVMAG-M-3300023184-180	Nucleocytoviricota	Megaviricetes	Imitervirales	IM_01	g336	-	cultivation-independent	6	459687	43390	76614.5	133831	441	31.82	Freshwater	Freshwater	https://doi.org/10.1038/s41586-020-1957-x
GVMAG-M-3300023184-181	GVMAG-M-3300023184-181	Nucleocytoviricota	Megaviricetes	Imitervirales	IM_01	g337	-	cultivation-independent	9	300380	10749	33375.6	124255	352	30.05	Freshwater	Freshwater	https://doi.org/10.1038/s41586-020-1957-x
GVMAG-M-3300023184-182	GVMAG-M-3300023184-182	Nucleocytoviricota	Megaviricetes	Imitervirales	IM_01	g335	-	cultivation-independent	10	330371	10567	33037.1	115270	349	28.96	Freshwater	Freshwater	https://doi.org/10.1038/s41586-020-1957-x
GVMAG-M-3300023184-183	GVMAG-M-3300023184-183	Nucleocytoviricota	Megaviricetes	Imitervirales	IM_16	g223	Mimiviridae	cultivation-independent	13	512103	12250	39392.5	107472	435	23	Freshwater	Freshwater	https://doi.org/10.1038/s41586-020-1957-x
GVMAG-M-3300023184-186	GVMAG-M-3300023184-186	Nucleocytoviricota	Pokkesviricetes	Asfuvirales	AF_01	g24	Asfarviridae	cultivation-independent	10	496936	14289	49693.6	83891	417	27.55	Freshwater	Freshwater	https://doi.org/10.1038/s41586-020-1957-x
GVMAG-M-3300023184-187	GVMAG-M-3300023184-187	Nucleocytoviricota	Megaviricetes	Imitervirales	IM_01	g343	-	cultivation-independent	15	442429	11135	29495.3	83266	433	26.23	Freshwater	Freshwater	https://doi.org/10.1038/s41586-020-1957-x
GVMAG-M-3300023184-188	GVMAG-M-3300023184-188	Nucleocytoviricota	Megaviricetes	Imitervirales	IM_01	g335	-	cultivation-independent	12	374301	12458	31191.8	74165	392	39.52	Freshwater	Freshwater	https://doi.org/10.1038/s41586-020-1957-x
GVMAG-M-3300023184-190	GVMAG-M-3300023184-190	Nucleocytoviricota	Megaviricetes	Imitervirales	IM_01	g335	-	cultivation-independent	15	561543	17485	37436.2	69902	566	36.7	Freshwater	Freshwater	https://doi.org/10.1038/s41586-020-1957-x
GVMAG-M-3300023184-191	GVMAG-M-3300023184-191	Nucleocytoviricota	Megaviricetes	Imitervirales	IM_01	g341	-	cultivation-independent	7	282931	22111	40418.7	86299	276	45.69	Freshwater	Freshwater	https://doi.org/10.1038/s41586-020-1957-x
GVMAG-M-3300023184-24	GVMAG-M-3300023184-24	Nucleocytoviricota	Megaviricetes	Pimascovirales	PM_04	g79	-	cultivation-independent	6	235083	11146	39180.5	74013	216	24.56	Freshwater	Freshwater	https://doi.org/10.1038/s41586-020-1957-x
GVMAG-M-3300023184-27	GVMAG-M-3300023184-27	Nucleocytoviricota	Megaviricetes	Imitervirales	IM_08	g284	-	cultivation-independent	6	142311	10031	23718.5	66502	132	28.65	Freshwater	Freshwater	https://doi.org/10.1038/s41586-020-1957-x
GVMAG-M-3300023184-29	GVMAG-M-3300023184-29	Nucleocytoviricota	Megaviricetes	Pimascovirales	PM_01	g109	-	cultivation-independent	14	266039	12114	19002.8	35200	288	25.78	Freshwater	Freshwater	https://doi.org/10.1038/s41586-020-1957-x
GVMAG-M-3300023184-3	GVMAG-M-3300023184-3	Nucleocytoviricota	Megaviricetes	Imitervirales	IM_01	g337	-	cultivation-independent	17	387421	10619	22789.5	51124	445	31.87	Freshwater	Freshwater	https://doi.org/10.1038/s41586-020-1957-x
GVMAG-M-3300023184-36	GVMAG-M-3300023184-36	Nucleocytoviricota	Megaviricetes	Imitervirales	IM_14	g256	-	cultivation-independent	12	345203	10589	28766.9	71228	340	34.41	Freshwater	Freshwater	https://doi.org/10.1038/s41586-020-1957-x
GVMAG-M-3300023184-38	GVMAG-M-3300023184-38	Nucleocytoviricota	Megaviricetes	Imitervirales	IM_01	g344	-	cultivation-independent	11	328434	10596	29857.6	51688	321	32.85	Freshwater	Freshwater	https://doi.org/10.1038/s41586-020-1957-x
GVMAG-M-3300023184-40	GVMAG-M-3300023184-40	Nucleocytoviricota	Megaviricetes	Imitervirales	IM_01	g344	-	cultivation-independent	8	357912	12328	44739	87881	378	40.71	Freshwater	Freshwater	https://doi.org/10.1038/s41586-020-1957-x
GVMAG-M-3300023184-43	GVMAG-M-3300023184-43	Nucleocytoviricota	Megaviricetes	Imitervirales	IM_16	g213	Mimiviridae	cultivation-independent	19	353273	10043	18593.3	51714	310	27.56	Freshwater	Freshwater	https://doi.org/10.1038/s41586-020-1957-x
GVMAG-M-3300023184-50	GVMAG-M-3300023184-50	Nucleocytoviricota	Megaviricetes	Imitervirales	IM_01	g323	-	cultivation-independent	4	189214	18327	47303.5	97876	226	43.12	Freshwater	Freshwater	https://doi.org/10.1038/s41586-020-1957-x
GVMAG-M-3300023184-51	GVMAG-M-3300023184-51	Nucleocytoviricota	Megaviricetes	Imitervirales	IM_01	g336	-	cultivation-independent	15	575670	10093	38378	93378	555	31.81	Freshwater	Freshwater	https://doi.org/10.1038/s41586-020-1957-x
GVMAG-M-3300023184-53	GVMAG-M-3300023184-53	Nucleocytoviricota	Megaviricetes	Algavirales	AG_04	g168	-	cultivation-independent	3	201658	28722	67219.3	114411	242	30.66	Freshwater	Freshwater	https://doi.org/10.1038/s41586-020-1957-x
GVMAG-M-3300023184-58	GVMAG-M-3300023184-58	Nucleocytoviricota	Megaviricetes	Imitervirales	IM_01	g341	-	cultivation-independent	8	513779	13541	64222.4	232078	480	35.08	Freshwater	Freshwater	https://doi.org/10.1038/s41586-020-1957-x
GVMAG-M-3300023184-60	GVMAG-M-3300023184-60	Nucleocytoviricota	Megaviricetes	Imitervirales	IM_12	g300	-	cultivation-independent	10	405175	10771	40517.5	94490	379	31.03	Freshwater	Freshwater	https://doi.org/10.1038/s41586-020-1957-x
GVMAG-M-3300023184-62	GVMAG-M-3300023184-62	Nucleocytoviricota	Megaviricetes	Imitervirales	IM_01	g315	-	cultivation-independent	1	420747	420747	420747	420747	425	39.56	Freshwater	Freshwater	https://doi.org/10.1038/s41586-020-1957-x
GVMAG-M-3300023184-64	GVMAG-M-3300023184-64	Nucleocytoviricota	Megaviricetes	Imitervirales	IM_13	g257	-	cultivation-independent	30	986964	12216	32898.8	105145	932	20.87	Freshwater	Freshwater	https://doi.org/10.1038/s41586-020-1957-x
GVMAG-M-3300023184-65	GVMAG-M-3300023184-65	Nucleocytoviricota	Megaviricetes	Imitervirales	IM_01	g336	-	cultivation-independent	12	471368	11061	39280.7	80927	451	30.15	Freshwater	Freshwater	https://doi.org/10.1038/s41586-020-1957-x
GVMAG-M-3300023184-66	GVMAG-M-3300023184-66	Nucleocytoviricota	Megaviricetes	Pimascovirales	PM_01	g85	-	cultivation-independent	8	340233	13918	42529.1	102837	364	46.05	Freshwater	Freshwater	https://doi.org/10.1038/s41586-020-1957-x
GVMAG-M-3300023184-68	GVMAG-M-3300023184-68	Nucleocytoviricota	Megaviricetes	Imitervirales	IM_01	g335	-	cultivation-independent	3	501694	19417	167231	306671	424	36.61	Freshwater	Freshwater	https://doi.org/10.1038/s41586-020-1957-x
GVMAG-M-3300023184-70	GVMAG-M-3300023184-70	Nucleocytoviricota	Megaviricetes	Imitervirales	IM_01	g314	-	cultivation-independent	8	394236	17437	49279.5	107447	404	33.18	Freshwater	Freshwater	https://doi.org/10.1038/s41586-020-1957-x
GVMAG-M-3300023184-71	GVMAG-M-3300023184-71	Nucleocytoviricota	Megaviricetes	Pimascovirales	PM_01	g86	-	cultivation-independent	4	223680	16406	55920	128163	228	47.33	Freshwater	Freshwater	https://doi.org/10.1038/s41586-020-1957-x
GVMAG-M-3300023184-72	GVMAG-M-3300023184-72	Nucleocytoviricota	Megaviricetes	Imitervirales	IM_01	g336	-	cultivation-independent	4	419261	45048	104815	206385	414	26.31	Freshwater	Freshwater	https://doi.org/10.1038/s41586-020-1957-x
GVMAG-M-3300023184-77	GVMAG-M-3300023184-77	Nucleocytoviricota	Megaviricetes	Imitervirales	IM_01	g314	-	cultivation-independent	2	382486	54500	191243	327986	370	30.19	Freshwater	Freshwater	https://doi.org/10.1038/s41586-020-1957-x
GVMAG-M-3300023184-81	GVMAG-M-3300023184-81	Nucleocytoviricota	Megaviricetes	Imitervirales	IM_01	g335	-	cultivation-independent	15	359889	13343	23992.6	59402	368	38.12	Freshwater	Freshwater	https://doi.org/10.1038/s41586-020-1957-x
GVMAG-M-3300023184-86	GVMAG-M-3300023184-86	Nucleocytoviricota	Megaviricetes	Imitervirales	IM_01	g336	-	cultivation-independent	13	542889	19089	41760.7	68429	542	27.52	Freshwater	Freshwater	https://doi.org/10.1038/s41586-020-1957-x
GVMAG-M-3300023184-88	GVMAG-M-3300023184-88	Nucleocytoviricota	Megaviricetes	Imitervirales	IM_01	g316	-	cultivation-independent	7	360971	10912	51567.3	131507	370	40.78	Freshwater	Freshwater	https://doi.org/10.1038/s41586-020-1957-x
GVMAG-M-3300023184-89	GVMAG-M-3300023184-89	Nucleocytoviricota	Megaviricetes	Imitervirales	IM_01	g344	-	cultivation-independent	6	404483	10325	67413.8	164646	397	34.23	Freshwater	Freshwater	https://doi.org/10.1038/s41586-020-1957-x
GVMAG-M-3300023210-14	GVMAG-M-3300023210-14	Nucleocytoviricota	Megaviricetes	Imitervirales	IM_01	g334	-	cultivation-independent	18	362470	10399	20137.2	48056	401	34.36	Marine	Marine	https://doi.org/10.1038/s41586-020-1957-x
GVMAG-M-3300023210-19	GVMAG-M-3300023210-19	Nucleocytoviricota	Megaviricetes	Imitervirales	IM_01	g335	-	cultivation-independent	6	300469	17809	50078.2	114098	302	35.89	Marine	Marine	https://doi.org/10.1038/s41586-020-1957-x
GVMAG-M-3300023210-27	GVMAG-M-3300023210-27	Nucleocytoviricota	Megaviricetes	Imitervirales	IM_01	g340	-	cultivation-independent	13	266937	10282	20533.6	54652	293	56.6	Marine	Marine	https://doi.org/10.1038/s41586-020-1957-x
GVMAG-M-3300023210-3	GVMAG-M-3300023210-3	Nucleocytoviricota	Megaviricetes	Pimascovirales	PM_01	g91	-	cultivation-independent	14	275192	10884	19656.6	35264	322	31.61	Marine	Marine	https://doi.org/10.1038/s41586-020-1957-x
GVMAG-M-3300023210-35	GVMAG-M-3300023210-35	Nucleocytoviricota	Megaviricetes	Imitervirales	IM_01	g329	-	cultivation-independent	13	365361	11039	28104.7	85494	426	31.79	Marine	Marine	https://doi.org/10.1038/s41586-020-1957-x
GVMAG-M-3300023210-4	GVMAG-M-3300023210-4	Nucleocytoviricota	Megaviricetes	Imitervirales	IM_09	g275	-	cultivation-independent	12	268353	10198	22362.8	36718	285	25.98	Marine	Marine	https://doi.org/10.1038/s41586-020-1957-x
GVMAG-M-3300024062-1	GVMAG-M-3300024062-1	Nucleocytoviricota	Pokkesviricetes	Asfuvirales	incertae_sedis	g14	-	cultivation-independent	11	333773	10048	30343	62119	351	20.72	Marine	Marine	https://doi.org/10.1038/s41586-020-1957-x
GVMAG-M-3300024185-6	GVMAG-M-3300024185-6	Nucleocytoviricota	Megaviricetes	Imitervirales	IM_01	g335	-	cultivation-independent	12	367063	10148	30588.6	68942	355	30.84	Marine	Marine	https://doi.org/10.1038/s41586-020-1957-x
GVMAG-M-3300024230-8	GVMAG-M-3300024230-8	Nucleocytoviricota	Megaviricetes	Imitervirales	IM_01	g329	-	cultivation-independent	14	396763	10060	28340.2	66703	413	28.45	Marine	Marine	https://doi.org/10.1038/s41586-020-1957-x
GVMAG-M-3300024252-27	GVMAG-M-3300024252-27	Nucleocytoviricota	Megaviricetes	Imitervirales	IM_01	g329	-	cultivation-independent	14	352711	12710	25193.6	60071	349	31.46	Marine	Marine	https://doi.org/10.1038/s41586-020-1957-x
GVMAG-M-3300024252-29	GVMAG-M-3300024252-29	Nucleocytoviricota	Megaviricetes	Imitervirales	IM_01	g336	-	cultivation-independent	3	418733	100844	139578	190857	394	32.12	Marine	Marine	https://doi.org/10.1038/s41586-020-1957-x
GVMAG-M-3300024252-35	GVMAG-M-3300024252-35	Nucleocytoviricota	Megaviricetes	Imitervirales	IM_08	g289	-	cultivation-independent	18	387605	10425	21533.6	48687	411	29.9	Marine	Marine	https://doi.org/10.1038/s41586-020-1957-x
GVMAG-M-3300024255-31	GVMAG-M-3300024255-31	Nucleocytoviricota	Megaviricetes	Imitervirales	incertae_sedis	g306	-	cultivation-independent	10	269400	11075	26940	60846	271	21.71	Marine	Marine	https://doi.org/10.1038/s41586-020-1957-x
GVMAG-M-3300024258-14	GVMAG-M-3300024258-14	Nucleocytoviricota	Megaviricetes	Imitervirales	IM_01	g336	-	cultivation-independent	7	463318	21694	66188.3	170441	457	26.94	Marine	Marine	https://doi.org/10.1038/s41586-020-1957-x
GVMAG-M-3300024258-28	GVMAG-M-3300024258-28	Nucleocytoviricota	Megaviricetes	Imitervirales	IM_01	g335	-	cultivation-independent	11	429289	10621	39026.3	92827	405	31.56	Marine	Marine	https://doi.org/10.1038/s41586-020-1957-x
GVMAG-M-3300024261-25	GVMAG-M-3300024261-25	Nucleocytoviricota	Megaviricetes	Imitervirales	IM_01	g335	-	cultivation-independent	15	342626	10890	22841.7	39867	316	31.9	Marine	Marine	https://doi.org/10.1038/s41586-020-1957-x
GVMAG-M-3300024261-26	GVMAG-M-3300024261-26	Nucleocytoviricota	Megaviricetes	Imitervirales	IM_01	g335	-	cultivation-independent	4	220374	20599	55093.5	99264	209	35.15	Marine	Marine	https://doi.org/10.1038/s41586-020-1957-x
GVMAG-M-3300024261-33	GVMAG-M-3300024261-33	Nucleocytoviricota	Megaviricetes	Imitervirales	IM_16	g220	Mimiviridae	cultivation-independent	15	489564	10000	32637.6	125231	478	25.8	Marine	Marine	https://doi.org/10.1038/s41586-020-1957-x
GVMAG-M-3300024261-37	GVMAG-M-3300024261-37	Nucleocytoviricota	Megaviricetes	Imitervirales	IM_01	g329	-	cultivation-independent	8	475513	18229	59439.1	167513	494	30.58	Marine	Marine	https://doi.org/10.1038/s41586-020-1957-x
GVMAG-M-3300024261-42	GVMAG-M-3300024261-42	Nucleocytoviricota	Megaviricetes	Imitervirales	IM_01	g339	-	cultivation-independent	16	439723	10706	27482.7	91067	471	27.08	Marine	Marine	https://doi.org/10.1038/s41586-020-1957-x
GVMAG-M-3300024261-60	GVMAG-M-3300024261-60	Nucleocytoviricota	Megaviricetes	Imitervirales	IM_01	g336	-	cultivation-independent	11	338752	10443	30795.6	95130	334	30.82	Marine	Marine	https://doi.org/10.1038/s41586-020-1957-x
GVMAG-M-3300024261-61	GVMAG-M-3300024261-61	Nucleocytoviricota	Megaviricetes	Imitervirales	IM_01	g335	-	cultivation-independent	12	391094	13000	32591.2	58843	386	31.44	Marine	Marine	https://doi.org/10.1038/s41586-020-1957-x
GVMAG-M-3300024261-8	GVMAG-M-3300024261-8	Nucleocytoviricota	Megaviricetes	Imitervirales	IM_01	g335	-	cultivation-independent	5	369638	22978	73927.6	226238	362	35.24	Marine	Marine	https://doi.org/10.1038/s41586-020-1957-x
GVMAG-M-3300024277-1	GVMAG-M-3300024277-1	Nucleocytoviricota	Megaviricetes	Imitervirales	IM_01	g336	-	cultivation-independent	17	376663	10152	22156.6	47125	372	27.21	Freshwater	Freshwater	https://doi.org/10.1038/s41586-020-1957-x
GVMAG-M-3300024294-11	GVMAG-M-3300024294-11	Nucleocytoviricota	Megaviricetes	Imitervirales	IM_01	g343	-	cultivation-independent	14	382805	11448	27343.2	67730	394	24.64	Marine	Marine	https://doi.org/10.1038/s41586-020-1957-x
GVMAG-M-3300024299-4	GVMAG-M-3300024299-4	Nucleocytoviricota	Megaviricetes	Imitervirales	IM_01	g335	-	cultivation-independent	11	304527	11227	27684.3	49177	299	29.98	Marine	Marine	https://doi.org/10.1038/s41586-020-1957-x
GVMAG-M-3300024301-20	GVMAG-M-3300024301-20	Nucleocytoviricota	Megaviricetes	Imitervirales	IM_01	g336	-	cultivation-independent	9	488956	12688	54328.4	111451	449	27.82	Marine	Marine	https://doi.org/10.1038/s41586-020-1957-x
GVMAG-M-3300024311-5	GVMAG-M-3300024311-5	Nucleocytoviricota	Megaviricetes	Imitervirales	IM_01	g335	-	cultivation-independent	23	406128	10186	17657.7	43299	384	32.4	Freshwater	Freshwater	https://doi.org/10.1038/s41586-020-1957-x
GVMAG-M-3300024312-6	GVMAG-M-3300024312-6	Nucleocytoviricota	Megaviricetes	Imitervirales	IM_01	g336	-	cultivation-independent	18	495684	11088	27538	62012	515	28.24	Freshwater	Freshwater	https://doi.org/10.1038/s41586-020-1957-x
GVMAG-M-3300024314-16	GVMAG-M-3300024314-16	Nucleocytoviricota	Megaviricetes	Imitervirales	IM_01	g335	-	cultivation-independent	7	351740	13624	50248.6	149348	382	28.23	Marine	Marine	https://doi.org/10.1038/s41586-020-1957-x
GVMAG-M-3300024319-1	GVMAG-M-3300024319-1	Nucleocytoviricota	Megaviricetes	Pimascovirales	PM_01	g105	-	cultivation-independent	4	379785	27402	94946.3	205251	376	28.24	Marine	Marine	https://doi.org/10.1038/s41586-020-1957-x
GVMAG-M-3300024327-2	GVMAG-M-3300024327-2	Nucleocytoviricota	Megaviricetes	Imitervirales	IM_01	g336	-	cultivation-independent	17	359586	10058	21152.1	56770	398	27.37	Marine	Marine	https://doi.org/10.1038/s41586-020-1957-x
GVMAG-M-3300024329-18	GVMAG-M-3300024329-18	Nucleocytoviricota	Megaviricetes	Imitervirales	IM_06	g271	-	cultivation-independent	23	330426	10022	14366.3	24986	273	19.93	Marine	Marine	https://doi.org/10.1038/s41586-020-1957-x
GVMAG-M-3300024329-21	GVMAG-M-3300024329-21	Nucleocytoviricota	Megaviricetes	Imitervirales	IM_01	g329	-	cultivation-independent	12	188135	10380	15677.9	22862	198	27.37	Marine	Marine	https://doi.org/10.1038/s41586-020-1957-x
GVMAG-M-3300024502-1	GVMAG-M-3300024502-1	Nucleocytoviricota	Megaviricetes	Pimascovirales	PM_01	g96	-	cultivation-independent	10	206658	10106	20665.8	72549	222	24.72	Freshwater	Freshwater	https://doi.org/10.1038/s41586-020-1957-x
GVMAG-M-3300024502-4	GVMAG-M-3300024502-4	Nucleocytoviricota	Megaviricetes	Imitervirales	IM_01	g336	-	cultivation-independent	15	376592	11226	25106.1	77947	386	27.3	Freshwater	Freshwater	https://doi.org/10.1038/s41586-020-1957-x
GVMAG-M-3300024510-1	GVMAG-M-3300024510-1	Nucleocytoviricota	Megaviricetes	Pandoravirales	incertae_sedis	g140	-	cultivation-independent	2	172123	54489	86061.5	117634	232	39.53	Freshwater	Freshwater	https://doi.org/10.1038/s41586-020-1957-x
GVMAG-M-3300025138-11	GVMAG-M-3300025138-11	Nucleocytoviricota	Megaviricetes	Imitervirales	IM_07	g291	-	cultivation-independent	10	416154	10852	41615.4	77134	423	23.73	Marine	Marine	https://doi.org/10.1038/s41586-020-1957-x
GVMAG-M-3300025310-20	GVMAG-M-3300025310-20	Nucleocytoviricota	Pokkesviricetes	incertae_sedis	incertae_sedis	g40	-	cultivation-independent	11	377661	16259	34332.8	98433	400	30.55	Thermal_spring	Thermal springs	https://doi.org/10.1038/s41586-020-1957-x
GVMAG-M-3300025316-29	GVMAG-M-3300025316-29	Nucleocytoviricota	Megaviricetes	Imitervirales	IM_01	g320	-	cultivation-independent	13	450311	16194	34639.3	60529	463	38.88	Freshwater	Freshwater	https://doi.org/10.1038/s41586-020-1957-x
GVMAG-M-3300025572-1	GVMAG-M-3300025572-1	Nucleocytoviricota	Megaviricetes	Pimascovirales	PM_07	g53	Pithoviridae	cultivation-independent	3	283520	17914	94506.7	225729	326	51.56	Microbial_communities	Defined media	https://doi.org/10.1038/s41586-020-1957-x
GVMAG-M-3300025617-32	GVMAG-M-3300025617-32	Nucleocytoviricota	Megaviricetes	Imitervirales	IM_01	g335	-	cultivation-independent	12	201908	10354	16825.7	29495	203	31.87	Marine	Marine	https://doi.org/10.1038/s41586-020-1957-x
GVMAG-M-3300025622-31	GVMAG-M-3300025622-31	Nucleocytoviricota	Megaviricetes	Imitervirales	IM_16	g219	Mimiviridae	cultivation-independent	16	256754	11269	16047.1	32836	212	23.52	Marine	Marine	https://doi.org/10.1038/s41586-020-1957-x
GVMAG-M-3300025626-8	GVMAG-M-3300025626-8	Nucleocytoviricota	Megaviricetes	Algavirales	incertae_sedis	g198	-	cultivation-independent	6	291330	20924	48555	101847	300	42.23	Marine	Marine	https://doi.org/10.1038/s41586-020-1957-x
GVMAG-M-3300025652-16	GVMAG-M-3300025652-16	Nucleocytoviricota	Megaviricetes	Algavirales	AG_01	g177	Prasinoviridae	cultivation-independent	1	200376	200376	200376	200376	279	39.5	Marine	Marine	https://doi.org/10.1038/s41586-020-1957-x
GVMAG-M-3300025654-17	GVMAG-M-3300025654-17	Nucleocytoviricota	Megaviricetes	Imitervirales	IM_01	g329	-	cultivation-independent	8	138076	10033	17259.5	24290	144	26.35	Marine	Marine	https://doi.org/10.1038/s41586-020-1957-x
GVMAG-M-3300025676-16	GVMAG-M-3300025676-16	Nucleocytoviricota	Megaviricetes	Pimascovirales	PM_01	g105	-	cultivation-independent	3	211077	21664	70359	96023	248	27.4	Marine	Marine	https://doi.org/10.1038/s41586-020-1957-x
GVMAG-M-3300025695-21	GVMAG-M-3300025695-21	Nucleocytoviricota	Megaviricetes	Imitervirales	IM_12	g300	-	cultivation-independent	7	312345	11596	44620.7	89763	327	22.63	Marine	Marine	https://doi.org/10.1038/s41586-020-1957-x
GVMAG-M-3300025699-48	GVMAG-M-3300025699-48	Nucleocytoviricota	Megaviricetes	Imitervirales	IM_01	g335	-	cultivation-independent	4	380644	11401	95161	162548	364	27.98	Marine	Marine	https://doi.org/10.1038/s41586-020-1957-x
GVMAG-M-3300025727-44	GVMAG-M-3300025727-44	Nucleocytoviricota	Megaviricetes	Imitervirales	IM_01	g329	-	cultivation-independent	10	274463	10757	27446.3	50256	286	25.27	Marine	Marine	https://doi.org/10.1038/s41586-020-1957-x
GVMAG-M-3300025727-45	GVMAG-M-3300025727-45	Nucleocytoviricota	Megaviricetes	Imitervirales	IM_14	g251	-	cultivation-independent	7	276523	14112	39503.3	60279	289	29.12	Marine	Marine	https://doi.org/10.1038/s41586-020-1957-x
GVMAG-M-3300025767-17	GVMAG-M-3300025767-17	Nucleocytoviricota	Megaviricetes	Imitervirales	IM_01	g338	-	cultivation-independent	10	265223	12005	26522.3	61019	288	27.66	Marine	Marine	https://doi.org/10.1038/s41586-020-1957-x
GVMAG-M-3300025778-1	GVMAG-M-3300025778-1	Nucleocytoviricota	Megaviricetes	Imitervirales	IM_01	g322	-	cultivation-independent	4	197809	10478	49452.3	85444	231	52.95	Freshwater	Freshwater	https://doi.org/10.1038/s41586-020-1957-x
GVMAG-M-3300025783-2	GVMAG-M-3300025783-2	Nucleocytoviricota	Megaviricetes	Imitervirales	IM_01	g336	-	cultivation-independent	17	385496	13661	22676.2	55437	374	22.49	Freshwater	Freshwater	https://doi.org/10.1038/s41586-020-1957-x
GVMAG-M-3300025822-14	GVMAG-M-3300025822-14	Nucleocytoviricota	Megaviricetes	Imitervirales	IM_08	g284	-	cultivation-independent	8	292348	11922	36543.5	86360	239	22.69	Marine	Marine	https://doi.org/10.1038/s41586-020-1957-x
GVMAG-M-3300025849-19	GVMAG-M-3300025849-19	Nucleocytoviricota	Megaviricetes	Imitervirales	IM_01	g343	-	cultivation-independent	9	327074	10023	36341.6	83631	329	23.33	Marine	Marine	https://doi.org/10.1038/s41586-020-1957-x
GVMAG-M-3300025860-17	GVMAG-M-3300025860-17	Nucleocytoviricota	Megaviricetes	Imitervirales	IM_01	g343	-	cultivation-independent	11	397965	12965	36178.6	88224	396	23.54	Marine	Marine	https://doi.org/10.1038/s41586-020-1957-x
GVMAG-M-3300025860-20	GVMAG-M-3300025860-20	Nucleocytoviricota	Megaviricetes	Imitervirales	IM_14	g252	-	cultivation-independent	8	595189	12149	74398.6	154521	687	29.46	Marine	Marine	https://doi.org/10.1038/s41586-020-1957-x
GVMAG-M-3300025860-25	GVMAG-M-3300025860-25	Nucleocytoviricota	Megaviricetes	Imitervirales	IM_08	g287	-	cultivation-independent	11	545914	12642	49628.5	179624	475	25.27	Marine	Marine	https://doi.org/10.1038/s41586-020-1957-x
GVMAG-M-3300025880-17	GVMAG-M-3300025880-17	Nucleocytoviricota	Megaviricetes	Imitervirales	IM_16	g215	Mimiviridae	cultivation-independent	22	425686	10252	19349.4	44553	442	22.94	Marine	Marine	https://doi.org/10.1038/s41586-020-1957-x
GVMAG-M-3300025880-30	GVMAG-M-3300025880-30	Nucleocytoviricota	Megaviricetes	Imitervirales	IM_01	g335	-	cultivation-independent	12	516746	13264	43062.2	103634	462	34.57	Marine	Marine	https://doi.org/10.1038/s41586-020-1957-x
GVMAG-M-3300025880-56	GVMAG-M-3300025880-56	Nucleocytoviricota	Megaviricetes	Pimascovirales	incertae_sedis	g42	-	cultivation-independent	5	274828	14925	54965.6	125226	311	27.1	Marine	Marine	https://doi.org/10.1038/s41586-020-1957-x
GVMAG-M-3300025880-76	GVMAG-M-3300025880-76	Nucleocytoviricota	Megaviricetes	Imitervirales	IM_01	g339	-	cultivation-independent	6	399149	10838	66524.8	140404	384	33.37	Marine	Marine	https://doi.org/10.1038/s41586-020-1957-x
GVMAG-M-3300025890-48	GVMAG-M-3300025890-48	Nucleocytoviricota	Megaviricetes	Imitervirales	IM_01	g344	-	cultivation-independent	6	330541	13866	55090.2	105562	343	29.93	Marine	Marine	https://doi.org/10.1038/s41586-020-1957-x
GVMAG-M-3300025894-42	GVMAG-M-3300025894-42	Nucleocytoviricota	Megaviricetes	Imitervirales	IM_01	g344	-	cultivation-independent	15	326836	11237	21789.1	41847	299	26.01	Marine	Marine	https://doi.org/10.1038/s41586-020-1957-x
GVMAG-M-3300026093-6	GVMAG-M-3300026093-6	Nucleocytoviricota	Megaviricetes	Imitervirales	IM_07	g292	-	cultivation-independent	7	209641	11120	29948.7	66788	220	26.27	Marine	Marine	https://doi.org/10.1038/s41586-020-1957-x
GVMAG-M-3300027206-1	GVMAG-M-3300027206-1	Nucleocytoviricota	Megaviricetes	Algavirales	AG_01	g177	Prasinoviridae	cultivation-independent	4	206026	17980	51506.5	83788	288	39.63	Marine	Marine	https://doi.org/10.1038/s41586-020-1957-x
GVMAG-M-3300027621-7	GVMAG-M-3300027621-7	Nucleocytoviricota	Megaviricetes	Imitervirales	IM_01	g343	-	cultivation-independent	4	259541	10218	64885.3	169196	266	27.02	Freshwater	Freshwater	https://doi.org/10.1038/s41586-020-1957-x
GVMAG-M-3300027687-8	GVMAG-M-3300027687-8	Nucleocytoviricota	Megaviricetes	Imitervirales	IM_07	g291	-	cultivation-independent	12	213336	10782	17778	24300	174	27.55	Marine	Marine	https://doi.org/10.1038/s41586-020-1957-x
GVMAG-M-3300027707-10	GVMAG-M-3300027707-10	Nucleocytoviricota	Megaviricetes	Imitervirales	IM_01	g336	-	cultivation-independent	11	229182	10259	20834.7	42796	235	27.96	Freshwater	Freshwater	https://doi.org/10.1038/s41586-020-1957-x
GVMAG-M-3300027707-28	GVMAG-M-3300027707-28	Nucleocytoviricota	Megaviricetes	Imitervirales	IM_01	g330	-	cultivation-independent	12	305590	10178	25465.8	53331	375	30.54	Freshwater	Freshwater	https://doi.org/10.1038/s41586-020-1957-x
GVMAG-M-3300027707-33	GVMAG-M-3300027707-33	Nucleocytoviricota	Pokkesviricetes	Asfuvirales	AF_01	g24	Asfarviridae	cultivation-independent	14	293299	11125	20949.9	38389	252	29.76	Freshwater	Freshwater	https://doi.org/10.1038/s41586-020-1957-x
GVMAG-M-3300027708-20	GVMAG-M-3300027708-20	Nucleocytoviricota	Megaviricetes	Imitervirales	IM_01	g335	-	cultivation-independent	4	328360	10162	82090	234562	321	31	Freshwater	Freshwater	https://doi.org/10.1038/s41586-020-1957-x
GVMAG-M-3300027708-30	GVMAG-M-3300027708-30	Nucleocytoviricota	Megaviricetes	Imitervirales	IM_01	g335	-	cultivation-independent	9	295791	13589	32865.7	82002	265	31.17	Freshwater	Freshwater	https://doi.org/10.1038/s41586-020-1957-x
GVMAG-M-3300027708-5	GVMAG-M-3300027708-5	Nucleocytoviricota	Megaviricetes	Imitervirales	IM_01	g335	-	cultivation-independent	6	530735	21206	88455.8	168055	500	33.28	Freshwater	Freshwater	https://doi.org/10.1038/s41586-020-1957-x
GVMAG-M-3300027708-51	GVMAG-M-3300027708-51	Nucleocytoviricota	Megaviricetes	Imitervirales	IM_01	g322	-	cultivation-independent	3	213219	25488	71073	145898	269	56.06	Freshwater	Freshwater	https://doi.org/10.1038/s41586-020-1957-x
GVMAG-M-3300027712-16	GVMAG-M-3300027712-16	Nucleocytoviricota	Megaviricetes	Imitervirales	IM_01	g317	-	cultivation-independent	17	487770	11151	28692.4	54820	537	46.76	Freshwater	Freshwater	https://doi.org/10.1038/s41586-020-1957-x
GVMAG-M-3300027720-8	GVMAG-M-3300027720-8	Nucleocytoviricota	Megaviricetes	Imitervirales	IM_01	g336	-	cultivation-independent	9	168513	11057	18723.7	34029	185	26.41	Freshwater	Freshwater	https://doi.org/10.1038/s41586-020-1957-x
GVMAG-M-3300027732-33	GVMAG-M-3300027732-33	Nucleocytoviricota	Megaviricetes	Imitervirales	IM_01	g335	-	cultivation-independent	16	472426	10547	29526.6	60061	464	38.08	Freshwater	Freshwater	https://doi.org/10.1038/s41586-020-1957-x
GVMAG-M-3300027734-16	GVMAG-M-3300027734-16	Nucleocytoviricota	Megaviricetes	Imitervirales	IM_01	g322	-	cultivation-independent	7	211067	11165	30152.4	63552	278	40.42	Freshwater	Freshwater	https://doi.org/10.1038/s41586-020-1957-x
GVMAG-M-3300027736-24	GVMAG-M-3300027736-24	Nucleocytoviricota	Megaviricetes	Imitervirales	IM_07	g296	-	cultivation-independent	9	335532	10557	37281.3	129877	423	28.11	Freshwater	Freshwater	https://doi.org/10.1038/s41586-020-1957-x
GVMAG-M-3300027736-43	GVMAG-M-3300027736-43	Nucleocytoviricota	Megaviricetes	Imitervirales	IM_01	g341	-	cultivation-independent	4	463357	83232	115839	136900	382	42.38	Freshwater	Freshwater	https://doi.org/10.1038/s41586-020-1957-x
GVMAG-M-3300027746-18	GVMAG-M-3300027746-18	Nucleocytoviricota	Megaviricetes	Imitervirales	IM_01	g336	-	cultivation-independent	11	269919	10119	24538.1	60544	271	29.89	Freshwater	Freshwater	https://doi.org/10.1038/s41586-020-1957-x
GVMAG-M-3300027746-30	GVMAG-M-3300027746-30	Nucleocytoviricota	Megaviricetes	Imitervirales	IM_12	g300	-	cultivation-independent	17	323495	10093	19029.1	49193	323	33.08	Freshwater	Freshwater	https://doi.org/10.1038/s41586-020-1957-x
GVMAG-M-3300027746-47	GVMAG-M-3300027746-47	Nucleocytoviricota	Megaviricetes	Imitervirales	IM_01	g336	-	cultivation-independent	11	333220	10025	30292.7	64067	344	26.8	Freshwater	Freshwater	https://doi.org/10.1038/s41586-020-1957-x
GVMAG-M-3300027747-41	GVMAG-M-3300027747-41	Nucleocytoviricota	Megaviricetes	Imitervirales	IM_01	g314	-	cultivation-independent	8	233712	11932	29214	88414	245	30.8	Freshwater	Freshwater	https://doi.org/10.1038/s41586-020-1957-x
GVMAG-M-3300027747-57	GVMAG-M-3300027747-57	Nucleocytoviricota	Megaviricetes	Imitervirales	IM_01	g335	-	cultivation-independent	5	546242	26308	109248	230003	481	28.57	Freshwater	Freshwater	https://doi.org/10.1038/s41586-020-1957-x
GVMAG-M-3300027749-36	GVMAG-M-3300027749-36	Nucleocytoviricota	Megaviricetes	Imitervirales	IM_01	g319	-	cultivation-independent	9	339291	10336	37699	103846	364	49.36	Freshwater	Freshwater	https://doi.org/10.1038/s41586-020-1957-x
GVMAG-M-3300027752-12	GVMAG-M-3300027752-12	Nucleocytoviricota	Megaviricetes	Imitervirales	IM_01	g335	-	cultivation-independent	10	227241	12596	22724.1	59295	224	30.85	Marine	Marine	https://doi.org/10.1038/s41586-020-1957-x
GVMAG-M-3300027754-9	GVMAG-M-3300027754-9	Nucleocytoviricota	Megaviricetes	Imitervirales	IM_01	g344	-	cultivation-independent	11	482406	10390	43855.1	100122	470	37.51	Freshwater	Freshwater	https://doi.org/10.1038/s41586-020-1957-x
GVMAG-M-3300027759-16	GVMAG-M-3300027759-16	Nucleocytoviricota	Megaviricetes	Imitervirales	IM_01	g314	-	cultivation-independent	6	369688	30187	61614.7	109802	387	49.23	Freshwater	Freshwater	https://doi.org/10.1038/s41586-020-1957-x
GVMAG-M-3300027759-32	GVMAG-M-3300027759-32	Nucleocytoviricota	Megaviricetes	Imitervirales	IM_01	g344	-	cultivation-independent	11	210115	10068	19101.4	55752	213	36.36	Freshwater	Freshwater	https://doi.org/10.1038/s41586-020-1957-x
GVMAG-M-3300027759-42	GVMAG-M-3300027759-42	Nucleocytoviricota	Megaviricetes	Imitervirales	IM_01	g335	-	cultivation-independent	8	524283	11109	65535.4	160373	516	32.96	Freshwater	Freshwater	https://doi.org/10.1038/s41586-020-1957-x
GVMAG-M-3300027763-16	GVMAG-M-3300027763-16	Nucleocytoviricota	Megaviricetes	Imitervirales	IM_12	g300	-	cultivation-independent	8	522424	12575	65303	164421	455	29.8	Freshwater	Freshwater	https://doi.org/10.1038/s41586-020-1957-x
GVMAG-M-3300027763-29	GVMAG-M-3300027763-29	Nucleocytoviricota	Megaviricetes	Imitervirales	IM_12	g300	-	cultivation-independent	11	205814	10810	18710.4	37192	215	24.39	Freshwater	Freshwater	https://doi.org/10.1038/s41586-020-1957-x
GVMAG-M-3300027769-19	GVMAG-M-3300027769-19	Nucleocytoviricota	Megaviricetes	Imitervirales	IM_01	g341	-	cultivation-independent	9	244880	11646	27208.9	48180	202	41.76	Freshwater	Freshwater	https://doi.org/10.1038/s41586-020-1957-x
GVMAG-M-3300027769-26	GVMAG-M-3300027769-26	Nucleocytoviricota	Megaviricetes	Imitervirales	IM_12	g300	-	cultivation-independent	9	543527	11480	60391.9	170081	467	32.18	Freshwater	Freshwater	https://doi.org/10.1038/s41586-020-1957-x
GVMAG-M-3300027769-4	GVMAG-M-3300027769-4	Nucleocytoviricota	Megaviricetes	Imitervirales	IM_01	g341	-	cultivation-independent	4	449874	41057	112468	276166	385	37.78	Freshwater	Freshwater	https://doi.org/10.1038/s41586-020-1957-x
GVMAG-M-3300027770-19	GVMAG-M-3300027770-19	Nucleocytoviricota	Megaviricetes	Imitervirales	IM_01	g341	-	cultivation-independent	8	216264	13657	27033	49299	165	36.48	Freshwater	Freshwater	https://doi.org/10.1038/s41586-020-1957-x
GVMAG-M-3300027770-41	GVMAG-M-3300027770-41	Nucleocytoviricota	Megaviricetes	Imitervirales	IM_01	g336	-	cultivation-independent	14	448007	12396	32000.5	61322	457	33.78	Freshwater	Freshwater	https://doi.org/10.1038/s41586-020-1957-x
GVMAG-M-3300027770-73	GVMAG-M-3300027770-73	Nucleocytoviricota	Megaviricetes	Imitervirales	IM_01	g336	-	cultivation-independent	3	485911	65874	161970	215861	524	32.05	Freshwater	Freshwater	https://doi.org/10.1038/s41586-020-1957-x
GVMAG-M-3300027771-3	GVMAG-M-3300027771-3	Nucleocytoviricota	Megaviricetes	Algavirales	AG_04	g173	-	cultivation-independent	5	204158	23726	40831.6	55996	214	26.65	Marine	Marine	https://doi.org/10.1038/s41586-020-1957-x
GVMAG-M-3300027779-26	GVMAG-M-3300027779-26	Nucleocytoviricota	Megaviricetes	Imitervirales	IM_01	g343	-	cultivation-independent	7	240123	12479	34303.3	70163	237	24.69	Marine	Marine	https://doi.org/10.1038/s41586-020-1957-x
GVMAG-M-3300027779-53	GVMAG-M-3300027779-53	Nucleocytoviricota	Megaviricetes	Imitervirales	IM_09	g274	-	cultivation-independent	5	255253	35653	51050.6	90618	286	34.75	Marine	Marine	https://doi.org/10.1038/s41586-020-1957-x
GVMAG-M-3300027779-64	GVMAG-M-3300027779-64	Nucleocytoviricota	Megaviricetes	Imitervirales	IM_01	g329	-	cultivation-independent	14	304446	13290	21746.1	38493	316	32.64	Marine	Marine	https://doi.org/10.1038/s41586-020-1957-x
GVMAG-M-3300027788-41	GVMAG-M-3300027788-41	Nucleocytoviricota	Megaviricetes	Imitervirales	IM_13	g260	-	cultivation-independent	13	233109	10063	17931.5	34632	241	26.45	Marine	Marine	https://doi.org/10.1038/s41586-020-1957-x
GVMAG-M-3300027790-3	GVMAG-M-3300027790-3	Nucleocytoviricota	Megaviricetes	Pimascovirales	PM_08	g75	-	cultivation-independent	19	348349	10886	18334.2	35113	479	38.61	Marine	Marine	https://doi.org/10.1038/s41586-020-1957-x
GVMAG-M-3300027791-30	GVMAG-M-3300027791-30	Nucleocytoviricota	Megaviricetes	Algavirales	AG_04	g173	-	cultivation-independent	6	291798	11081	48633	171017	308	23.96	Marine	Marine	https://doi.org/10.1038/s41586-020-1957-x
GVMAG-M-3300027793-10	GVMAG-M-3300027793-10	Nucleocytoviricota	Pokkesviricetes	Asfuvirales	AF_01	g17	Asfarviridae	cultivation-independent	11	327776	13171	29797.8	84692	379	34.27	Freshwater	Freshwater	https://doi.org/10.1038/s41586-020-1957-x
GVMAG-M-3300027797-21	GVMAG-M-3300027797-21	Nucleocytoviricota	Megaviricetes	Imitervirales	IM_01	g322	-	cultivation-independent	8	120716	11953	15089.5	17908	138	38.76	Freshwater	Freshwater	https://doi.org/10.1038/s41586-020-1957-x
GVMAG-M-3300027798-19	GVMAG-M-3300027798-19	Nucleocytoviricota	Megaviricetes	Imitervirales	IM_18	g200	-	cultivation-independent	9	239173	10428	26574.8	88522	233	26.86	Freshwater	Freshwater	https://doi.org/10.1038/s41586-020-1957-x
GVMAG-M-3300027804-12	GVMAG-M-3300027804-12	Nucleocytoviricota	Megaviricetes	Imitervirales	IM_01	g314	-	cultivation-independent	17	364284	10101	21428.5	41254	376	40.12	Freshwater	Freshwater	https://doi.org/10.1038/s41586-020-1957-x
GVMAG-M-3300027804-36	GVMAG-M-3300027804-36	Nucleocytoviricota	Megaviricetes	Imitervirales	IM_01	g336	-	cultivation-independent	5	200843	13063	40168.6	88328	213	30.47	Freshwater	Freshwater	https://doi.org/10.1038/s41586-020-1957-x
GVMAG-M-3300027804-47	GVMAG-M-3300027804-47	Nucleocytoviricota	Megaviricetes	Imitervirales	IM_12	g300	-	cultivation-independent	8	392890	11097	49111.3	78787	383	34.81	Freshwater	Freshwater	https://doi.org/10.1038/s41586-020-1957-x
GVMAG-M-3300027804-59	GVMAG-M-3300027804-59	Nucleocytoviricota	Megaviricetes	Imitervirales	IM_01	g314	-	cultivation-independent	11	195467	10635	17769.7	28855	198	40.29	Freshwater	Freshwater	https://doi.org/10.1038/s41586-020-1957-x
GVMAG-M-3300027810-12	GVMAG-M-3300027810-12	Nucleocytoviricota	Megaviricetes	Imitervirales	IM_01	g341	-	cultivation-independent	11	298592	10266	27144.7	49206	300	24.16	Marine	Marine	https://doi.org/10.1038/s41586-020-1957-x
GVMAG-M-3300027833-11	GVMAG-M-3300027833-11	Nucleocytoviricota	Megaviricetes	Imitervirales	IM_01	g344	-	cultivation-independent	6	457946	10883	76324.3	145360	461	34.28	Marine	Marine	https://doi.org/10.1038/s41586-020-1957-x
GVMAG-M-3300027833-19	GVMAG-M-3300027833-19	Nucleocytoviricota	Pokkesviricetes	Asfuvirales	AF_01	g28	Asfarviridae	cultivation-independent	6	264175	12315	44029.2	100211	285	30.03	Marine	Marine	https://doi.org/10.1038/s41586-020-1957-x
GVMAG-M-3300027833-22	GVMAG-M-3300027833-22	Nucleocytoviricota	Megaviricetes	Imitervirales	IM_01	g341	-	cultivation-independent	12	335687	12535	27973.9	59765	333	31.56	Marine	Marine	https://doi.org/10.1038/s41586-020-1957-x
GVMAG-M-3300027833-29	GVMAG-M-3300027833-29	Nucleocytoviricota	Megaviricetes	Imitervirales	IM_01	g329	-	cultivation-independent	15	347378	10789	23158.5	44494	368	30.98	Marine	Marine	https://doi.org/10.1038/s41586-020-1957-x
GVMAG-M-3300027892-21	GVMAG-M-3300027892-21	Nucleocytoviricota	Megaviricetes	Imitervirales	IM_01	g337	-	cultivation-independent	7	146319	11919	20902.7	42854	163	32.34	Freshwater	Freshwater	https://doi.org/10.1038/s41586-020-1957-x
GVMAG-M-3300027892-27	GVMAG-M-3300027892-27	Nucleocytoviricota	Megaviricetes	Imitervirales	IM_01	g336	-	cultivation-independent	10	267733	13301	26773.3	75923	280	25.78	Freshwater	Freshwater	https://doi.org/10.1038/s41586-020-1957-x
GVMAG-M-3300027892-35	GVMAG-M-3300027892-35	Nucleocytoviricota	Megaviricetes	Imitervirales	IM_01	g335	-	cultivation-independent	8	183964	11756	22995.5	42525	177	38.61	Freshwater	Freshwater	https://doi.org/10.1038/s41586-020-1957-x
GVMAG-M-3300027892-57	GVMAG-M-3300027892-57	Nucleocytoviricota	Megaviricetes	Imitervirales	IM_01	g335	-	cultivation-independent	14	293454	10606	20961	48124	292	38.67	Freshwater	Freshwater	https://doi.org/10.1038/s41586-020-1957-x
GVMAG-M-3300027892-70	GVMAG-M-3300027892-70	Nucleocytoviricota	Megaviricetes	Imitervirales	IM_01	g335	-	cultivation-independent	15	481189	10721	32079.3	80844	444	36.41	Freshwater	Freshwater	https://doi.org/10.1038/s41586-020-1957-x
GVMAG-M-3300027892-73	GVMAG-M-3300027892-73	Nucleocytoviricota	Megaviricetes	Imitervirales	IM_01	g336	-	cultivation-independent	5	346753	25884	69350.6	91517	372	33	Freshwater	Freshwater	https://doi.org/10.1038/s41586-020-1957-x
GVMAG-M-3300027906-13	GVMAG-M-3300027906-13	Nucleocytoviricota	Megaviricetes	Algavirales	AG_01	g177	Prasinoviridae	cultivation-independent	8	212476	10119	26559.5	41236	283	34.67	Marine	Marine	https://doi.org/10.1038/s41586-020-1957-x
GVMAG-M-3300027963-21	GVMAG-M-3300027963-21	Nucleocytoviricota	Megaviricetes	Imitervirales	IM_12	g300	-	cultivation-independent	7	514909	23506	73558.4	202258	457	37.45	Freshwater	Freshwater	https://doi.org/10.1038/s41586-020-1957-x
GVMAG-M-3300027963-41	GVMAG-M-3300027963-41	Nucleocytoviricota	Megaviricetes	Imitervirales	IM_01	g318	-	cultivation-independent	4	467656	56844	116914	149888	507	46.84	Freshwater	Freshwater	https://doi.org/10.1038/s41586-020-1957-x
GVMAG-M-3300027963-59	GVMAG-M-3300027963-59	Nucleocytoviricota	Megaviricetes	Imitervirales	IM_01	g335	-	cultivation-independent	12	209066	11309	17422.2	38924	173	27.22	Freshwater	Freshwater	https://doi.org/10.1038/s41586-020-1957-x
GVMAG-M-3300027969-16	GVMAG-M-3300027969-16	Nucleocytoviricota	Megaviricetes	Imitervirales	IM_01	g314	-	cultivation-independent	10	307759	13169	30775.9	56289	328	44.86	Freshwater	Freshwater	https://doi.org/10.1038/s41586-020-1957-x
GVMAG-M-3300027969-2	GVMAG-M-3300027969-2	Nucleocytoviricota	Megaviricetes	Imitervirales	IM_01	g335	-	cultivation-independent	3	495842	59563	165281	280480	470	30.24	Freshwater	Freshwater	https://doi.org/10.1038/s41586-020-1957-x
GVMAG-S-1004280-25	GVMAG-S-1004280-25	Nucleocytoviricota	Megaviricetes	Algavirales	AG_04	g166	-	cultivation-independent	8	158508	10756	19813.5	33014	179	32.23	Freshwater	Freshwater	https://doi.org/10.1038/s41586-020-1957-x
GVMAG-S-1004661-13	GVMAG-S-1004661-13	Nucleocytoviricota	Megaviricetes	Imitervirales	IM_16	g231	Mimiviridae	cultivation-independent	12	417529	11841	34794.1	102278	383	25.4	Marine	Marine	https://doi.org/10.1038/s41586-020-1957-x
GVMAG-S-1006661-62	GVMAG-S-1006661-62	Nucleocytoviricota	Megaviricetes	Imitervirales	IM_12	g300	-	cultivation-independent	17	269158	10432	15832.8	32328	265	27.42	Freshwater	Freshwater	https://doi.org/10.1038/s41586-020-1957-x
GVMAG-S-1006664-89	GVMAG-S-1006664-89	Nucleocytoviricota	Megaviricetes	Imitervirales	IM_01	g315	-	cultivation-independent	18	475320	10193	26406.7	76903	508	45.39	Freshwater	Freshwater	https://doi.org/10.1038/s41586-020-1957-x
GVMAG-S-1006664-93	GVMAG-S-1006664-93	Nucleocytoviricota	Megaviricetes	Imitervirales	IM_01	g335	-	cultivation-independent	17	268409	10779	15788.8	26844	277	42.72	Freshwater	Freshwater	https://doi.org/10.1038/s41586-020-1957-x
GVMAG-S-1014582-52	GVMAG-S-1014582-52	Nucleocytoviricota	Megaviricetes	Imitervirales	IM_16	g246	Mimiviridae	cultivation-independent	1	577097	577097	577097	577097	487	24.9	Soil	Soil	https://doi.org/10.1038/s41586-020-1957-x
GVMAG-S-1015567-333	GVMAG-S-1015567-333	Nucleocytoviricota	Megaviricetes	Imitervirales	IM_16	g234	Mimiviridae	cultivation-independent	79	1518975	10130	19227.5	51650	1226	29.97	Marine	Marine	https://doi.org/10.1038/s41586-020-1957-x
GVMAG-S-1015567-928	GVMAG-S-1015567-928	Nucleocytoviricota	Megaviricetes	Pimascovirales	PM_06	g45	-	cultivation-independent	3	315935	13047	105312	262536	320	39.22	Marine	Marine	https://doi.org/10.1038/s41586-020-1957-x
GVMAG-S-1016704-142	GVMAG-S-1016704-142	Nucleocytoviricota	Megaviricetes	Pimascovirales	PM_01	g104	-	cultivation-independent	3	226571	65902	75523.7	80489	222	37.46	Marine	Marine	https://doi.org/10.1038/s41586-020-1957-x
GVMAG-S-1016710-161	GVMAG-S-1016710-161	Nucleocytoviricota	Megaviricetes	Pimascovirales	PM_01	g105	-	cultivation-independent	7	162507	14886	23215.3	39010	143	39.46	Marine	Marine	https://doi.org/10.1038/s41586-020-1957-x
GVMAG-S-1016713-123	GVMAG-S-1016713-123	Nucleocytoviricota	Megaviricetes	Imitervirales	IM_01	g339	-	cultivation-independent	5	409990	25986	81998	151541	423	33.35	Marine	Marine	https://doi.org/10.1038/s41586-020-1957-x
GVMAG-S-1016713-165	GVMAG-S-1016713-165	Nucleocytoviricota	Megaviricetes	Pandoravirales	incertae_sedis	g164	-	cultivation-independent	8	190599	10872	23824.9	40135	188	50.06	Marine	Marine	https://doi.org/10.1038/s41586-020-1957-x
GVMAG-S-1016713-169	GVMAG-S-1016713-169	Nucleocytoviricota	Megaviricetes	Pimascovirales	PM_01	g107	-	cultivation-independent	6	197626	12728	32937.7	62176	207	32.95	Marine	Marine	https://doi.org/10.1038/s41586-020-1957-x
GVMAG-S-1016722-115	GVMAG-S-1016722-115	Nucleocytoviricota	Megaviricetes	Imitervirales	IM_01	g336	-	cultivation-independent	10	422533	11038	42253.3	86259	383	39.05	Marine	Marine	https://doi.org/10.1038/s41586-020-1957-x
GVMAG-S-1016728-84	GVMAG-S-1016728-84	Nucleocytoviricota	Megaviricetes	Imitervirales	IM_09	g274	-	cultivation-independent	10	315694	11471	31569.4	54326	325	25.75	Marine	Marine	https://doi.org/10.1038/s41586-020-1957-x
GVMAG-S-1017268-20	GVMAG-S-1017268-20	Nucleocytoviricota	Megaviricetes	Imitervirales	IM_01	g341	-	cultivation-independent	19	316924	10307	16680.2	36294	337	42.39	Freshwater	Freshwater	https://doi.org/10.1038/s41586-020-1957-x
GVMAG-S-1017394-19	GVMAG-S-1017394-19	Nucleocytoviricota	Megaviricetes	Imitervirales	IM_12	g300	-	cultivation-independent	10	341454	14505	34145.4	70400	318	18.86	Freshwater	Freshwater	https://doi.org/10.1038/s41586-020-1957-x
GVMAG-S-1017397-20	GVMAG-S-1017397-20	Nucleocytoviricota	Megaviricetes	Imitervirales	IM_12	g300	-	cultivation-independent	14	421361	11823	30097.2	79078	433	27.91	Freshwater	Freshwater	https://doi.org/10.1038/s41586-020-1957-x
GVMAG-S-1017421-20	GVMAG-S-1017421-20	Nucleocytoviricota	Megaviricetes	Algavirales	AG_01	g183	Prasinoviridae	cultivation-independent	6	152106	11431	25351	56484	221	48.13	Freshwater	Freshwater	https://doi.org/10.1038/s41586-020-1957-x
GVMAG-S-1017745-26	GVMAG-S-1017745-26	Nucleocytoviricota	Megaviricetes	Imitervirales	IM_07	g291	-	cultivation-independent	8	417618	13639	52202.3	131492	392	24.59	Marine	Marine	https://doi.org/10.1038/s41586-020-1957-x
GVMAG-S-1021933-23	GVMAG-S-1021933-23	Nucleocytoviricota	Megaviricetes	Pimascovirales	PM_07	g57	Pithoviridae	cultivation-independent	8	1129963	13355	141245	402530	832	21.34	Marine	Deep subsurface	https://doi.org/10.1038/s41586-020-1957-x
GVMAG-S-1024976-23	GVMAG-S-1024976-23	Nucleocytoviricota	Megaviricetes	Imitervirales	IM_09	g279	-	cultivation-independent	7	378644	25333	54092	139329	318	28.56	Marine	Marine	https://doi.org/10.1038/s41586-020-1957-x
GVMAG-S-1025707-429	GVMAG-S-1025707-429	Nucleocytoviricota	Megaviricetes	Pimascovirales	PM_07	g70	Pithoviridae	cultivation-independent	10	244496	16571	24449.6	43282	265	37.13	Thermal_spring	Thermal springs	https://doi.org/10.1038/s41586-020-1957-x
GVMAG-S-1026894-110	GVMAG-S-1026894-110	Nucleocytoviricota	Megaviricetes	Algavirales	AG_02	g186	Phycodnaviridae	cultivation-independent	8	178284	15361	22285.5	35071	249	57.3	Freshwater	Freshwater	https://doi.org/10.1038/s41586-020-1957-x
GVMAG-S-1026894-114	GVMAG-S-1026894-114	Nucleocytoviricota	Megaviricetes	Algavirales	AG_02	g187	Phycodnaviridae	cultivation-independent	7	178108	10166	25444	34872	228	51.23	Freshwater	Freshwater	https://doi.org/10.1038/s41586-020-1957-x
GVMAG-S-1026894-48	GVMAG-S-1026894-48	Nucleocytoviricota	Megaviricetes	Imitervirales	IM_12	g298	-	cultivation-independent	15	302555	10269	20170.3	50030	313	32.08	Freshwater	Freshwater	https://doi.org/10.1038/s41586-020-1957-x
GVMAG-S-1029409-49	GVMAG-S-1029409-49	Nucleocytoviricota	Megaviricetes	Pimascovirales	PM_06	g50	-	cultivation-independent	2	263431	101689	131716	161742	278	46.65	Marine	Deep subsurface	https://doi.org/10.1038/s41586-020-1957-x
GVMAG-S-1030632-69	GVMAG-S-1030632-69	Nucleocytoviricota	Megaviricetes	Imitervirales	IM_01	g327	-	cultivation-independent	15	321453	11970	21430.2	54412	334	27.95	Marine	Marine	https://doi.org/10.1038/s41586-020-1957-x
GVMAG-S-1035082-103	GVMAG-S-1035082-103	Nucleocytoviricota	Megaviricetes	Imitervirales	IM_18	g200	-	cultivation-independent	10	276238	10409	27623.8	71945	271	26.71	Freshwater	Freshwater	https://doi.org/10.1038/s41586-020-1957-x
GVMAG-S-1035082-40	GVMAG-S-1035082-40	Nucleocytoviricota	Megaviricetes	Imitervirales	IM_01	g336	-	cultivation-independent	13	209173	10190	16090.2	29531	248	33.1	Freshwater	Freshwater	https://doi.org/10.1038/s41586-020-1957-x
GVMAG-S-1035082-51	GVMAG-S-1035082-51	Nucleocytoviricota	Megaviricetes	Imitervirales	IM_01	g335	-	cultivation-independent	16	404396	13864	25274.8	55762	384	39.05	Freshwater	Freshwater	https://doi.org/10.1038/s41586-020-1957-x
GVMAG-S-1035082-55	GVMAG-S-1035082-55	Nucleocytoviricota	Megaviricetes	Imitervirales	IM_01	g335	-	cultivation-independent	15	302383	10561	20158.9	49140	309	39.38	Freshwater	Freshwater	https://doi.org/10.1038/s41586-020-1957-x
GVMAG-S-1035085-42	GVMAG-S-1035085-42	Nucleocytoviricota	Megaviricetes	Imitervirales	IM_12	g299	-	cultivation-independent	14	338304	10391	24164.6	64247	336	33.03	Freshwater	Freshwater	https://doi.org/10.1038/s41586-020-1957-x
GVMAG-S-1035085-51	GVMAG-S-1035085-51	Nucleocytoviricota	Megaviricetes	Imitervirales	IM_16	g211	Mimiviridae	cultivation-independent	10	314343	10258	31434.3	68772	286	27.72	Freshwater	Freshwater	https://doi.org/10.1038/s41586-020-1957-x
GVMAG-S-1035088-123	GVMAG-S-1035088-123	Nucleocytoviricota	Megaviricetes	Imitervirales	IM_01	g343	-	cultivation-independent	10	277854	11556	27785.4	67402	268	25.37	Freshwater	Freshwater	https://doi.org/10.1038/s41586-020-1957-x
GVMAG-S-1035088-145	GVMAG-S-1035088-145	Nucleocytoviricota	Megaviricetes	Imitervirales	IM_01	g330	-	cultivation-independent	7	230905	13217	32986.4	65304	289	32.83	Freshwater	Freshwater	https://doi.org/10.1038/s41586-020-1957-x
GVMAG-S-1035088-157	GVMAG-S-1035088-157	Nucleocytoviricota	Megaviricetes	Imitervirales	IM_01	g322	-	cultivation-independent	8	117185	10005	14648.1	33454	160	39.16	Freshwater	Freshwater	https://doi.org/10.1038/s41586-020-1957-x
GVMAG-S-1035100-100	GVMAG-S-1035100-100	Nucleocytoviricota	Megaviricetes	Imitervirales	IM_01	g319	-	cultivation-independent	17	374769	10002	22045.2	84948	405	39.95	Freshwater	Freshwater	https://doi.org/10.1038/s41586-020-1957-x
GVMAG-S-1035100-96	GVMAG-S-1035100-96	Nucleocytoviricota	Megaviricetes	Imitervirales	IM_12	g312	-	cultivation-independent	10	224264	10030	22426.4	62210	232	49.3	Freshwater	Freshwater	https://doi.org/10.1038/s41586-020-1957-x
GVMAG-S-1035112-32	GVMAG-S-1035112-32	Nucleocytoviricota	Megaviricetes	Imitervirales	IM_01	g335	-	cultivation-independent	15	465743	10252	31049.5	59658	428	35.59	Freshwater	Freshwater	https://doi.org/10.1038/s41586-020-1957-x
GVMAG-S-1035118-87	GVMAG-S-1035118-87	Nucleocytoviricota	Megaviricetes	Imitervirales	IM_01	g330	-	cultivation-independent	4	324563	16632	81140.8	175589	437	40.96	Freshwater	Freshwater	https://doi.org/10.1038/s41586-020-1957-x
GVMAG-S-1035124-107	GVMAG-S-1035124-107	Nucleocytoviricota	Pokkesviricetes	Asfuvirales	incertae_sedis	g36	-	cultivation-independent	6	233119	11297	38853.2	67284	192	19.8	Freshwater	Freshwater	https://doi.org/10.1038/s41586-020-1957-x
GVMAG-S-1035124-57	GVMAG-S-1035124-57	Nucleocytoviricota	Megaviricetes	Imitervirales	IM_01	g341	-	cultivation-independent	7	546588	12171	78084	202281	543	47.77	Freshwater	Freshwater	https://doi.org/10.1038/s41586-020-1957-x
GVMAG-S-1035133-146	GVMAG-S-1035133-146	Nucleocytoviricota	Megaviricetes	Imitervirales	IM_01	g322	-	cultivation-independent	2	217427	79739	108714	137688	261	40.72	Freshwater	Freshwater	https://doi.org/10.1038/s41586-020-1957-x
GVMAG-S-1035142-103	GVMAG-S-1035142-103	Nucleocytoviricota	Megaviricetes	Algavirales	AG_01	g182	Prasinoviridae	cultivation-independent	6	110671	15374	18445.2	23900	171	50.95	Freshwater	Freshwater	https://doi.org/10.1038/s41586-020-1957-x
GVMAG-S-1035225-37	GVMAG-S-1035225-37	Nucleocytoviricota	Megaviricetes	Imitervirales	IM_01	g323	-	cultivation-independent	7	204729	14123	29247	42835	219	48.94	Freshwater	Freshwater	https://doi.org/10.1038/s41586-020-1957-x
GVMAG-S-1035231-53	GVMAG-S-1035231-53	Nucleocytoviricota	Megaviricetes	Imitervirales	IM_01	g322	-	cultivation-independent	6	193569	10923	32261.5	69971	249	36.6	Freshwater	Freshwater	https://doi.org/10.1038/s41586-020-1957-x
GVMAG-S-1035231-58	GVMAG-S-1035231-58	Nucleocytoviricota	Megaviricetes	Imitervirales	IM_01	g322	-	cultivation-independent	3	182387	13675	60795.7	136388	218	52.05	Freshwater	Freshwater	https://doi.org/10.1038/s41586-020-1957-x
GVMAG-S-1035237-23	GVMAG-S-1035237-23	Nucleocytoviricota	Megaviricetes	Imitervirales	IM_01	g322	-	cultivation-independent	7	198062	11970	28294.6	53047	247	43.91	Freshwater	Freshwater	https://doi.org/10.1038/s41586-020-1957-x
GVMAG-S-1035303-20	GVMAG-S-1035303-20	Nucleocytoviricota	Megaviricetes	Imitervirales	IM_01	g323	-	cultivation-independent	4	198506	12165	49626.5	119580	224	49.28	Freshwater	Freshwater	https://doi.org/10.1038/s41586-020-1957-x
GVMAG-S-1035315-10	GVMAG-S-1035315-10	Nucleocytoviricota	Megaviricetes	Imitervirales	IM_01	g322	-	cultivation-independent	4	166272	15461	41568	57318	222	37.96	Freshwater	Freshwater	https://doi.org/10.1038/s41586-020-1957-x
GVMAG-S-1035348-10	GVMAG-S-1035348-10	Nucleocytoviricota	Megaviricetes	Imitervirales	IM_16	g214	Mimiviridae	cultivation-independent	11	308581	13330	28052.8	54962	294	25.75	Freshwater	Freshwater	https://doi.org/10.1038/s41586-020-1957-x
GVMAG-S-1035375-24	GVMAG-S-1035375-24	Nucleocytoviricota	Megaviricetes	Imitervirales	IM_01	g322	-	cultivation-independent	3	186482	21703	62160.7	138790	221	52.27	Freshwater	Freshwater	https://doi.org/10.1038/s41586-020-1957-x
GVMAG-S-1035414-12	GVMAG-S-1035414-12	Nucleocytoviricota	Megaviricetes	Imitervirales	IM_01	g318	-	cultivation-independent	19	283084	10327	14899.2	27912	318	36.01	Freshwater	Freshwater	https://doi.org/10.1038/s41586-020-1957-x
GVMAG-S-1035435-20	GVMAG-S-1035435-20	Nucleocytoviricota	Megaviricetes	Imitervirales	IM_14	g249	-	cultivation-independent	19	341183	10252	17957	40877	407	30.21	Freshwater	Freshwater	https://doi.org/10.1038/s41586-020-1957-x
GVMAG-S-1037362-78	GVMAG-S-1037362-78	Nucleocytoviricota	Megaviricetes	Algavirales	AG_01	g177	Prasinoviridae	cultivation-independent	7	97572	10274	13938.9	21194	130	40.87	Marine	Marine	https://doi.org/10.1038/s41586-020-1957-x
GVMAG-S-1037371-165	GVMAG-S-1037371-165	Nucleocytoviricota	Megaviricetes	Algavirales	AG_01	g177	Prasinoviridae	cultivation-independent	4	131583	10589	32895.8	66028	132	43.91	Marine	Marine	https://doi.org/10.1038/s41586-020-1957-x
GVMAG-S-1037377-104	GVMAG-S-1037377-104	Nucleocytoviricota	Megaviricetes	Algavirales	AG_01	g177	Prasinoviridae	cultivation-independent	9	179277	10000	19919.7	34221	261	44.18	Marine	Marine	https://doi.org/10.1038/s41586-020-1957-x
GVMAG-S-1037377-112	GVMAG-S-1037377-112	Nucleocytoviricota	Megaviricetes	Algavirales	AG_01	g177	Prasinoviridae	cultivation-independent	7	143553	10562	20507.6	42981	209	44.06	Marine	Marine	https://doi.org/10.1038/s41586-020-1957-x
GVMAG-S-1037377-56	GVMAG-S-1037377-56	Nucleocytoviricota	Megaviricetes	Imitervirales	IM_12	g300	-	cultivation-independent	7	429146	10148	61306.6	139090	402	26.74	Marine	Marine	https://doi.org/10.1038/s41586-020-1957-x
GVMAG-S-1038524-41	GVMAG-S-1038524-41	Nucleocytoviricota	Megaviricetes	Pimascovirales	PM_01	g95	-	cultivation-independent	7	394068	27333	56295.4	103223	441	36.54	Marine	Marine	https://doi.org/10.1038/s41586-020-1957-x
GVMAG-S-1039698-54	GVMAG-S-1039698-54	Nucleocytoviricota	Megaviricetes	Imitervirales	IM_01	g329	-	cultivation-independent	7	387376	10740	55339.4	159852	423	27.33	Marine	Marine	https://doi.org/10.1038/s41586-020-1957-x
GVMAG-S-1039716-42	GVMAG-S-1039716-42	Nucleocytoviricota	Megaviricetes	Imitervirales	IM_01	g336	-	cultivation-independent	16	393698	10852	24606.1	48006	398	44.32	Marine	Marine	https://doi.org/10.1038/s41586-020-1957-x
GVMAG-S-1039734-46	GVMAG-S-1039734-46	Nucleocytoviricota	Megaviricetes	Imitervirales	IM_01	g335	-	cultivation-independent	17	375005	10437	22059.1	72643	390	31.9	Marine	Marine	https://doi.org/10.1038/s41586-020-1957-x
GVMAG-S-1040241-146	GVMAG-S-1040241-146	Nucleocytoviricota	Megaviricetes	Algavirales	AG_01	g177	Prasinoviridae	cultivation-independent	7	149050	10178	21292.9	31963	207	35.36	Marine	Marine	https://doi.org/10.1038/s41586-020-1957-x
GVMAG-S-1040241-154	GVMAG-S-1040241-154	Nucleocytoviricota	Megaviricetes	Imitervirales	IM_12	g300	-	cultivation-independent	1	513685	513685	513685	513685	464	22	Marine	Marine	https://doi.org/10.1038/s41586-020-1957-x
GVMAG-S-1041346-184	GVMAG-S-1041346-184	Nucleocytoviricota	Megaviricetes	Imitervirales	IM_01	g335	-	cultivation-independent	18	377061	10443	20947.8	42704	333	34.34	Freshwater	Freshwater	https://doi.org/10.1038/s41586-020-1957-x
GVMAG-S-1041349-163	GVMAG-S-1041349-163	Nucleocytoviricota	Megaviricetes	Pimascovirales	incertae_sedis	g43	-	cultivation-independent	7	254357	11403	36336.7	82588	284	28.66	Freshwater	Freshwater	https://doi.org/10.1038/s41586-020-1957-x
GVMAG-S-1041355-65	GVMAG-S-1041355-65	Nucleocytoviricota	Megaviricetes	Pimascovirales	PM_01	g115	-	cultivation-independent	13	297541	11618	22887.8	52034	264	32.31	Freshwater	Freshwater	https://doi.org/10.1038/s41586-020-1957-x
GVMAG-S-1041355-83	GVMAG-S-1041355-83	Nucleocytoviricota	Megaviricetes	Pimascovirales	PM_03	g121	-	cultivation-independent	10	153152	10011	15315.2	40469	140	36.08	Freshwater	Freshwater	https://doi.org/10.1038/s41586-020-1957-x
GVMAG-S-1045060-49	GVMAG-S-1045060-49	Nucleocytoviricota	Megaviricetes	Imitervirales	IM_18	g202	-	cultivation-independent	8	151980	10921	18997.5	39440	158	29.72	Freshwater	Freshwater	https://doi.org/10.1038/s41586-020-1957-x
GVMAG-S-1055481-12	GVMAG-S-1055481-12	Nucleocytoviricota	Megaviricetes	Imitervirales	IM_12	g300	-	cultivation-independent	15	506049	12445	33736.6	57948	496	21.28	Marine	Marine	https://doi.org/10.1038/s41586-020-1957-x
GVMAG-S-1059906-5	GVMAG-S-1059906-5	Nucleocytoviricota	Megaviricetes	Imitervirales	incertae_sedis	g208	-	cultivation-independent	38	717040	10092	18869.5	62334	699	24.96	Marine	Marine	https://doi.org/10.1038/s41586-020-1957-x
GVMAG-S-1059923-44	GVMAG-S-1059923-44	Nucleocytoviricota	Megaviricetes	Algavirales	AG_01	g177	Prasinoviridae	cultivation-independent	6	97199	10096	16199.8	25822	140	37.7	Marine	Marine	https://doi.org/10.1038/s41586-020-1957-x
GVMAG-S-1062768-28	GVMAG-S-1062768-28	Nucleocytoviricota	Megaviricetes	Pimascovirales	PM_05	g52	Marseilleviridae	cultivation-independent	4	489298	62776	122324	191179	608	36.19	Soil	Rhizoplane	https://doi.org/10.1038/s41586-020-1957-x
GVMAG-S-1062857-90	GVMAG-S-1062857-90	Nucleocytoviricota	Megaviricetes	Imitervirales	IM_07	g292	-	cultivation-independent	15	248572	10402	16571.5	27044	201	40.01	Freshwater	Freshwater	https://doi.org/10.1038/s41586-020-1957-x
GVMAG-S-1064195-113	GVMAG-S-1064195-113	Nucleocytoviricota	Megaviricetes	Pimascovirales	PM_01	g114	-	cultivation-independent	9	155857	10503	17317.4	21694	172	46.98	Marine	Marine	https://doi.org/10.1038/s41586-020-1957-x
GVMAG-S-1074258-81	GVMAG-S-1074258-81	Nucleocytoviricota	Megaviricetes	Pandoravirales	PV_03	g158	-	cultivation-independent	8	281956	20528	35244.5	73647	297	51.18	Marine	Marine	https://doi.org/10.1038/s41586-020-1957-x
GVMAG-S-1074260-36	GVMAG-S-1074260-36	Nucleocytoviricota	Megaviricetes	Imitervirales	IM_01	g335	-	cultivation-independent	8	565170	22435	70646.3	188931	549	36.34	Marine	Marine	https://doi.org/10.1038/s41586-020-1957-x
GVMAG-S-1074260-58	GVMAG-S-1074260-58	Nucleocytoviricota	Megaviricetes	Imitervirales	IM_01	g344	-	cultivation-independent	8	309533	11459	38691.6	120701	330	32.31	Marine	Marine	https://doi.org/10.1038/s41586-020-1957-x
GVMAG-S-1074262-49	GVMAG-S-1074262-49	Nucleocytoviricota	Megaviricetes	Imitervirales	IM_13	g269	-	cultivation-independent	12	430510	11405	35875.8	94286	471	22.96	Marine	Marine	https://doi.org/10.1038/s41586-020-1957-x
GVMAG-S-1074262-51	GVMAG-S-1074262-51	Nucleocytoviricota	Megaviricetes	Imitervirales	IM_01	g339	-	cultivation-independent	5	438587	22053	87717.4	184669	451	32.77	Marine	Marine	https://doi.org/10.1038/s41586-020-1957-x
GVMAG-S-1074264-73	GVMAG-S-1074264-73	Nucleocytoviricota	Megaviricetes	Algavirales	AG_01	g177	Prasinoviridae	cultivation-independent	6	172535	15320	28755.8	43711	240	33.52	Marine	Marine	https://doi.org/10.1038/s41586-020-1957-x
GVMAG-S-1074330-31	GVMAG-S-1074330-31	Nucleocytoviricota	Megaviricetes	Algavirales	AG_01	g177	Prasinoviridae	cultivation-independent	10	215514	10433	21551.4	42472	311	44.46	Marine	Marine	https://doi.org/10.1038/s41586-020-1957-x
GVMAG-S-1074335-3	GVMAG-S-1074335-3	Nucleocytoviricota	Megaviricetes	Imitervirales	IM_01	g335	-	cultivation-independent	15	429686	12611	28645.7	65846	383	44.43	Marine	Marine	https://doi.org/10.1038/s41586-020-1957-x
GVMAG-S-1085360-44	GVMAG-S-1085360-44	Nucleocytoviricota	Megaviricetes	Pimascovirales	PM_01	g102	-	cultivation-independent	6	206587	22659	34431.2	54343	230	29.93	Marine	Marine	https://doi.org/10.1038/s41586-020-1957-x
GVMAG-S-1091229-144	GVMAG-S-1091229-144	Nucleocytoviricota	Megaviricetes	Imitervirales	IM_12	g300	-	cultivation-independent	15	259641	10195	17309.4	25557	252	23.5	Freshwater	Freshwater	https://doi.org/10.1038/s41586-020-1957-x
GVMAG-S-1091232-121	GVMAG-S-1091232-121	Nucleocytoviricota	Megaviricetes	Imitervirales	IM_08	g284	-	cultivation-independent	24	416174	10296	17340.6	37549	345	22.14	Freshwater	Freshwater	https://doi.org/10.1038/s41586-020-1957-x
GVMAG-S-1091232-186	GVMAG-S-1091232-186	Nucleocytoviricota	Megaviricetes	Pandoravirales	incertae_sedis	g146	-	cultivation-independent	10	282977	10452	28297.7	67189	339	58.3	Freshwater	Freshwater	https://doi.org/10.1038/s41586-020-1957-x
GVMAG-S-1091796-13	GVMAG-S-1091796-13	Nucleocytoviricota	Megaviricetes	Imitervirales	IM_18	g200	-	cultivation-independent	13	430256	10394	33096.6	131598	405	23.99	Marine	Marine	https://doi.org/10.1038/s41586-020-1957-x
GVMAG-S-1092429-15	GVMAG-S-1092429-15	Nucleocytoviricota	Megaviricetes	Imitervirales	IM_01	g344	-	cultivation-independent	13	211267	11130	16251.3	27650	223	35.59	Hypersaline_lake_water	Non-marine Saline and Alkaline	https://doi.org/10.1038/s41586-020-1957-x
GVMAG-S-1092447-28	GVMAG-S-1092447-28	Nucleocytoviricota	Megaviricetes	Algavirales	AG_01	g177	Prasinoviridae	cultivation-independent	5	144538	14546	28907.6	42179	214	39.33	Hypersaline_lake_water	Non-marine Saline and Alkaline	https://doi.org/10.1038/s41586-020-1957-x
GVMAG-S-1092455-40	GVMAG-S-1092455-40	Nucleocytoviricota	Megaviricetes	Algavirales	AG_01	g177	Prasinoviridae	cultivation-independent	5	191933	10323	38386.6	92638	264	43.28	Hypersaline_lake_water	Non-marine Saline and Alkaline	https://doi.org/10.1038/s41586-020-1957-x
GVMAG-S-1096103-95	GVMAG-S-1096103-95	Nucleocytoviricota	Megaviricetes	Pimascovirales	PM_07	g61	Pithoviridae	cultivation-independent	23	452953	10082	19693.6	37420	497	36.65	Marine	Marine	https://doi.org/10.1038/s41586-020-1957-x
GVMAG-S-1096109-37	GVMAG-S-1096109-37	Nucleocytoviricota	Megaviricetes	Pimascovirales	PM_01	g94	-	cultivation-independent	10	175691	11334	17569.1	25974	195	36.34	Marine	Marine	https://doi.org/10.1038/s41586-020-1957-x
GVMAG-S-1101161-73	GVMAG-S-1101161-73	Nucleocytoviricota	Megaviricetes	Imitervirales	IM_01	g314	-	cultivation-independent	9	473030	16031	52558.9	105769	494	39.4	Freshwater	Freshwater	https://doi.org/10.1038/s41586-020-1957-x
GVMAG-S-1101161-78	GVMAG-S-1101161-78	Nucleocytoviricota	Megaviricetes	Imitervirales	IM_01	g335	-	cultivation-independent	18	396924	10031	22051.3	37494	382	34.21	Freshwater	Freshwater	https://doi.org/10.1038/s41586-020-1957-x
GVMAG-S-1101162-118	GVMAG-S-1101162-118	Nucleocytoviricota	Megaviricetes	Imitervirales	IM_01	g330	-	cultivation-independent	14	241660	10316	17261.4	33867	289	51.14	Freshwater	Freshwater	https://doi.org/10.1038/s41586-020-1957-x
GVMAG-S-1101162-72	GVMAG-S-1101162-72	Nucleocytoviricota	Megaviricetes	Imitervirales	IM_12	g308	-	cultivation-independent	18	326754	10181	18153	33795	321	40.88	Freshwater	Freshwater	https://doi.org/10.1038/s41586-020-1957-x
GVMAG-S-1101162-73	GVMAG-S-1101162-73	Nucleocytoviricota	Megaviricetes	Imitervirales	IM_01	g336	-	cultivation-independent	8	418188	13135	52273.5	124399	427	31.66	Freshwater	Freshwater	https://doi.org/10.1038/s41586-020-1957-x
GVMAG-S-1101162-81	GVMAG-S-1101162-81	Nucleocytoviricota	Megaviricetes	Imitervirales	IM_12	g300	-	cultivation-independent	16	461666	10677	28854.1	81707	455	22.34	Freshwater	Freshwater	https://doi.org/10.1038/s41586-020-1957-x
GVMAG-S-1101162-85	GVMAG-S-1101162-85	Nucleocytoviricota	Megaviricetes	Imitervirales	IM_01	g336	-	cultivation-independent	12	282032	10392	23502.7	59508	259	34.03	Freshwater	Freshwater	https://doi.org/10.1038/s41586-020-1957-x
GVMAG-S-1101162-94	GVMAG-S-1101162-94	Nucleocytoviricota	Megaviricetes	Imitervirales	IM_01	g335	-	cultivation-independent	19	301055	10212	15845	30912	300	39.61	Freshwater	Freshwater	https://doi.org/10.1038/s41586-020-1957-x
GVMAG-S-1101164-105	GVMAG-S-1101164-105	Nucleocytoviricota	Megaviricetes	Imitervirales	IM_01	g314	-	cultivation-independent	8	337281	10905	42160.1	119760	327	43.46	Freshwater	Freshwater	https://doi.org/10.1038/s41586-020-1957-x
GVMAG-S-1101164-164	GVMAG-S-1101164-164	Nucleocytoviricota	Megaviricetes	Imitervirales	IM_01	g322	-	cultivation-independent	4	175043	20230	43760.8	79140	235	40.99	Freshwater	Freshwater	https://doi.org/10.1038/s41586-020-1957-x
GVMAG-S-1101164-61	GVMAG-S-1101164-61	Nucleocytoviricota	Megaviricetes	Imitervirales	IM_01	g317	-	cultivation-independent	19	516575	10050	27188.2	77913	544	36.69	Freshwater	Freshwater	https://doi.org/10.1038/s41586-020-1957-x
GVMAG-S-1101164-67	GVMAG-S-1101164-67	Nucleocytoviricota	Megaviricetes	Imitervirales	IM_01	g335	-	cultivation-independent	9	545725	20498	60636.1	124780	489	33.45	Freshwater	Freshwater	https://doi.org/10.1038/s41586-020-1957-x
GVMAG-S-1101164-72	GVMAG-S-1101164-72	Nucleocytoviricota	Megaviricetes	Imitervirales	IM_01	g316	-	cultivation-independent	4	511168	23863	127792	225259	513	44.97	Freshwater	Freshwater	https://doi.org/10.1038/s41586-020-1957-x
GVMAG-S-1101164-76	GVMAG-S-1101164-76	Nucleocytoviricota	Megaviricetes	Imitervirales	IM_12	g297	-	cultivation-independent	7	470331	21938	67190.1	117328	426	29.26	Freshwater	Freshwater	https://doi.org/10.1038/s41586-020-1957-x
GVMAG-S-1101165-163	GVMAG-S-1101165-163	Nucleocytoviricota	Megaviricetes	Imitervirales	IM_01	g322	-	cultivation-independent	6	172684	15144	28780.7	52171	216	54.3	Freshwater	Freshwater	https://doi.org/10.1038/s41586-020-1957-x
GVMAG-S-1101165-51	GVMAG-S-1101165-51	Nucleocytoviricota	Megaviricetes	Imitervirales	IM_16	g224	Mimiviridae	cultivation-independent	18	284106	10026	15783.7	31431	287	21.43	Freshwater	Freshwater	https://doi.org/10.1038/s41586-020-1957-x
GVMAG-S-1101165-58	GVMAG-S-1101165-58	Nucleocytoviricota	Megaviricetes	Imitervirales	IM_12	g300	-	cultivation-independent	17	333855	10559	19638.5	37151	352	23.4	Freshwater	Freshwater	https://doi.org/10.1038/s41586-020-1957-x
GVMAG-S-1101165-79	GVMAG-S-1101165-79	Nucleocytoviricota	Megaviricetes	Imitervirales	IM_01	g336	-	cultivation-independent	7	531407	14238	75915.3	211261	528	26.53	Freshwater	Freshwater	https://doi.org/10.1038/s41586-020-1957-x
GVMAG-S-1101165-81	GVMAG-S-1101165-81	Nucleocytoviricota	Megaviricetes	Imitervirales	IM_01	g336	-	cultivation-independent	13	515324	11728	39640.3	104871	512	32.87	Freshwater	Freshwater	https://doi.org/10.1038/s41586-020-1957-x
GVMAG-S-1101165-83	GVMAG-S-1101165-83	Nucleocytoviricota	Megaviricetes	Imitervirales	IM_01	g336	-	cultivation-independent	6	481056	10381	80176	161343	455	33.81	Freshwater	Freshwater	https://doi.org/10.1038/s41586-020-1957-x
GVMAG-S-1101165-84	GVMAG-S-1101165-84	Nucleocytoviricota	Megaviricetes	Imitervirales	IM_01	g316	-	cultivation-independent	5	410210	41021	82042	138783	441	50.41	Freshwater	Freshwater	https://doi.org/10.1038/s41586-020-1957-x
GVMAG-S-1101166-70	GVMAG-S-1101166-70	Nucleocytoviricota	Megaviricetes	Imitervirales	IM_01	g335	-	cultivation-independent	16	428740	10384	26796.3	85594	406	30.66	Freshwater	Freshwater	https://doi.org/10.1038/s41586-020-1957-x
GVMAG-S-1101166-76	GVMAG-S-1101166-76	Nucleocytoviricota	Megaviricetes	Imitervirales	IM_01	g335	-	cultivation-independent	13	196740	10629	15133.8	21600	210	29.37	Freshwater	Freshwater	https://doi.org/10.1038/s41586-020-1957-x
GVMAG-S-1101168-145	GVMAG-S-1101168-145	Nucleocytoviricota	Megaviricetes	Imitervirales	IM_01	g322	-	cultivation-independent	4	188332	34038	47083	75310	253	39.1	Freshwater	Freshwater	https://doi.org/10.1038/s41586-020-1957-x
GVMAG-S-1101169-102	GVMAG-S-1101169-102	Nucleocytoviricota	Megaviricetes	Imitervirales	IM_01	g336	-	cultivation-independent	14	392060	10625	28004.3	83085	407	39.77	Freshwater	Freshwater	https://doi.org/10.1038/s41586-020-1957-x
GVMAG-S-1101169-110	GVMAG-S-1101169-110	Nucleocytoviricota	Megaviricetes	Imitervirales	IM_01	g341	-	cultivation-independent	10	426071	16740	42607.1	112094	360	45.08	Freshwater	Freshwater	https://doi.org/10.1038/s41586-020-1957-x
GVMAG-S-1101169-75	GVMAG-S-1101169-75	Nucleocytoviricota	Megaviricetes	Pimascovirales	PM_01	g87	-	cultivation-independent	13	615283	13887	47329.5	94506	633	42.57	Freshwater	Freshwater	https://doi.org/10.1038/s41586-020-1957-x
GVMAG-S-1101169-93	GVMAG-S-1101169-93	Nucleocytoviricota	Megaviricetes	Imitervirales	IM_01	g336	-	cultivation-independent	13	515491	13761	39653.2	95460	486	34.68	Freshwater	Freshwater	https://doi.org/10.1038/s41586-020-1957-x
GVMAG-S-1101171-110	GVMAG-S-1101171-110	Nucleocytoviricota	Megaviricetes	Imitervirales	IM_01	g314	-	cultivation-independent	5	460690	20523	92138	230228	470	43.02	Freshwater	Freshwater	https://doi.org/10.1038/s41586-020-1957-x
GVMAG-S-1101171-111	GVMAG-S-1101171-111	Nucleocytoviricota	Megaviricetes	Imitervirales	IM_01	g335	-	cultivation-independent	5	459391	21739	91878.2	159241	437	33.05	Freshwater	Freshwater	https://doi.org/10.1038/s41586-020-1957-x
GVMAG-S-1101171-112	GVMAG-S-1101171-112	Nucleocytoviricota	Megaviricetes	Imitervirales	IM_01	g335	-	cultivation-independent	15	458017	10417	30534.5	64399	467	42.27	Freshwater	Freshwater	https://doi.org/10.1038/s41586-020-1957-x
GVMAG-S-1101171-113	GVMAG-S-1101171-113	Nucleocytoviricota	Megaviricetes	Imitervirales	IM_01	g335	-	cultivation-independent	14	401397	15704	28671.2	65563	329	54.61	Freshwater	Freshwater	https://doi.org/10.1038/s41586-020-1957-x
GVMAG-S-1101172-105	GVMAG-S-1101172-105	Nucleocytoviricota	Megaviricetes	Pimascovirales	PM_01	g96	-	cultivation-independent	9	397656	11716	44184	79049	433	34.49	Freshwater	Freshwater	https://doi.org/10.1038/s41586-020-1957-x
GVMAG-S-1101172-89	GVMAG-S-1101172-89	Nucleocytoviricota	Megaviricetes	Imitervirales	IM_01	g314	-	cultivation-independent	5	531199	29505	106240	182622	464	43.43	Freshwater	Freshwater	https://doi.org/10.1038/s41586-020-1957-x
GVMAG-S-1101172-98	GVMAG-S-1101172-98	Nucleocytoviricota	Megaviricetes	Imitervirales	IM_01	g344	-	cultivation-independent	9	480824	27920	53424.9	116657	457	36.27	Freshwater	Freshwater	https://doi.org/10.1038/s41586-020-1957-x
GVMAG-S-1101173-78	GVMAG-S-1101173-78	Nucleocytoviricota	Megaviricetes	Imitervirales	IM_01	g341	-	cultivation-independent	7	529415	12283	75630.7	142426	431	46.8	Freshwater	Freshwater	https://doi.org/10.1038/s41586-020-1957-x
GVMAG-S-1101173-83	GVMAG-S-1101173-83	Nucleocytoviricota	Megaviricetes	Imitervirales	IM_01	g343	-	cultivation-independent	16	421395	10305	26337.2	70541	387	26.95	Freshwater	Freshwater	https://doi.org/10.1038/s41586-020-1957-x
GVMAG-S-1101174-64	GVMAG-S-1101174-64	Nucleocytoviricota	Megaviricetes	Imitervirales	IM_16	g236	Mimiviridae	cultivation-independent	28	734292	10179	26224.7	69681	666	26.77	Freshwater	Freshwater	https://doi.org/10.1038/s41586-020-1957-x
GVMAG-S-1101174-77	GVMAG-S-1101174-77	Nucleocytoviricota	Megaviricetes	Pimascovirales	PM_01	g85	-	cultivation-independent	17	524898	10809	30876.4	72969	563	45.01	Freshwater	Freshwater	https://doi.org/10.1038/s41586-020-1957-x
GVMAG-S-1101174-84	GVMAG-S-1101174-84	Nucleocytoviricota	Megaviricetes	Imitervirales	IM_01	g319	-	cultivation-independent	18	384375	11460	21354.2	41895	410	47.5	Freshwater	Freshwater	https://doi.org/10.1038/s41586-020-1957-x
GVMAG-S-1101176-114	GVMAG-S-1101176-114	Nucleocytoviricota	Megaviricetes	Imitervirales	IM_01	g323	-	cultivation-independent	1	104731	104731	104731	104731	108	55.56	Freshwater	Freshwater	https://doi.org/10.1038/s41586-020-1957-x
GVMAG-S-1101177-100	GVMAG-S-1101177-100	Nucleocytoviricota	Megaviricetes	Imitervirales	IM_01	g341	-	cultivation-independent	18	307206	10467	17067	29174	274	43.15	Freshwater	Freshwater	https://doi.org/10.1038/s41586-020-1957-x
GVMAG-S-1101177-91	GVMAG-S-1101177-91	Nucleocytoviricota	Megaviricetes	Imitervirales	IM_01	g341	-	cultivation-independent	5	501449	20006	100290	258079	491	45.79	Freshwater	Freshwater	https://doi.org/10.1038/s41586-020-1957-x
GVMAG-S-1101178-127	GVMAG-S-1101178-127	Nucleocytoviricota	Megaviricetes	Imitervirales	IM_01	g323	-	cultivation-independent	5	198884	17344	39776.8	55959	235	49.5	Freshwater	Freshwater	https://doi.org/10.1038/s41586-020-1957-x
GVMAG-S-1101178-73	GVMAG-S-1101178-73	Nucleocytoviricota	Megaviricetes	Imitervirales	IM_12	g300	-	cultivation-independent	7	507327	23435	72475.3	123688	445	36.11	Freshwater	Freshwater	https://doi.org/10.1038/s41586-020-1957-x
GVMAG-S-1101178-88	GVMAG-S-1101178-88	Nucleocytoviricota	Megaviricetes	Imitervirales	IM_01	g335	-	cultivation-independent	14	359222	10538	25658.7	68616	344	26.69	Freshwater	Freshwater	https://doi.org/10.1038/s41586-020-1957-x
GVMAG-S-1101179-79	GVMAG-S-1101179-79	Nucleocytoviricota	Megaviricetes	Imitervirales	IM_01	g314	-	cultivation-independent	11	299801	10458	27254.6	77648	327	41.89	Freshwater	Freshwater	https://doi.org/10.1038/s41586-020-1957-x
GVMAG-S-1101180-64	GVMAG-S-1101180-64	Nucleocytoviricota	Megaviricetes	Imitervirales	IM_12	g300	-	cultivation-independent	13	248599	10640	19123	52050	216	27.87	Freshwater	Freshwater	https://doi.org/10.1038/s41586-020-1957-x
GVMAG-S-1101180-74	GVMAG-S-1101180-74	Nucleocytoviricota	Megaviricetes	Imitervirales	IM_12	g300	-	cultivation-independent	20	437294	11651	21864.7	41051	434	24.33	Freshwater	Freshwater	https://doi.org/10.1038/s41586-020-1957-x
GVMAG-S-1101181-100	GVMAG-S-1101181-100	Nucleocytoviricota	Megaviricetes	Imitervirales	IM_01	g336	-	cultivation-independent	12	430919	16672	35909.9	91357	424	34.92	Freshwater	Freshwater	https://doi.org/10.1038/s41586-020-1957-x
GVMAG-S-1101181-136	GVMAG-S-1101181-136	Nucleocytoviricota	Megaviricetes	Imitervirales	IM_01	g314	-	cultivation-independent	8	156274	12140	19534.3	42989	178	45.33	Freshwater	Freshwater	https://doi.org/10.1038/s41586-020-1957-x
GVMAG-S-1101181-88	GVMAG-S-1101181-88	Nucleocytoviricota	Megaviricetes	Imitervirales	IM_01	g336	-	cultivation-independent	7	120131	10027	17161.6	45639	104	27.9	Freshwater	Freshwater	https://doi.org/10.1038/s41586-020-1957-x
GVMAG-S-1101181-91	GVMAG-S-1101181-91	Nucleocytoviricota	Megaviricetes	Imitervirales	IM_01	g341	-	cultivation-independent	15	560605	12419	37373.7	79832	530	32.59	Freshwater	Freshwater	https://doi.org/10.1038/s41586-020-1957-x
GVMAG-S-1101182-111	GVMAG-S-1101182-111	Nucleocytoviricota	Megaviricetes	Pimascovirales	PM_01	g118	-	cultivation-independent	7	234348	12611	33478.3	67804	283	41.23	Freshwater	Freshwater	https://doi.org/10.1038/s41586-020-1957-x
GVMAG-S-1101182-85	GVMAG-S-1101182-85	Nucleocytoviricota	Megaviricetes	Imitervirales	IM_01	g314	-	cultivation-independent	9	400151	10552	44461.2	92094	428	41.88	Freshwater	Freshwater	https://doi.org/10.1038/s41586-020-1957-x
GVMAG-S-1102104-120	GVMAG-S-1102104-120	Nucleocytoviricota	Megaviricetes	Algavirales	AG_01	g177	Prasinoviridae	cultivation-independent	7	144299	10016	20614.1	33452	211	39.14	Marine	Marine	https://doi.org/10.1038/s41586-020-1957-x
GVMAG-S-1102110-122	GVMAG-S-1102110-122	Nucleocytoviricota	Megaviricetes	Algavirales	AG_01	g177	Prasinoviridae	cultivation-independent	7	129701	11943	18528.7	29159	175	36.81	Marine	Marine	https://doi.org/10.1038/s41586-020-1957-x
GVMAG-S-1102113-118	GVMAG-S-1102113-118	Nucleocytoviricota	Megaviricetes	Algavirales	AG_04	g176	-	cultivation-independent	3	226346	54949	75448.7	114170	288	50.89	Marine	Marine	https://doi.org/10.1038/s41586-020-1957-x
GVMAG-S-1102113-126	GVMAG-S-1102113-126	Nucleocytoviricota	Megaviricetes	Algavirales	AG_04	g176	-	cultivation-independent	3	166173	22757	55391	89810	190	43.47	Marine	Marine	https://doi.org/10.1038/s41586-020-1957-x
GVMAG-S-1102237-47	GVMAG-S-1102237-47	Nucleocytoviricota	Megaviricetes	Imitervirales	IM_12	g304	-	cultivation-independent	14	248844	10020	17774.6	43232	243	35.39	Marine	Marine	https://doi.org/10.1038/s41586-020-1957-x
GVMAG-S-1102238-66	GVMAG-S-1102238-66	Nucleocytoviricota	Megaviricetes	Imitervirales	IM_01	g341	-	cultivation-independent	9	368223	12368	40913.7	179476	366	30.94	Marine	Marine	https://doi.org/10.1038/s41586-020-1957-x
GVMAG-S-1102244-53	GVMAG-S-1102244-53	Nucleocytoviricota	Megaviricetes	Imitervirales	IM_01	g339	-	cultivation-independent	15	422545	10300	28169.7	54306	463	23.25	Marine	Marine	https://doi.org/10.1038/s41586-020-1957-x
GVMAG-S-1102244-55	GVMAG-S-1102244-55	Nucleocytoviricota	Megaviricetes	Imitervirales	IM_01	g329	-	cultivation-independent	6	435832	10590	72638.7	208685	448	30.01	Marine	Marine	https://doi.org/10.1038/s41586-020-1957-x
GVMAG-S-1103012-103	GVMAG-S-1103012-103	Nucleocytoviricota	Megaviricetes	Imitervirales	IM_01	g344	-	cultivation-independent	13	286721	10307	22055.5	77808	275	27.24	Marine	Marine	https://doi.org/10.1038/s41586-020-1957-x
GVMAG-S-1103017-68	GVMAG-S-1103017-68	Nucleocytoviricota	Megaviricetes	Pandoravirales	PV_05	g152	-	cultivation-independent	8	268299	10980	33537.4	83292	283	58.78	Marine	Marine	https://doi.org/10.1038/s41586-020-1957-x
GVMAG-S-1104514-73	GVMAG-S-1104514-73	Nucleocytoviricota	Megaviricetes	Pimascovirales	PM_07	g63	Pithoviridae	cultivation-independent	9	365805	10124	40645	71185	318	24.45	Microbial_communities	Anaerobic digestor	https://doi.org/10.1038/s41586-020-1957-x
GVMAG-S-3300000115-46	GVMAG-S-3300000115-46	Nucleocytoviricota	Megaviricetes	Imitervirales	IM_13	g259	-	cultivation-independent	17	625619	10457	36801.1	101131	630	29.24	Marine	Marine	https://doi.org/10.1038/s41586-020-1957-x
GVMAG-S-3300000115-91	GVMAG-S-3300000115-91	Nucleocytoviricota	Megaviricetes	Imitervirales	IM_01	g344	-	cultivation-independent	17	263148	10125	15479.3	26640	287	39.1	Marine	Marine	https://doi.org/10.1038/s41586-020-1957-x
GVMAG-S-3300000117-106	GVMAG-S-3300000117-106	Nucleocytoviricota	Megaviricetes	Algavirales	AG_01	g177	Prasinoviridae	cultivation-independent	5	77736	12280	15547.2	24405	120	40.27	Marine	Marine	https://doi.org/10.1038/s41586-020-1957-x
GVMAG-S-3300000177-8	GVMAG-S-3300000177-8	Nucleocytoviricota	Megaviricetes	Imitervirales	IM_01	g336	-	cultivation-independent	16	399018	10417	24938.6	44593	388	30.97	Freshwater	Freshwater	https://doi.org/10.1038/s41586-020-1957-x
GVMAG-S-3300000576-38	GVMAG-S-3300000576-38	Nucleocytoviricota	Megaviricetes	Imitervirales	IM_01	g327	-	cultivation-independent	14	302386	11986	21599	80406	286	26.71	Hypersaline_lake_water	Non-marine Saline and Alkaline	https://doi.org/10.1038/s41586-020-1957-x
GVMAG-S-3300000576-45	GVMAG-S-3300000576-45	Nucleocytoviricota	Megaviricetes	Imitervirales	IM_01	g327	-	cultivation-independent	10	297983	12086	29798.3	79082	298	33.71	Hypersaline_lake_water	Non-marine Saline and Alkaline	https://doi.org/10.1038/s41586-020-1957-x
GVMAG-S-3300000576-53	GVMAG-S-3300000576-53	Nucleocytoviricota	Megaviricetes	Imitervirales	IM_01	g327	-	cultivation-independent	8	201959	11393	25244.9	51805	213	26.84	Hypersaline_lake_water	Non-marine Saline and Alkaline	https://doi.org/10.1038/s41586-020-1957-x
GVMAG-S-3300000929-49	GVMAG-S-3300000929-49	Nucleocytoviricota	Megaviricetes	Imitervirales	IM_01	g336	-	cultivation-independent	14	273002	11732	19500.1	37746	249	36.71	Marine	Marine	https://doi.org/10.1038/s41586-020-1957-x
GVMAG-S-3300001748-13	GVMAG-S-3300001748-13	Nucleocytoviricota	Megaviricetes	Pimascovirales	PM_01	g103	-	cultivation-independent	7	158568	10501	22652.6	29040	176	33.87	Hypersaline_lake_water	Non-marine Saline and Alkaline	https://doi.org/10.1038/s41586-020-1957-x
GVMAG-S-3300002092-30	GVMAG-S-3300002092-30	Nucleocytoviricota	Megaviricetes	Imitervirales	IM_01	g323	-	cultivation-independent	11	178490	10465	16226.4	28620	208	52.15	Freshwater	Freshwater	https://doi.org/10.1038/s41586-020-1957-x
GVMAG-S-3300002153-41	GVMAG-S-3300002153-41	Nucleocytoviricota	Megaviricetes	Imitervirales	IM_01	g343	-	cultivation-independent	12	309926	10148	25827.2	68233	300	29.29	Marine	Marine	https://doi.org/10.1038/s41586-020-1957-x
GVMAG-S-3300002154-22	GVMAG-S-3300002154-22	Nucleocytoviricota	Megaviricetes	Algavirales	AG_03	g196	-	cultivation-independent	10	141401	10433	14140.1	20826	177	39.03	Marine	Marine	https://doi.org/10.1038/s41586-020-1957-x
GVMAG-S-3300002186-40	GVMAG-S-3300002186-40	Nucleocytoviricota	Megaviricetes	Pimascovirales	PM_01	g117	-	cultivation-independent	11	249204	12337	22654.9	52929	260	31.34	Marine	Marine	https://doi.org/10.1038/s41586-020-1957-x
GVMAG-S-3300002307-41	GVMAG-S-3300002307-41	Nucleocytoviricota	Megaviricetes	Imitervirales	IM_01	g322	-	cultivation-independent	1	112251	112251	112251	112251	137	43.41	Freshwater	Freshwater	https://doi.org/10.1038/s41586-020-1957-x
GVMAG-S-3300002466-141	GVMAG-S-3300002466-141	Nucleocytoviricota	Pokkesviricetes	Asfuvirales	AF_01	g15	Asfarviridae	cultivation-independent	9	323849	12584	35983.2	93153	404	39.48	Unclassified	Unclassified	https://doi.org/10.1038/s41586-020-1957-x
GVMAG-S-3300002466-75	GVMAG-S-3300002466-75	Nucleocytoviricota	Megaviricetes	Imitervirales	IM_13	g263	-	cultivation-independent	18	338437	10162	18802.1	52792	355	26.51	Unclassified	Unclassified	https://doi.org/10.1038/s41586-020-1957-x
GVMAG-S-3300004097-149	GVMAG-S-3300004097-149	Nucleocytoviricota	Megaviricetes	Imitervirales	IM_01	g329	-	cultivation-independent	17	324486	10206	19087.4	43496	349	26.63	Marine	Marine	https://doi.org/10.1038/s41586-020-1957-x
GVMAG-S-3300004128-22	GVMAG-S-3300004128-22	Nucleocytoviricota	Megaviricetes	Imitervirales	IM_01	g337	-	cultivation-independent	11	221866	10297	20169.6	43500	262	32.12	Freshwater	Freshwater	https://doi.org/10.1038/s41586-020-1957-x
GVMAG-S-3300005517-64	GVMAG-S-3300005517-64	Nucleocytoviricota	Megaviricetes	Imitervirales	IM_01	g336	-	cultivation-independent	23	331760	10699	14424.3	22965	343	43.04	Freshwater	Freshwater	https://doi.org/10.1038/s41586-020-1957-x
GVMAG-S-3300005613-42	GVMAG-S-3300005613-42	Nucleocytoviricota	Megaviricetes	Imitervirales	IM_13	g258	-	cultivation-independent	27	963724	10322	35693.5	74570	1086	28.98	Hypersaline_lake_water	Non-marine Saline and Alkaline	https://doi.org/10.1038/s41586-020-1957-x
GVMAG-S-3300005613-53	GVMAG-S-3300005613-53	Nucleocytoviricota	Megaviricetes	Imitervirales	IM_13	g258	-	cultivation-independent	24	906781	10888	37782.5	87760	1035	30	Hypersaline_lake_water	Non-marine Saline and Alkaline	https://doi.org/10.1038/s41586-020-1957-x
GVMAG-S-3300005645-37	GVMAG-S-3300005645-37	Nucleocytoviricota	Megaviricetes	Imitervirales	IM_01	g336	-	cultivation-independent	16	275763	10504	17235.2	34099	286	25	Hypersaline_lake_water	Non-marine Saline and Alkaline	https://doi.org/10.1038/s41586-020-1957-x
GVMAG-S-3300005662-140	GVMAG-S-3300005662-140	Nucleocytoviricota	Megaviricetes	Imitervirales	IM_01	g330	-	cultivation-independent	14	217670	10539	15547.9	25411	252	32.27	Freshwater	Freshwater	https://doi.org/10.1038/s41586-020-1957-x
GVMAG-S-3300005662-148	GVMAG-S-3300005662-148	Nucleocytoviricota	Megaviricetes	Imitervirales	IM_01	g335	-	cultivation-independent	19	381605	11378	20084.5	38595	385	44.82	Freshwater	Freshwater	https://doi.org/10.1038/s41586-020-1957-x
GVMAG-S-3300005662-156	GVMAG-S-3300005662-156	Nucleocytoviricota	Megaviricetes	Imitervirales	IM_01	g335	-	cultivation-independent	17	294394	10228	17317.3	40541	288	37.21	Freshwater	Freshwater	https://doi.org/10.1038/s41586-020-1957-x
GVMAG-S-3300005662-174	GVMAG-S-3300005662-174	Nucleocytoviricota	Megaviricetes	Imitervirales	IM_01	g335	-	cultivation-independent	14	252873	11362	18062.4	33552	234	40.35	Freshwater	Freshwater	https://doi.org/10.1038/s41586-020-1957-x
GVMAG-S-3300006056-271	GVMAG-S-3300006056-271	Nucleocytoviricota	Megaviricetes	Pimascovirales	PM_05	g52	Marseilleviridae	cultivation-independent	5	303425	20107	60685	126974	341	35.63	Waste	Nutrient removal	https://doi.org/10.1038/s41586-020-1957-x
GVMAG-S-3300007519-189	GVMAG-S-3300007519-189	Nucleocytoviricota	Megaviricetes	Pimascovirales	PM_07	g64	Pithoviridae	cultivation-independent	7	97206	10306	13886.6	19266	103	33.58	Freshwater	Freshwater	https://doi.org/10.1038/s41586-020-1957-x
GVMAG-S-3300007519-203	GVMAG-S-3300007519-203	Nucleocytoviricota	Megaviricetes	Imitervirales	IM_01	g338	-	cultivation-independent	13	197912	10106	15224	36213	205	32.22	Freshwater	Freshwater	https://doi.org/10.1038/s41586-020-1957-x
GVMAG-S-3300007722-115	GVMAG-S-3300007722-115	Nucleocytoviricota	Megaviricetes	Imitervirales	IM_01	g341	-	cultivation-independent	16	233779	10772	14611.2	22852	219	30.97	Freshwater	Freshwater	https://doi.org/10.1038/s41586-020-1957-x
GVMAG-S-3300009084-161	GVMAG-S-3300009084-161	Nucleocytoviricota	Megaviricetes	Imitervirales	IM_16	g246	Mimiviridae	cultivation-independent	52	1147883	10408	22074.7	83143	1107	28.38	Freshwater	Freshwater	https://doi.org/10.1038/s41586-020-1957-x
GVMAG-S-3300009084-278	GVMAG-S-3300009084-278	Nucleocytoviricota	Pokkesviricetes	incertae_sedis	incertae_sedis	g41	-	cultivation-independent	9	184389	11837	20487.7	33391	228	27.08	Freshwater	Freshwater	https://doi.org/10.1038/s41586-020-1957-x
GVMAG-S-3300009702-144	GVMAG-S-3300009702-144	Nucleocytoviricota	Pokkesviricetes	Asfuvirales	AF_02	g29	-	cultivation-independent	16	490940	10525	30683.8	153399	485	27.81	Marine	Marine	https://doi.org/10.1038/s41586-020-1957-x
GVMAG-S-3300009703-83	GVMAG-S-3300009703-83	Nucleocytoviricota	Megaviricetes	Imitervirales	IM_07	g293	-	cultivation-independent	29	611414	10199	21083.2	54303	549	25.59	Marine	Marine	https://doi.org/10.1038/s41586-020-1957-x
GVMAG-S-3300010157-108	GVMAG-S-3300010157-108	Nucleocytoviricota	Megaviricetes	Imitervirales	IM_12	g300	-	cultivation-independent	12	285277	10324	23773.1	41123	285	17.27	Freshwater	Freshwater	https://doi.org/10.1038/s41586-020-1957-x
GVMAG-S-3300010157-88	GVMAG-S-3300010157-88	Nucleocytoviricota	Megaviricetes	Imitervirales	IM_01	g341	-	cultivation-independent	18	456382	10352	25354.6	54711	396	41.14	Freshwater	Freshwater	https://doi.org/10.1038/s41586-020-1957-x
GVMAG-S-3300010158-104	GVMAG-S-3300010158-104	Nucleocytoviricota	Megaviricetes	Imitervirales	IM_01	g314	-	cultivation-independent	10	379068	17101	37906.8	77243	368	38.66	Freshwater	Freshwater	https://doi.org/10.1038/s41586-020-1957-x
GVMAG-S-3300010158-109	GVMAG-S-3300010158-109	Nucleocytoviricota	Megaviricetes	Pimascovirales	PM_01	g89	-	cultivation-independent	8	374495	10692	46811.9	115566	407	38.54	Freshwater	Freshwater	https://doi.org/10.1038/s41586-020-1957-x
GVMAG-S-3300010158-137	GVMAG-S-3300010158-137	Nucleocytoviricota	Megaviricetes	Imitervirales	IM_01	g314	-	cultivation-independent	12	269466	10091	22455.5	42286	265	45.66	Freshwater	Freshwater	https://doi.org/10.1038/s41586-020-1957-x
GVMAG-S-3300010158-141	GVMAG-S-3300010158-141	Nucleocytoviricota	Megaviricetes	Imitervirales	IM_01	g337	-	cultivation-independent	11	279292	10667	25390.2	50360	296	28.82	Freshwater	Freshwater	https://doi.org/10.1038/s41586-020-1957-x
GVMAG-S-3300010158-63	GVMAG-S-3300010158-63	Nucleocytoviricota	Megaviricetes	Imitervirales	IM_01	g316	-	cultivation-independent	2	22662	10389	11331	12273	37	38.89	Freshwater	Freshwater	https://doi.org/10.1038/s41586-020-1957-x
GVMAG-S-3300010160-180	GVMAG-S-3300010160-180	Nucleocytoviricota	Megaviricetes	Pandoravirales	incertae_sedis	g161	-	cultivation-independent	5	185764	32337	37152.8	43842	191	45.26	Freshwater	Freshwater	https://doi.org/10.1038/s41586-020-1957-x
GVMAG-S-3300010160-96	GVMAG-S-3300010160-96	Nucleocytoviricota	Megaviricetes	Pimascovirales	PM_01	g105	-	cultivation-independent	12	435868	11745	36322.3	117689	408	30.96	Freshwater	Freshwater	https://doi.org/10.1038/s41586-020-1957-x
GVMAG-S-3300010316-20	GVMAG-S-3300010316-20	Nucleocytoviricota	Megaviricetes	Imitervirales	IM_09	g274	-	cultivation-independent	13	214261	10077	16481.6	36894	249	27.31	Marine	Marine	https://doi.org/10.1038/s41586-020-1957-x
GVMAG-S-3300010316-21	GVMAG-S-3300010316-21	Nucleocytoviricota	Megaviricetes	Pandoravirales	PV_05	g149	Coccolithoviridae	cultivation-independent	10	390652	12411	39065.2	85429	487	52.23	Marine	Marine	https://doi.org/10.1038/s41586-020-1957-x
GVMAG-S-3300010368-70	GVMAG-S-3300010368-70	Nucleocytoviricota	Megaviricetes	Pimascovirales	PM_01	g113	-	cultivation-independent	9	245132	16284	27236.9	62653	253	31.52	Marine	Marine	https://doi.org/10.1038/s41586-020-1957-x
GVMAG-S-3300011013-114	GVMAG-S-3300011013-114	Nucleocytoviricota	Megaviricetes	Pimascovirales	PM_01	g90	-	cultivation-independent	6	143405	14362	23900.8	48689	151	31.22	Marine	Marine	https://doi.org/10.1038/s41586-020-1957-x
GVMAG-S-3300011013-78	GVMAG-S-3300011013-78	Nucleocytoviricota	Megaviricetes	Imitervirales	IM_01	g326	-	cultivation-independent	8	399697	25976	49962.1	82044	421	25.46	Marine	Marine	https://doi.org/10.1038/s41586-020-1957-x
GVMAG-S-3300012000-53	GVMAG-S-3300012000-53	Nucleocytoviricota	Megaviricetes	Imitervirales	IM_01	g335	-	cultivation-independent	10	537460	14334	53746	100941	498	30.88	Freshwater	Freshwater	https://doi.org/10.1038/s41586-020-1957-x
GVMAG-S-3300012000-62	GVMAG-S-3300012000-62	Nucleocytoviricota	Megaviricetes	Imitervirales	IM_12	g297	-	cultivation-independent	11	256364	11100	23305.8	41182	242	34.65	Freshwater	Freshwater	https://doi.org/10.1038/s41586-020-1957-x
GVMAG-S-3300012000-65	GVMAG-S-3300012000-65	Nucleocytoviricota	Megaviricetes	Pimascovirales	PM_01	g83	-	cultivation-independent	5	394343	23917	78868.6	155407	403	58.46	Freshwater	Freshwater	https://doi.org/10.1038/s41586-020-1957-x
GVMAG-S-3300012000-73	GVMAG-S-3300012000-73	Nucleocytoviricota	Megaviricetes	Imitervirales	IM_01	g341	-	cultivation-independent	13	327887	10853	25222.1	64353	286	40.39	Freshwater	Freshwater	https://doi.org/10.1038/s41586-020-1957-x
GVMAG-S-3300012000-76	GVMAG-S-3300012000-76	Nucleocytoviricota	Megaviricetes	Imitervirales	IM_12	g310	-	cultivation-independent	9	342103	11761	38011.4	99248	368	39.98	Freshwater	Freshwater	https://doi.org/10.1038/s41586-020-1957-x
GVMAG-S-3300012919-55	GVMAG-S-3300012919-55	Nucleocytoviricota	Megaviricetes	Imitervirales	IM_01	g342	-	cultivation-independent	8	483524	24981	60440.5	115973	553	28.31	Marine	Marine	https://doi.org/10.1038/s41586-020-1957-x
GVMAG-S-3300012919-65	GVMAG-S-3300012919-65	Nucleocytoviricota	Megaviricetes	Imitervirales	IM_01	g334	-	cultivation-independent	15	307305	10317	20487	44120	324	26.45	Marine	Marine	https://doi.org/10.1038/s41586-020-1957-x
GVMAG-S-3300013006-131	GVMAG-S-3300013006-131	Nucleocytoviricota	Megaviricetes	Imitervirales	IM_01	g316	-	cultivation-independent	10	142680	11019	14268	24367	139	32.84	Freshwater	Freshwater	https://doi.org/10.1038/s41586-020-1957-x
GVMAG-S-3300013006-138	GVMAG-S-3300013006-138	Nucleocytoviricota	Megaviricetes	Imitervirales	IM_01	g314	-	cultivation-independent	11	413488	13395	37589.8	127212	425	40.86	Freshwater	Freshwater	https://doi.org/10.1038/s41586-020-1957-x
GVMAG-S-3300013006-158	GVMAG-S-3300013006-158	Nucleocytoviricota	Megaviricetes	Imitervirales	IM_01	g316	-	cultivation-independent	6	393771	11305	65628.5	205779	374	40.72	Freshwater	Freshwater	https://doi.org/10.1038/s41586-020-1957-x
GVMAG-S-3300013014-104	GVMAG-S-3300013014-104	Nucleocytoviricota	Megaviricetes	Imitervirales	IM_01	g336	-	cultivation-independent	9	529006	30544	58778.4	145134	548	24.64	Freshwater	Freshwater	https://doi.org/10.1038/s41586-020-1957-x
GVMAG-S-3300013014-110	GVMAG-S-3300013014-110	Nucleocytoviricota	Megaviricetes	Imitervirales	IM_01	g335	-	cultivation-independent	17	446925	10159	26289.7	50312	420	40.34	Freshwater	Freshwater	https://doi.org/10.1038/s41586-020-1957-x
GVMAG-S-3300013014-113	GVMAG-S-3300013014-113	Nucleocytoviricota	Megaviricetes	Imitervirales	IM_01	g343	-	cultivation-independent	9	492662	10595	54740.2	99389	462	28.33	Freshwater	Freshwater	https://doi.org/10.1038/s41586-020-1957-x
GVMAG-S-3300013014-136	GVMAG-S-3300013014-136	Nucleocytoviricota	Megaviricetes	Pimascovirales	PM_01	g118	-	cultivation-independent	6	289802	12167	48300.3	133872	324	35.04	Freshwater	Freshwater	https://doi.org/10.1038/s41586-020-1957-x
GVMAG-S-3300013014-199	GVMAG-S-3300013014-199	Nucleocytoviricota	Megaviricetes	Imitervirales	IM_01	g323	-	cultivation-independent	5	147293	10045	29458.6	65245	178	50.94	Freshwater	Freshwater	https://doi.org/10.1038/s41586-020-1957-x
GVMAG-S-3300013014-88	GVMAG-S-3300013014-88	Nucleocytoviricota	Megaviricetes	Imitervirales	IM_01	g336	-	cultivation-independent	18	475562	12123	26420.1	76225	491	26.66	Freshwater	Freshwater	https://doi.org/10.1038/s41586-020-1957-x
GVMAG-S-3300013093-109	GVMAG-S-3300013093-109	Nucleocytoviricota	Megaviricetes	Imitervirales	IM_01	g316	-	cultivation-independent	7	468582	14762	66940.3	201094	502	39.94	Freshwater	Freshwater	https://doi.org/10.1038/s41586-020-1957-x
GVMAG-S-3300013093-118	GVMAG-S-3300013093-118	Nucleocytoviricota	Megaviricetes	Imitervirales	IM_01	g335	-	cultivation-independent	14	369528	10164	26394.9	57600	381	38.87	Freshwater	Freshwater	https://doi.org/10.1038/s41586-020-1957-x
GVMAG-S-3300013093-130	GVMAG-S-3300013093-130	Nucleocytoviricota	Megaviricetes	Imitervirales	IM_01	g330	-	cultivation-independent	9	371205	19974	41245	68701	468	30.42	Freshwater	Freshwater	https://doi.org/10.1038/s41586-020-1957-x
GVMAG-S-3300013093-152	GVMAG-S-3300013093-152	Nucleocytoviricota	Megaviricetes	Imitervirales	IM_01	g322	-	cultivation-independent	11	178917	10003	16265.2	30035	225	40.27	Freshwater	Freshwater	https://doi.org/10.1038/s41586-020-1957-x
GVMAG-S-3300013093-85	GVMAG-S-3300013093-85	Nucleocytoviricota	Megaviricetes	Imitervirales	IM_01	g335	-	cultivation-independent	13	192937	10438	14841.3	23738	190	29.22	Freshwater	Freshwater	https://doi.org/10.1038/s41586-020-1957-x
GVMAG-S-3300013094-100	GVMAG-S-3300013094-100	Nucleocytoviricota	Megaviricetes	Imitervirales	IM_12	g297	-	cultivation-independent	10	449494	10738	44949.4	119138	384	32.21	Freshwater	Freshwater	https://doi.org/10.1038/s41586-020-1957-x
GVMAG-S-3300013094-108	GVMAG-S-3300013094-108	Nucleocytoviricota	Megaviricetes	Imitervirales	IM_01	g335	-	cultivation-independent	15	406050	12885	27070	68023	371	45.39	Freshwater	Freshwater	https://doi.org/10.1038/s41586-020-1957-x
GVMAG-S-3300013094-109	GVMAG-S-3300013094-109	Nucleocytoviricota	Megaviricetes	Imitervirales	IM_01	g336	-	cultivation-independent	3	455817	62874	151939	221004	453	28.39	Freshwater	Freshwater	https://doi.org/10.1038/s41586-020-1957-x
GVMAG-S-3300013094-97	GVMAG-S-3300013094-97	Nucleocytoviricota	Megaviricetes	Imitervirales	IM_01	g316	-	cultivation-independent	8	528708	14816	66088.5	116420	557	42.32	Freshwater	Freshwater	https://doi.org/10.1038/s41586-020-1957-x
GVMAG-S-3300013131-116	GVMAG-S-3300013131-116	Nucleocytoviricota	Megaviricetes	Imitervirales	IM_16	g222	Mimiviridae	cultivation-independent	27	496095	10081	18373.9	46535	338	19.51	Freshwater	Freshwater	https://doi.org/10.1038/s41586-020-1957-x
GVMAG-S-3300013131-119	GVMAG-S-3300013131-119	Nucleocytoviricota	Megaviricetes	Imitervirales	IM_16	g234	Mimiviridae	cultivation-independent	31	916195	10112	29554.7	96176	762	27.54	Freshwater	Freshwater	https://doi.org/10.1038/s41586-020-1957-x
GVMAG-S-3300013131-216	GVMAG-S-3300013131-216	Nucleocytoviricota	Megaviricetes	Pandoravirales	incertae_sedis	g145	-	cultivation-independent	13	387319	10079	29793.8	62632	302	59.58	Freshwater	Freshwater	https://doi.org/10.1038/s41586-020-1957-x
GVMAG-S-3300013132-149	GVMAG-S-3300013132-149	Nucleocytoviricota	Megaviricetes	Imitervirales	IM_18	g200	-	cultivation-independent	13	336369	10095	25874.5	65125	342	27.69	Freshwater	Freshwater	https://doi.org/10.1038/s41586-020-1957-x
GVMAG-S-3300013132-210	GVMAG-S-3300013132-210	Nucleocytoviricota	Megaviricetes	Imitervirales	IM_01	g336	-	cultivation-independent	18	415221	10717	23067.8	50825	408	20.95	Freshwater	Freshwater	https://doi.org/10.1038/s41586-020-1957-x
GVMAG-S-3300013132-246	GVMAG-S-3300013132-246	Nucleocytoviricota	Megaviricetes	Imitervirales	IM_18	g200	-	cultivation-independent	12	190632	10886	15886	22919	196	31.36	Freshwater	Freshwater	https://doi.org/10.1038/s41586-020-1957-x
GVMAG-S-3300013285-28	GVMAG-S-3300013285-28	Nucleocytoviricota	Megaviricetes	Imitervirales	IM_12	g308	-	cultivation-independent	19	580209	10523	30537.3	80942	570	47.13	Freshwater	Freshwater	https://doi.org/10.1038/s41586-020-1957-x
GVMAG-S-3300013285-29	GVMAG-S-3300013285-29	Nucleocytoviricota	Megaviricetes	Imitervirales	IM_01	g335	-	cultivation-independent	19	369474	10813	19446	38834	364	39.34	Freshwater	Freshwater	https://doi.org/10.1038/s41586-020-1957-x
GVMAG-S-3300013285-36	GVMAG-S-3300013285-36	Nucleocytoviricota	Megaviricetes	Imitervirales	IM_12	g297	-	cultivation-independent	12	341734	10084	28477.8	96534	372	29.6	Freshwater	Freshwater	https://doi.org/10.1038/s41586-020-1957-x
GVMAG-S-3300013286-35	GVMAG-S-3300013286-35	Nucleocytoviricota	Megaviricetes	Imitervirales	IM_01	g317	-	cultivation-independent	12	522759	10364	43563.3	143718	590	45.52	Freshwater	Freshwater	https://doi.org/10.1038/s41586-020-1957-x
GVMAG-S-3300013286-51	GVMAG-S-3300013286-51	Nucleocytoviricota	Megaviricetes	Imitervirales	IM_01	g322	-	cultivation-independent	7	117487	11421	16783.9	23224	129	56.39	Freshwater	Freshwater	https://doi.org/10.1038/s41586-020-1957-x
GVMAG-S-403982-43	GVMAG-S-403982-43	Nucleocytoviricota	Megaviricetes	Imitervirales	IM_12	g300	-	cultivation-independent	10	332838	10316	33283.8	64769	300	28.8	Marine	Marine	https://doi.org/10.1038/s41586-020-1957-x
GVMAG-S-403982-53	GVMAG-S-403982-53	Nucleocytoviricota	Megaviricetes	Algavirales	AG_01	g177	Prasinoviridae	cultivation-independent	7	123063	12672	17580.4	22415	174	33.37	Marine	Marine	https://doi.org/10.1038/s41586-020-1957-x
GVMAG-S-404869-41	GVMAG-S-404869-41	Nucleocytoviricota	Megaviricetes	Imitervirales	IM_01	g336	-	cultivation-independent	9	521935	18053	57992.8	150054	508	25.81	Freshwater	Freshwater	https://doi.org/10.1038/s41586-020-1957-x
GVMAG-S-404869-56	GVMAG-S-404869-56	Nucleocytoviricota	Megaviricetes	Imitervirales	IM_01	g316	-	cultivation-independent	15	234789	10255	15652.6	47482	239	38.58	Freshwater	Freshwater	https://doi.org/10.1038/s41586-020-1957-x
GVMAG-S-405408-21	GVMAG-S-405408-21	Nucleocytoviricota	Megaviricetes	Imitervirales	IM_09	g278	-	cultivation-independent	14	215262	10080	15375.9	30828	224	30.47	Marine	Marine	https://doi.org/10.1038/s41586-020-1957-x
GVMAG-S-ERX555907-102	GVMAG-S-ERX555907-102	Nucleocytoviricota	Megaviricetes	Imitervirales	IM_01	g342	-	cultivation-independent	11	380714	10647	34610.4	75911	386	32.11	Marine	Marine	https://doi.org/10.1038/s41586-020-1957-x
GVMAG-S-ERX555907-63	GVMAG-S-ERX555907-63	Nucleocytoviricota	Megaviricetes	Imitervirales	IM_09	g279	-	cultivation-independent	9	539882	10216	59986.9	95873	505	29.04	Marine	Marine	https://doi.org/10.1038/s41586-020-1957-x
GVMAG-S-ERX555907-72	GVMAG-S-ERX555907-72	Nucleocytoviricota	Megaviricetes	Algavirales	AG_03	g191	-	cultivation-independent	17	403707	10608	23747.5	54408	565	32.75	Marine	Marine	https://doi.org/10.1038/s41586-020-1957-x
GVMAG-S-ERX555907-90	GVMAG-S-ERX555907-90	Nucleocytoviricota	Megaviricetes	Imitervirales	IM_09	g276	-	cultivation-independent	10	395325	15899	39532.5	81043	375	29.26	Marine	Marine	https://doi.org/10.1038/s41586-020-1957-x
GVMAG-S-ERX555907-92	GVMAG-S-ERX555907-92	Nucleocytoviricota	Megaviricetes	Imitervirales	IM_09	g276	-	cultivation-independent	11	349065	11437	31733.2	59984	350	30.84	Marine	Marine	https://doi.org/10.1038/s41586-020-1957-x
GVMAG-S-ERX555907-94	GVMAG-S-ERX555907-94	Nucleocytoviricota	Megaviricetes	Imitervirales	IM_09	g276	-	cultivation-independent	10	400478	10457	40047.8	139638	417	33.49	Marine	Marine	https://doi.org/10.1038/s41586-020-1957-x
GVMAG-S-ERX555913-34	GVMAG-S-ERX555913-34	Nucleocytoviricota	Megaviricetes	Imitervirales	IM_01	g343	-	cultivation-independent	17	272845	10005	16049.7	27807	242	20.17	Marine	Marine	https://doi.org/10.1038/s41586-020-1957-x
GVMAG-S-ERX555915-91	GVMAG-S-ERX555915-91	Nucleocytoviricota	Megaviricetes	Pandoravirales	PV_05	g151	Coccolithoviridae	cultivation-independent	8	176523	13618	22065.4	30965	212	38.44	Marine	Marine	https://doi.org/10.1038/s41586-020-1957-x
GVMAG-S-ERX555927-53	GVMAG-S-ERX555927-53	Nucleocytoviricota	Megaviricetes	Imitervirales	IM_12	g301	-	cultivation-independent	19	424407	10209	22337.2	44002	384	21.56	Marine	Marine	https://doi.org/10.1038/s41586-020-1957-x
GVMAG-S-ERX555927-67	GVMAG-S-ERX555927-67	Nucleocytoviricota	Megaviricetes	Algavirales	AG_01	g177	Prasinoviridae	cultivation-independent	8	249736	10287	31217	80861	308	35.53	Marine	Marine	https://doi.org/10.1038/s41586-020-1957-x
GVMAG-S-ERX555931-87	GVMAG-S-ERX555931-87	Nucleocytoviricota	Megaviricetes	Imitervirales	IM_09	g276	-	cultivation-independent	8	279474	14019	34934.3	92100	274	29.58	Marine	Marine	https://doi.org/10.1038/s41586-020-1957-x
GVMAG-S-ERX555935-135	GVMAG-S-ERX555935-135	Nucleocytoviricota	Megaviricetes	Imitervirales	IM_09	g276	-	cultivation-independent	10	387608	16084	38760.8	139950	399	31.56	Marine	Marine	https://doi.org/10.1038/s41586-020-1957-x
GVMAG-S-ERX555943-30	GVMAG-S-ERX555943-30	Nucleocytoviricota	Megaviricetes	Imitervirales	IM_01	g335	-	cultivation-independent	9	419728	10348	46636.4	112799	402	32.14	Marine	Marine	https://doi.org/10.1038/s41586-020-1957-x
GVMAG-S-ERX555947-70	GVMAG-S-ERX555947-70	Nucleocytoviricota	Megaviricetes	Imitervirales	IM_09	g275	-	cultivation-independent	10	182004	10680	18200.4	31169	217	33.6	Marine	Marine	https://doi.org/10.1038/s41586-020-1957-x
GVMAG-S-ERX555954-49	GVMAG-S-ERX555954-49	Nucleocytoviricota	Megaviricetes	Imitervirales	IM_09	g274	-	cultivation-independent	13	226163	10306	17397.2	44111	218	27.22	Marine	Marine	https://doi.org/10.1038/s41586-020-1957-x
GVMAG-S-ERX555957-35	GVMAG-S-ERX555957-35	Nucleocytoviricota	Megaviricetes	Imitervirales	IM_06	g270	-	cultivation-independent	32	660852	10189	20651.6	60860	627	20.68	Marine	Marine	https://doi.org/10.1038/s41586-020-1957-x
GVMAG-S-ERX555961-36	GVMAG-S-ERX555961-36	Nucleocytoviricota	Megaviricetes	Imitervirales	IM_09	g279	-	cultivation-independent	9	413540	13710	45948.9	110224	357	32.42	Marine	Marine	https://doi.org/10.1038/s41586-020-1957-x
GVMAG-S-ERX555961-93	GVMAG-S-ERX555961-93	Nucleocytoviricota	Megaviricetes	Algavirales	AG_04	g175	-	cultivation-independent	6	166484	19553	27747.3	42993	198	40.54	Marine	Marine	https://doi.org/10.1038/s41586-020-1957-x
GVMAG-S-ERX555964-61	GVMAG-S-ERX555964-61	Nucleocytoviricota	Megaviricetes	Imitervirales	IM_01	g335	-	cultivation-independent	8	397329	11903	49666.1	141443	396	28.99	Marine	Marine	https://doi.org/10.1038/s41586-020-1957-x
GVMAG-S-ERX555967-113	GVMAG-S-ERX555967-113	Nucleocytoviricota	Megaviricetes	Imitervirales	IM_01	g342	-	cultivation-independent	12	378844	10193	31570.3	54234	395	38.43	Marine	Marine	https://doi.org/10.1038/s41586-020-1957-x
GVMAG-S-ERX555967-130	GVMAG-S-ERX555967-130	Nucleocytoviricota	Megaviricetes	Imitervirales	IM_09	g274	-	cultivation-independent	2	327566	41746	163783	285820	364	36.6	Marine	Marine	https://doi.org/10.1038/s41586-020-1957-x
GVMAG-S-ERX555967-131	GVMAG-S-ERX555967-131	Nucleocytoviricota	Megaviricetes	Algavirales	AG_03	g192	-	cultivation-independent	6	313789	10521	52298.2	102206	398	27.51	Marine	Marine	https://doi.org/10.1038/s41586-020-1957-x
GVMAG-S-ERX555967-140	GVMAG-S-ERX555967-140	Nucleocytoviricota	Megaviricetes	Imitervirales	IM_09	g273	-	cultivation-independent	7	160274	13879	22896.3	43721	173	37.43	Marine	Marine	https://doi.org/10.1038/s41586-020-1957-x
GVMAG-S-ERX555967-69	GVMAG-S-ERX555967-69	Nucleocytoviricota	Megaviricetes	Imitervirales	IM_01	g334	-	cultivation-independent	18	347251	10381	19291.7	56680	396	28.09	Marine	Marine	https://doi.org/10.1038/s41586-020-1957-x
GVMAG-S-ERX555967-93	GVMAG-S-ERX555967-93	Nucleocytoviricota	Megaviricetes	Imitervirales	IM_16	g215	Mimiviridae	cultivation-independent	22	513146	10116	23324.8	94962	471	21.03	Marine	Marine	https://doi.org/10.1038/s41586-020-1957-x
GVMAG-S-ERX555987-49	GVMAG-S-ERX555987-49	Nucleocytoviricota	Megaviricetes	Imitervirales	IM_09	g279	-	cultivation-independent	8	249274	10028	31159.3	80266	227	32.75	Marine	Marine	https://doi.org/10.1038/s41586-020-1957-x
GVMAG-S-ERX555997-40	GVMAG-S-ERX555997-40	Nucleocytoviricota	Megaviricetes	Imitervirales	IM_01	g329	-	cultivation-independent	13	366086	10136	28160.5	88610	363	27.16	Marine	Marine	https://doi.org/10.1038/s41586-020-1957-x
GVMAG-S-ERX555997-44	GVMAG-S-ERX555997-44	Nucleocytoviricota	Megaviricetes	Imitervirales	IM_01	g329	-	cultivation-independent	10	316687	10667	31668.7	74171	298	24.78	Marine	Marine	https://doi.org/10.1038/s41586-020-1957-x
GVMAG-S-ERX555997-49	GVMAG-S-ERX555997-49	Nucleocytoviricota	Megaviricetes	Imitervirales	IM_01	g329	-	cultivation-independent	8	298673	13374	37334.1	73327	309	29.21	Marine	Marine	https://doi.org/10.1038/s41586-020-1957-x
GVMAG-S-ERX556003-78	GVMAG-S-ERX556003-78	Nucleocytoviricota	Megaviricetes	Algavirales	AG_01	g177	Prasinoviridae	cultivation-independent	5	203005	12557	40601	68711	272	40.23	Marine	Marine	https://doi.org/10.1038/s41586-020-1957-x
GVMAG-S-ERX556005-85	GVMAG-S-ERX556005-85	Nucleocytoviricota	Megaviricetes	Algavirales	AG_01	g177	Prasinoviridae	cultivation-independent	6	191712	10524	31952	84170	269	41.03	Marine	Marine	https://doi.org/10.1038/s41586-020-1957-x
GVMAG-S-ERX556009-51	GVMAG-S-ERX556009-51	Nucleocytoviricota	Megaviricetes	Imitervirales	IM_01	g342	-	cultivation-independent	9	255212	11144	28356.9	68903	301	26.33	Marine	Marine	https://doi.org/10.1038/s41586-020-1957-x
GVMAG-S-ERX556019-34	GVMAG-S-ERX556019-34	Nucleocytoviricota	Megaviricetes	Imitervirales	IM_01	g339	-	cultivation-independent	19	351587	10041	18504.6	35212	383	23.09	Marine	Marine	https://doi.org/10.1038/s41586-020-1957-x
GVMAG-S-ERX556022-25	GVMAG-S-ERX556022-25	Nucleocytoviricota	Megaviricetes	Imitervirales	IM_01	g343	-	cultivation-independent	11	473045	11316	43004.1	106292	496	24.62	Marine	Marine	https://doi.org/10.1038/s41586-020-1957-x
GVMAG-S-ERX556028-72	GVMAG-S-ERX556028-72	Nucleocytoviricota	Megaviricetes	Imitervirales	IM_01	g344	-	cultivation-independent	10	452851	10242	45285.1	140407	485	28.13	Marine	Marine	https://doi.org/10.1038/s41586-020-1957-x
GVMAG-S-ERX556028-76	GVMAG-S-ERX556028-76	Nucleocytoviricota	Megaviricetes	Pandoravirales	PV_03	g163	-	cultivation-independent	9	140649	10716	15627.7	22782	141	66.06	Marine	Marine	https://doi.org/10.1038/s41586-020-1957-x
GVMAG-S-ERX556031-46	GVMAG-S-ERX556031-46	Nucleocytoviricota	Megaviricetes	Imitervirales	IM_01	g335	-	cultivation-independent	5	330130	11985	66026	236322	314	28.06	Marine	Marine	https://doi.org/10.1038/s41586-020-1957-x
GVMAG-S-ERX556045-52	GVMAG-S-ERX556045-52	Nucleocytoviricota	Megaviricetes	Imitervirales	IM_01	g333	-	cultivation-independent	21	607106	10757	28909.8	78923	573	31.08	Marine	Marine	https://doi.org/10.1038/s41586-020-1957-x
GVMAG-S-ERX556045-73	GVMAG-S-ERX556045-73	Nucleocytoviricota	Megaviricetes	Imitervirales	IM_01	g331	-	cultivation-independent	14	353390	10587	25242.1	76833	412	32.97	Marine	Marine	https://doi.org/10.1038/s41586-020-1957-x
GVMAG-S-ERX556045-99	GVMAG-S-ERX556045-99	Nucleocytoviricota	Megaviricetes	Pimascovirales	PM_01	g107	-	cultivation-independent	9	200240	12777	22248.9	38231	233	39.99	Marine	Marine	https://doi.org/10.1038/s41586-020-1957-x
GVMAG-S-ERX556049-19	GVMAG-S-ERX556049-19	Nucleocytoviricota	Megaviricetes	Imitervirales	IM_01	g335	-	cultivation-independent	9	487021	20138	54113.4	96811	489	27.74	Marine	Marine	https://doi.org/10.1038/s41586-020-1957-x
GVMAG-S-ERX556060-80	GVMAG-S-ERX556060-80	Nucleocytoviricota	Megaviricetes	Imitervirales	IM_01	g343	-	cultivation-independent	7	183920	11025	26274.3	47671	199	24.08	Marine	Marine	https://doi.org/10.1038/s41586-020-1957-x
GVMAG-S-ERX556063-42	GVMAG-S-ERX556063-42	Nucleocytoviricota	Megaviricetes	Imitervirales	IM_09	g276	-	cultivation-independent	7	337361	21688	48194.4	105915	349	30.62	Marine	Marine	https://doi.org/10.1038/s41586-020-1957-x
GVMAG-S-ERX556063-48	GVMAG-S-ERX556063-48	Nucleocytoviricota	Megaviricetes	Imitervirales	IM_09	g276	-	cultivation-independent	10	261756	11181	26175.6	50082	273	27.54	Marine	Marine	https://doi.org/10.1038/s41586-020-1957-x
GVMAG-S-ERX556068-66	GVMAG-S-ERX556068-66	Nucleocytoviricota	Megaviricetes	Imitervirales	IM_01	g333	-	cultivation-independent	8	139455	12156	17431.9	25792	116	32.56	Marine	Marine	https://doi.org/10.1038/s41586-020-1957-x
GVMAG-S-ERX556091-19	GVMAG-S-ERX556091-19	Nucleocytoviricota	Megaviricetes	Imitervirales	IM_12	g300	-	cultivation-independent	16	236530	10134	14783.1	22394	216	19.87	Marine	Marine	https://doi.org/10.1038/s41586-020-1957-x
GVMAG-S-ERX556101-89	GVMAG-S-ERX556101-89	Nucleocytoviricota	Megaviricetes	Algavirales	AG_04	g175	-	cultivation-independent	3	259977	27001	86659	183066	302	39.66	Marine	Marine	https://doi.org/10.1038/s41586-020-1957-x
GVMAG-S-ERX556106-38	GVMAG-S-ERX556106-38	Nucleocytoviricota	Megaviricetes	Imitervirales	IM_01	g336	-	cultivation-independent	5	447201	43830	89440.2	188797	411	35.17	Marine	Marine	https://doi.org/10.1038/s41586-020-1957-x
GVMAG-S-ERX556109-35	GVMAG-S-ERX556109-35	Nucleocytoviricota	Megaviricetes	Algavirales	AG_01	g177	Prasinoviridae	cultivation-independent	5	89175	12162	17835	32070	132	40.29	Marine	Marine	https://doi.org/10.1038/s41586-020-1957-x
GVMAG-S-ERX556126-94	GVMAG-S-ERX556126-94	Nucleocytoviricota	Megaviricetes	Imitervirales	IM_09	g274	-	cultivation-independent	4	372321	24173	93080.3	195715	405	30.3	Marine	Marine	https://doi.org/10.1038/s41586-020-1957-x
GVMAG-S-ERX556126-98	GVMAG-S-ERX556126-98	Nucleocytoviricota	Megaviricetes	Imitervirales	IM_09	g275	-	cultivation-independent	12	326038	10706	27169.8	56375	389	25.73	Marine	Marine	https://doi.org/10.1038/s41586-020-1957-x
GVMAG-S-ERX556133-39	GVMAG-S-ERX556133-39	Nucleocytoviricota	Megaviricetes	Imitervirales	IM_01	g343	-	cultivation-independent	12	395033	11042	32919.4	66853	356	21.76	Marine	Marine	https://doi.org/10.1038/s41586-020-1957-x
Marseillevirus.LCMAC101	Marseillevirus.LCMAC101	Nucleocytoviricota	Megaviricetes	Pimascovirales	PM_06	g48	-	cultivation-independent	7	763048	15190	109007	393561	905	37.89	Marine	deep sea sediments near hydrothermal vent	https://doi.org/10.1128/mBio.02497-18
Marseillevirus.LCMAC102	Marseillevirus.LCMAC102	Nucleocytoviricota	Megaviricetes	Pimascovirales	PM_06	g47	-	cultivation-independent	1	395459	395459	395459	395459	513	34.25	Marine	deep sea sediments near hydrothermal vent	https://doi.org/10.1128/mBio.02497-18
Marseillevirus.LCMAC103	Marseillevirus.LCMAC103	Nucleocytoviricota	Megaviricetes	Pimascovirales	PM_06	g44	-	cultivation-independent	9	389984	14346	43331.6	69824	467	62.31	Marine	deep sea sediments near hydrothermal vent	https://doi.org/10.1128/mBio.02497-18
Marseillevirus.LCMAC201	Marseillevirus.LCMAC201	Nucleocytoviricota	Megaviricetes	Pimascovirales	PM_09	g77	-	cultivation-independent	18	511901	10250	28438.9	57873	581	37.52	Marine	deep sea sediments near hydrothermal vent	https://doi.org/10.1128/mBio.02497-18
Marseillevirus.LCMAC202	Marseillevirus.LCMAC202	Nucleocytoviricota	Megaviricetes	Pimascovirales	PM_09	g77	-	cultivation-independent	16	674219	13343	42138.7	153726	722	41.58	Marine	deep sea sediments near hydrothermal vent	https://doi.org/10.1128/mBio.02497-18
medusavirus	Acanthamoeba castellanii medusavirus	Nucleocytoviricota	Megaviricetes	Pandoravirales	incertae_sedis	g138	-	isolate	1	381277	381277	381277	381277	471	61.68	Thermal_spring	hot spring water	AP018495.1
Mimivirus.LCMiAC01	Mimivirus.LCMiAC01	Nucleocytoviricota	Megaviricetes	Imitervirales	IM_16	g232	Mimiviridae	cultivation-independent	17	663654	10321	39038.5	85120	606	28.16	Marine	deep sea sediments near hydrothermal vent	https://doi.org/10.1128/mBio.02497-18
Mimivirus.LCMiAC02	Mimivirus.LCMiAC02	Nucleocytoviricota	Megaviricetes	Imitervirales	IM_16	g232	Mimiviridae	cultivation-independent	18	616551	10116	34252.8	131456	566	25.04	Marine	deep sea sediments near hydrothermal vent	https://doi.org/10.1128/mBio.02497-18
mPacV.611	mPacV.611	Nucleocytoviricota	Megaviricetes	Imitervirales	IM_16	g220	Mimiviridae	cultivation-independent	7	610889	22867	87269.9	228203	573	25.32	Marine	Seawater	MN448284.1-MN448290.1
oPacV.421	oPacV.421	Nucleocytoviricota	Megaviricetes	Imitervirales	IM_01	g334	-	cultivation-independent	8	392463	10947	49057.9	124072	397	28.07	Marine	Seawater	MN448291.1-MN448303.1
oPacV.662	oPacV.662	Nucleocytoviricota	Megaviricetes	Imitervirales	IM_16	g227	Mimiviridae	cultivation-independent	12	635653	16274	52971.1	150190	600	31.02	Marine	Seawater	MN448266.1-MN448283.1
PaV1.fna	Panulirus argus virus 1	Nucleocytoviricota	Megaviricetes	Pimascovirales	PM_10	g345	Mininucleoviridae	isolate	1	70886	70886	70886	70886	63	52.48	Marine	Shoreline	MN604017.1
Pithovirus.LCDPAC01	Pithovirus.LCDPAC01	Nucleocytoviricota	Megaviricetes	Pimascovirales	PM_07	g55	Pithoviridae	cultivation-independent	11	204619	10018	18601.7	31931	229	34.86	Marine	deep sea sediments near hydrothermal vent	https://doi.org/10.1128/mBio.02497-18
Pithovirus.LCPAC101	Pithovirus.LCPAC101	Nucleocytoviricota	Megaviricetes	Pimascovirales	PM_09	g76	-	cultivation-independent	18	397911	10581	22106.2	46492	331	27.35	Marine	deep sea sediments near hydrothermal vent	https://doi.org/10.1128/mBio.02497-18
Pithovirus.LCPAC104	Pithovirus.LCPAC104	Nucleocytoviricota	Megaviricetes	Pimascovirales	PM_07	g67	Pithoviridae	cultivation-independent	3	212695	19542	70898.3	129049	195	22.62	Marine	deep sea sediments near hydrothermal vent	https://doi.org/10.1128/mBio.02497-18
Pithovirus.LCPAC201	Pithovirus.LCPAC201	Nucleocytoviricota	Megaviricetes	Pimascovirales	PM_07	g60	Pithoviridae	cultivation-independent	9	411959	20046	45773.2	168698	331	36.35	Marine	deep sea sediments near hydrothermal vent	https://doi.org/10.1128/mBio.02497-18
Pithovirus.LCPAC202	Pithovirus.LCPAC202	Nucleocytoviricota	Megaviricetes	Pimascovirales	PM_07	g60	Pithoviridae	cultivation-independent	12	341984	10098	28498.7	72684	270	34.92	Marine	deep sea sediments near hydrothermal vent	https://doi.org/10.1128/mBio.02497-18
Pithovirus.LCPAC304	Pithovirus.LCPAC304	Nucleocytoviricota	Megaviricetes	Pimascovirales	PM_07	g61	Pithoviridae	cultivation-independent	12	638759	11737	53229.9	173767	777	41.64	Marine	deep sea sediments near hydrothermal vent	https://doi.org/10.1128/mBio.02497-18
Pithovirus.LCPAC401	Pithovirus.LCPAC401	Nucleocytoviricota	Megaviricetes	Pimascovirales	PM_07	g68	Pithoviridae	cultivation-independent	6	415972	27489	69328.7	114453	493	33.33	Marine	deep sea sediments near hydrothermal vent	https://doi.org/10.1128/mBio.02497-18
Pithovirus.LCPAC403	Pithovirus.LCPAC403	Nucleocytoviricota	Megaviricetes	Pimascovirales	PM_07	g68	Pithoviridae	cultivation-independent	6	420388	24087	70064.7	117884	473	34.25	Marine	deep sea sediments near hydrothermal vent	https://doi.org/10.1128/mBio.02497-18
Pithovirus.LCPAC404	Pithovirus.LCPAC404	Nucleocytoviricota	Megaviricetes	Pimascovirales	PM_07	g69	Pithoviridae	cultivation-independent	10	436585	11211	43658.5	84762	419	36	Marine	deep sea sediments near hydrothermal vent	https://doi.org/10.1128/mBio.02497-18
Pithovirus.LCPAC406	Pithovirus.LCPAC406	Nucleocytoviricota	Megaviricetes	Pimascovirales	PM_07	g68	Pithoviridae	cultivation-independent	8	360079	13790	45009.9	75955	410	33.81	Marine	deep sea sediments near hydrothermal vent	https://doi.org/10.1128/mBio.02497-18
PoV01b	PoV01b	Nucleocytoviricota	Megaviricetes	Imitervirales	IM_12	g304	-	isolate	10	540029	17613	54002.9	186217	496	35.15	Marine	Seawater	https://doi.org/10.1016/j.cub.2020.09.056
SRX211342.63.dc	SRX211342.63.dc	Nucleocytoviricota	Megaviricetes	Imitervirales	IM_01	g316	-	cultivation-independent	10	383850	12444	38385	97636	363	31.72	Waste	hydrocarbon metagenome	https://doi.org/10.1038/s41467-020-15507
SRX247688.42.dc	SRX247688.42.dc	Nucleocytoviricota	Megaviricetes	Pimascovirales	PM_08	g71	-	cultivation-independent	1	410260	410260	410260	410260	369	41.02	Waste	bioreactor sludge	https://doi.org/10.1038/s41467-020-15507
SRX272783.128.dc	SRX272783.128.dc	Nucleocytoviricota	Megaviricetes	Algavirales	AG_02	g185	Phycodnaviridae	cultivation-independent	4	213311	20761	53327.8	85908	245	60.18	Waste	bioreactor sludge	https://doi.org/10.1038/s41467-020-15507
SRX310217.15.dc	SRX310217.15.dc	Nucleocytoviricota	Megaviricetes	Imitervirales	IM_02	g205	-	cultivation-independent	15	932744	17907	62182.9	173789	958	40.21	Soil	soil	https://doi.org/10.1038/s41467-020-15507
SRX310217.20.dc	SRX310217.20.dc	Nucleocytoviricota	Megaviricetes	Imitervirales	IM_02	g204	-	cultivation-independent	30	546574	10482	18219.1	44435	689	39.82	Soil	soil	https://doi.org/10.1038/s41467-020-15507
SRX319064.32.dc	SRX319064.32.dc	Nucleocytoviricota	Pokkesviricetes	Asfuvirales	incertae_sedis	g13	-	cultivation-independent	8	154393	10202	19299.1	31001	145	34.08	Freshwater	Freshwater	https://doi.org/10.1038/s41467-020-15507
SRX319065.14.dc	SRX319065.14.dc	Nucleocytoviricota	Pokkesviricetes	Asfuvirales	incertae_sedis	g36	-	cultivation-independent	3	342906	35510	114302	178940	305	21.73	Freshwater	Freshwater	https://doi.org/10.1038/s41467-020-15507
SRX327520.18.dc	SRX327520.18.dc	Nucleocytoviricota	Megaviricetes	Imitervirales	IM_01	g328	-	cultivation-independent	5	430494	21744	86098.8	189087	392	34.49	Waste	hydrocarbon metagenome	https://doi.org/10.1038/s41467-020-15507
SRX327520.21.dc	SRX327520.21.dc	Nucleocytoviricota	Megaviricetes	Imitervirales	IM_16	g245	Mimiviridae	cultivation-independent	30	575473	10013	19182.4	46814	528	22.81	Waste	hydrocarbon metagenome	https://doi.org/10.1038/s41467-020-15507
SRX327520.277.dc	SRX327520.277.dc	Nucleocytoviricota	Megaviricetes	Imitervirales	IM_16	g236	Mimiviridae	cultivation-independent	42	974790	10134	23209.3	54617	851	27.21	Waste	hydrocarbon metagenome	https://doi.org/10.1038/s41467-020-15507
SRX327520.331.dc	SRX327520.331.dc	Nucleocytoviricota	Megaviricetes	Imitervirales	IM_16	g242	Mimiviridae	cultivation-independent	15	456320	11454	30421.3	66029	447	27.57	Waste	hydrocarbon metagenome	https://doi.org/10.1038/s41467-020-15507
SRX327520.410.dc	SRX327520.410.dc	Nucleocytoviricota	Megaviricetes	Imitervirales	IM_01	g336	-	cultivation-independent	11	458101	10532	41645.5	80065	513	49.41	Waste	hydrocarbon metagenome	https://doi.org/10.1038/s41467-020-15507
SRX327520.45.dc	SRX327520.45.dc	Nucleocytoviricota	Megaviricetes	Algavirales	AG_02	g188	Phycodnaviridae	cultivation-independent	5	135772	11563	27154.4	39620	181	53.8	Waste	hydrocarbon metagenome	https://doi.org/10.1038/s41467-020-15507
SRX327722.61.dc	SRX327722.61.dc	Nucleocytoviricota	Pokkesviricetes	Asfuvirales	AF_01	g21	Asfarviridae	cultivation-independent	4	202406	29961	50601.5	83250	179	45.19	Waste	mine tailing	https://doi.org/10.1038/s41467-020-15507
SRX330942.33.dc	SRX330942.33.dc	Nucleocytoviricota	Megaviricetes	Imitervirales	IM_18	g200	-	cultivation-independent	6	322789	21959	53798.2	96611	323	39.22	Freshwater	Freshwater	https://doi.org/10.1038/s41467-020-15507
SRX331703.51.dc	SRX331703.51.dc	Nucleocytoviricota	Megaviricetes	Imitervirales	IM_01	g316	-	cultivation-independent	10	372235	10837	37223.5	115638	372	40.25	Freshwater	Freshwater	https://doi.org/10.1038/s41467-020-15507
SRX331950.15.dc	SRX331950.15.dc	Nucleocytoviricota	Megaviricetes	Imitervirales	IM_01	g336	-	cultivation-independent	24	419718	10087	17488.3	26681	414	26.58	Freshwater	Freshwater	https://doi.org/10.1038/s41467-020-15507
SRX331950.28.dc	SRX331950.28.dc	Nucleocytoviricota	Megaviricetes	Imitervirales	IM_01	g316	-	cultivation-independent	7	383855	29721	54836.4	94982	372	34.99	Freshwater	Freshwater	https://doi.org/10.1038/s41467-020-15507
SRX331950.31.dc	SRX331950.31.dc	Nucleocytoviricota	Megaviricetes	Imitervirales	IM_01	g336	-	cultivation-independent	14	449116	14772	32079.7	71840	426	27.26	Freshwater	Freshwater	https://doi.org/10.1038/s41467-020-15507
SRX331950.43.dc	SRX331950.43.dc	Nucleocytoviricota	Megaviricetes	Imitervirales	IM_01	g336	-	cultivation-independent	13	435155	12346	33473.5	59972	420	24.88	Freshwater	Freshwater	https://doi.org/10.1038/s41467-020-15507
SRX331950.48.dc	SRX331950.48.dc	Nucleocytoviricota	Megaviricetes	Imitervirales	IM_01	g319	-	cultivation-independent	8	339634	15963	42454.3	136801	366	44.66	Freshwater	Freshwater	https://doi.org/10.1038/s41467-020-15507
SRX331950.6.dc	SRX331950.6.dc	Nucleocytoviricota	Megaviricetes	Imitervirales	IM_01	g335	-	cultivation-independent	7	239902	17126	34271.7	55337	249	39.97	Freshwater	Freshwater	https://doi.org/10.1038/s41467-020-15507
SRX331965.10.dc	SRX331965.10.dc	Nucleocytoviricota	Megaviricetes	Imitervirales	IM_01	g314	-	cultivation-independent	18	406334	10538	22574.1	65254	435	43.15	Freshwater	Freshwater	https://doi.org/10.1038/s41467-020-15507
SRX331965.24.dc	SRX331965.24.dc	Nucleocytoviricota	Megaviricetes	Imitervirales	IM_01	g336	-	cultivation-independent	15	263054	10269	17536.9	43294	283	27.94	Freshwater	Freshwater	https://doi.org/10.1038/s41467-020-15507
SRX331965.39.dc	SRX331965.39.dc	Nucleocytoviricota	Megaviricetes	Imitervirales	IM_01	g322	-	cultivation-independent	7	133994	12770	19142	32753	178	47.71	Freshwater	Freshwater	https://doi.org/10.1038/s41467-020-15507
SRX474032.22.dc	SRX474032.22.dc	Nucleocytoviricota	Megaviricetes	Imitervirales	IM_01	g336	-	cultivation-independent	15	469052	13351	31270.1	71394	459	35.37	Freshwater	Freshwater	https://doi.org/10.1038/s41467-020-15507
SRX474032.80.dc	SRX474032.80.dc	Nucleocytoviricota	Megaviricetes	Imitervirales	IM_01	g335	-	cultivation-independent	18	323988	10268	17999.3	38089	301	33.45	Freshwater	Freshwater	https://doi.org/10.1038/s41467-020-15507
SRX514547.24.dc	SRX514547.24.dc	Nucleocytoviricota	Megaviricetes	Algavirales	AG_01	g177	Prasinoviridae	cultivation-independent	5	107796	10653	21559.2	31726	169	46.93	Marine	Marine	https://doi.org/10.1038/s41467-020-15507
SRX559902.76.dc	SRX559902.76.dc	Nucleocytoviricota	Megaviricetes	Imitervirales	IM_14	g250	-	cultivation-independent	12	445863	12832	37155.3	76358	468	36.82	Waste	hydrocarbon metagenome	https://doi.org/10.1038/s41467-020-15507
SRX696246.4.dc	SRX696246.4.dc	Nucleocytoviricota	Megaviricetes	Imitervirales	IM_16	g233	Mimiviridae	cultivation-independent	25	1406447	13270	56257.9	263743	1338	28.94	Marine	beach sand	https://doi.org/10.1038/s41467-020-15507
SRX802073.108.dc	SRX802073.108.dc	Nucleocytoviricota	Megaviricetes	Pandoravirales	PV_03	g162	-	cultivation-independent	3	124871	33807	41623.7	50203	130	52.71	Marine	Marine	https://doi.org/10.1038/s41467-020-15507
SRX802073.13.dc	SRX802073.13.dc	Nucleocytoviricota	Megaviricetes	Imitervirales	IM_08	g283	-	cultivation-independent	19	277701	10061	14615.8	36861	263	23.67	Marine	Marine	https://doi.org/10.1038/s41467-020-15507
SRX802073.18.dc	SRX802073.18.dc	Nucleocytoviricota	Megaviricetes	Imitervirales	IM_01	g335	-	cultivation-independent	13	333921	12622	25686.2	49347	345	31.32	Marine	Marine	https://doi.org/10.1038/s41467-020-15507
SRX802073.24.dc	SRX802073.24.dc	Nucleocytoviricota	Megaviricetes	Imitervirales	IM_09	g277	-	cultivation-independent	15	316612	10115	21107.5	44638	340	23.92	Marine	Marine	https://doi.org/10.1038/s41467-020-15507
SRX802073.53.dc	SRX802073.53.dc	Nucleocytoviricota	Megaviricetes	Imitervirales	IM_01	g329	-	cultivation-independent	8	311126	21582	38890.8	79324	309	30.75	Marine	Marine	https://doi.org/10.1038/s41467-020-15507
SRX802073.61.dc	SRX802073.61.dc	Nucleocytoviricota	Megaviricetes	Imitervirales	IM_01	g335	-	cultivation-independent	10	400040	11025	40004	118053	405	26.14	Marine	Marine	https://doi.org/10.1038/s41467-020-15507
SRX802073.68.dc	SRX802073.68.dc	Nucleocytoviricota	Megaviricetes	Imitervirales	IM_01	g335	-	cultivation-independent	20	293361	10182	14668.1	24515	299	31.55	Marine	Marine	https://doi.org/10.1038/s41467-020-15507
SRX802073.74.dc	SRX802073.74.dc	Nucleocytoviricota	Megaviricetes	Imitervirales	IM_01	g335	-	cultivation-independent	12	275653	11291	22971.1	51901	264	29.97	Marine	Marine	https://doi.org/10.1038/s41467-020-15507
SRX802073.99.dc	SRX802073.99.dc	Nucleocytoviricota	Megaviricetes	Imitervirales	IM_01	g339	-	cultivation-independent	47	818697	10787	17419.1	46167	894	27.5	Marine	Marine	https://doi.org/10.1038/s41467-020-15507
SRX802074.42.dc	SRX802074.42.dc	Nucleocytoviricota	Megaviricetes	Imitervirales	IM_01	g342	-	cultivation-independent	12	213949	10598	17829.1	49664	245	20.95	Marine	Marine	https://doi.org/10.1038/s41467-020-15507
SRX802074.61.dc	SRX802074.61.dc	Nucleocytoviricota	Megaviricetes	Imitervirales	IM_09	g276	-	cultivation-independent	13	251814	10620	19370.3	30725	264	28.34	Marine	Marine	https://doi.org/10.1038/s41467-020-15507
SRX802075.4.dc	SRX802075.4.dc	Nucleocytoviricota	Megaviricetes	Imitervirales	IM_01	g329	-	cultivation-independent	13	248605	10106	19123.5	32208	269	31.03	Marine	Marine	https://doi.org/10.1038/s41467-020-15507
SRX802076.48.dc	SRX802076.48.dc	Nucleocytoviricota	Megaviricetes	Imitervirales	IM_09	g281	-	cultivation-independent	30	893420	10033	29780.7	76908	790	33.02	Marine	Marine	https://doi.org/10.1038/s41467-020-15507
SRX802076.50.dc	SRX802076.50.dc	Nucleocytoviricota	Megaviricetes	Algavirales	AG_01	g177	Prasinoviridae	cultivation-independent	3	129431	15785	43143.7	71407	172	32.3	Marine	Marine	https://doi.org/10.1038/s41467-020-15507
SRX802077.116.dc	SRX802077.116.dc	Nucleocytoviricota	Megaviricetes	Algavirales	AG_03	g193	-	cultivation-independent	4	137554	20349	34388.5	69658	172	46.12	Marine	Marine	https://doi.org/10.1038/s41467-020-15507
SRX802077.138.dc	SRX802077.138.dc	Nucleocytoviricota	Megaviricetes	Imitervirales	IM_08	g288	-	cultivation-independent	26	566695	10748	21796	48393	559	25.33	Marine	Marine	https://doi.org/10.1038/s41467-020-15507
SRX802077.162.dc	SRX802077.162.dc	Nucleocytoviricota	Megaviricetes	Imitervirales	IM_01	g336	-	cultivation-independent	16	405741	15078	25358.8	46072	421	38.1	Marine	Marine	https://doi.org/10.1038/s41467-020-15507
SRX802077.164.dc	SRX802077.164.dc	Nucleocytoviricota	Megaviricetes	Pimascovirales	PM_01	g93	-	cultivation-independent	11	165392	11175	15035.6	19877	191	36.8	Marine	Marine	https://doi.org/10.1038/s41467-020-15507
SRX802077.35.dc	SRX802077.35.dc	Nucleocytoviricota	Megaviricetes	Imitervirales	IM_13	g268	-	cultivation-independent	6	477992	41437	79665.3	203920	491	26.75	Marine	Marine	https://doi.org/10.1038/s41467-020-15507
SRX802077.72.dc	SRX802077.72.dc	Nucleocytoviricota	Megaviricetes	Imitervirales	IM_01	g334	-	cultivation-independent	11	153647	10063	13967.9	22380	185	26.65	Marine	Marine	https://doi.org/10.1038/s41467-020-15507
SRX802077.79.dc	SRX802077.79.dc	Nucleocytoviricota	Megaviricetes	Imitervirales	IM_16	g226	Mimiviridae	cultivation-independent	26	815063	10359	31348.6	79453	804	23.69	Marine	Marine	https://doi.org/10.1038/s41467-020-15507
SRX802077.94.dc	SRX802077.94.dc	Nucleocytoviricota	Megaviricetes	Imitervirales	IM_01	g329	-	cultivation-independent	6	415665	25791	69277.5	173568	414	30.54	Marine	Marine	https://doi.org/10.1038/s41467-020-15507
SRX802143.100.dc	SRX802143.100.dc	Nucleocytoviricota	Megaviricetes	Imitervirales	IM_07	g291	-	cultivation-independent	14	604677	13719	43191.2	99764	513	21.57	Marine	Marine	https://doi.org/10.1038/s41467-020-15507
SRX802143.125.dc	SRX802143.125.dc	Nucleocytoviricota	Megaviricetes	Pimascovirales	PM_01	g105	-	cultivation-independent	12	331275	11400	27606.3	78710	356	25.39	Marine	Marine	https://doi.org/10.1038/s41467-020-15507
SRX802143.131.dc	SRX802143.131.dc	Nucleocytoviricota	Megaviricetes	Algavirales	AG_04	g172	-	cultivation-independent	1	138347	138347	138347	138347	155	32.59	Marine	Marine	https://doi.org/10.1038/s41467-020-15507
SRX802143.26.dc	SRX802143.26.dc	Nucleocytoviricota	Megaviricetes	Imitervirales	IM_01	g335	-	cultivation-independent	11	250109	10464	22737.2	36358	269	33.78	Marine	Marine	https://doi.org/10.1038/s41467-020-15507
SRX802143.55.dc	SRX802143.55.dc	Nucleocytoviricota	Megaviricetes	Imitervirales	IM_09	g274	-	cultivation-independent	12	270960	10588	22580	35471	308	25.1	Marine	Marine	https://doi.org/10.1038/s41467-020-15507
SRX802143.64.dc	SRX802143.64.dc	Nucleocytoviricota	Megaviricetes	Imitervirales	IM_13	g257	-	cultivation-independent	32	609394	10039	19043.6	38834	623	19.61	Marine	Marine	https://doi.org/10.1038/s41467-020-15507
SRX802143.75.dc	SRX802143.75.dc	Nucleocytoviricota	Megaviricetes	Algavirales	AG_01	g177	Prasinoviridae	cultivation-independent	4	107824	22858	26956	31551	165	31.55	Marine	Marine	https://doi.org/10.1038/s41467-020-15507
SRX802143.8.dc	SRX802143.8.dc	Nucleocytoviricota	Megaviricetes	Imitervirales	IM_01	g334	-	cultivation-independent	20	365408	10197	18270.4	35841	379	30.16	Marine	Marine	https://doi.org/10.1038/s41467-020-15507
SRX802189.102.dc	SRX802189.102.dc	Nucleocytoviricota	Megaviricetes	Imitervirales	IM_01	g344	-	cultivation-independent	13	425042	10299	32695.5	80392	451	28.87	Marine	Marine	https://doi.org/10.1038/s41467-020-15507
SRX802189.37.dc	SRX802189.37.dc	Nucleocytoviricota	Megaviricetes	Imitervirales	IM_01	g344	-	cultivation-independent	13	329088	10869	25314.5	71419	350	26.49	Marine	Marine	https://doi.org/10.1038/s41467-020-15507
SRX802189.61.dc	SRX802189.61.dc	Nucleocytoviricota	Megaviricetes	Pimascovirales	PM_01	g108	-	cultivation-independent	11	280222	10095	25474.7	44605	324	36.77	Marine	Marine	https://doi.org/10.1038/s41467-020-15507
SRX802189.83.dc	SRX802189.83.dc	Nucleocytoviricota	Megaviricetes	Imitervirales	IM_08	g289	-	cultivation-independent	13	406825	13924	31294.2	61465	423	28.34	Marine	Marine	https://doi.org/10.1038/s41467-020-15507
SRX802189.96.dc	SRX802189.96.dc	Nucleocytoviricota	Megaviricetes	Imitervirales	IM_12	g301	-	cultivation-independent	11	404325	10070	36756.8	128953	410	17.68	Marine	Marine	https://doi.org/10.1038/s41467-020-15507
SRX802202.1.dc	SRX802202.1.dc	Nucleocytoviricota	Megaviricetes	Imitervirales	IM_01	g339	-	cultivation-independent	6	276113	13568	46018.8	105028	276	36.13	Marine	Marine	https://doi.org/10.1038/s41467-020-15507
SRX802202.129.dc	SRX802202.129.dc	Nucleocytoviricota	Megaviricetes	Pandoravirales	PV_03	g160	-	cultivation-independent	5	362242	16178	72448.4	152734	380	49.41	Marine	Marine	https://doi.org/10.1038/s41467-020-15507
SRX802202.132.dc	SRX802202.132.dc	Nucleocytoviricota	Megaviricetes	Imitervirales	IM_01	g335	-	cultivation-independent	11	302539	11117	27503.5	55747	297	30.45	Marine	Marine	https://doi.org/10.1038/s41467-020-15507
SRX802202.24.dc	SRX802202.24.dc	Nucleocytoviricota	Megaviricetes	Algavirales	AG_04	g171	-	cultivation-independent	9	277699	10379	30855.4	68971	333	31.2	Marine	Marine	https://doi.org/10.1038/s41467-020-15507
SRX802202.32.dc	SRX802202.32.dc	Nucleocytoviricota	Megaviricetes	Pimascovirales	incertae_sedis	g82	-	cultivation-independent	4	209005	11536	52251.3	150921	184	37.02	Marine	Marine	https://doi.org/10.1038/s41467-020-15507
SRX802202.37.dc	SRX802202.37.dc	Nucleocytoviricota	Megaviricetes	Imitervirales	IM_01	g325	-	cultivation-independent	8	301802	11496	37725.3	56392	311	42.66	Marine	Marine	https://doi.org/10.1038/s41467-020-15507
SRX802202.55.dc	SRX802202.55.dc	Nucleocytoviricota	Megaviricetes	Imitervirales	IM_01	g339	-	cultivation-independent	10	385878	15274	38587.8	79261	410	28.54	Marine	Marine	https://doi.org/10.1038/s41467-020-15507
SRX802202.7.dc	SRX802202.7.dc	Nucleocytoviricota	Megaviricetes	Imitervirales	IM_08	g287	-	cultivation-independent	13	878417	15103	67570.5	173522	839	24.06	Marine	Marine	https://doi.org/10.1038/s41467-020-15507
SRX802963.109.dc	SRX802963.109.dc	Nucleocytoviricota	Pokkesviricetes	Asfuvirales	AF_02	g33	-	cultivation-independent	8	175258	10912	21907.3	73692	161	29.95	Marine	Marine	https://doi.org/10.1038/s41467-020-15507
SRX802963.50.dc	SRX802963.50.dc	Nucleocytoviricota	Megaviricetes	Imitervirales	IM_09	g277	-	cultivation-independent	13	172392	10258	13260.9	17209	182	25.81	Marine	Marine	https://doi.org/10.1038/s41467-020-15507
SRX802982.1.dc	SRX802982.1.dc	Nucleocytoviricota	Pokkesviricetes	Asfuvirales	AF_01	g19	Asfarviridae	cultivation-independent	6	120034	16724	20005.7	26918	131	43.79	Marine	Marine	https://doi.org/10.1038/s41467-020-15507
SRX803008.112.dc	SRX803008.112.dc	Nucleocytoviricota	Megaviricetes	Imitervirales	IM_06	g270	-	cultivation-independent	28	535128	10109	19111.7	47628	444	20.49	Marine	Marine	https://doi.org/10.1038/s41467-020-15507
SRX803008.123.dc	SRX803008.123.dc	Nucleocytoviricota	Megaviricetes	Imitervirales	IM_01	g344	-	cultivation-independent	11	278837	10067	25348.8	68140	297	36.53	Marine	Marine	https://doi.org/10.1038/s41467-020-15507
SRX803008.78.dc	SRX803008.78.dc	Nucleocytoviricota	Megaviricetes	Imitervirales	IM_13	g259	-	cultivation-independent	24	635293	10169	26470.5	75447	641	29.42	Marine	Marine	https://doi.org/10.1038/s41467-020-15507
SRX871251.15.dc	SRX871251.15.dc	Nucleocytoviricota	Megaviricetes	Algavirales	AG_01	g182	Prasinoviridae	cultivation-independent	6	134383	14147	22397.2	41744	213	50.82	Freshwater	Freshwater	https://doi.org/10.1038/s41467-020-15507
