# Supplementary material for: A phylogenomic framework for charting the diversity and evolution of giant viruses
Source: PLoS Biol. 2021 Oct 27;19(10):e3001430. doi: 10.1371/journal.pbio.3001430 (PMC8575486; doi:10.1371/journal.pbio.3001430)
Supplement: S2 Data — Full annotations of all GVOGs are also provided, and TC values for the trees of this study. (XLSX) [file pbio.3001430.s003.xlsx]

## Sheet: Summary
Common_GVOGs	Description of 25 GVOGs used for phylogenomic benchmarking
All_GVOGs	Description of all GVOGs constructed in this study and their annotations
TC_Statistics	Tree Certainty values for individual and concatenated alignments of GVOGs
GVOG_Annotation	Annotations used for all proteins used in individual and concatenated phylogenetic analysis

## Sheet: Common_GVOGs
GVOGs	Notes	Groups Present	Included in final set	occurrence	percent of genomes with multiple copies	NCVOG	NCVOG_annot	eggnog	eggnog_desc	eggnog_cat	pfam	pfam_desc
GVOGm_0003	Excluded after TC benchmarking, poxviruses encode divergent copy	Imitervirales, Algavirales, pandoravirales, Pimascovirales, Asfuvirales, Chitovirales	No	91.0145	15.5072	NCVOG0022	NCLDV major capsid protein	2SSZG	Large eukaryotic DNA virus major capsid protein	S	PF16903 | PF04451	Nucleoplasmin; Capsid_N; Major capsid protein N-terminus | Hexon; Capsid_NCLDV; Large eukaryotic DNA virus major capsid protein
GVOGm_0004	Prevalent HGT	Imitervirales, Algavirales, pandoravirales, Pimascovirales, Asfuvirales, Chitovirales	No	81.7391	23.1884	NCVOG0052	disulfide (thiol) oxidoreductase, Erv1 / Alr family	KOG3355	flavin-linked sulfhydryl oxidase activity	O	PF04777	; Evr1_Alr; Erv1 / Alr family
GVOGm_0013		Imitervirales, Algavirales, pandoravirales, Pimascovirales, Asfuvirales, Chitovirales	Yes	83.5507	1.15942	NCVOG0032 | NCVOG0076 | NCVOG5431	DEAD/SNF2-like helicase | DNA or RNA helicases of superfamily II | superfamily II helicase	arCOG00876 | COG1061 | 2QT4U | COG4096 | arCOG00877 | KOG1123 | COG3886 | COG4889 | COG0537 | KOG1001 | arCOG00874 | COG4951 | COG0553 | arCOG07871 | arCOG00881	PFAM helicase domain protein | Type III restriction enzyme res subunit | DEAD DEAH box helicase | Type I site-specific restriction-modification system, R (Restriction) subunit and related | DEAD DEAH box helicase domain protein | ATP-dependent DNA helicase activity | PLD-like domain | helicase | adenosine 5'-monophosphoramidase activity | helicase activity | COG1061 DNA or RNA helicases of superf…	FG | KL | L	PF04851 | PF00270	P-loop_NTPase; ResIII; Type III restriction enzyme, res subunit | P-loop_NTPase; DEAD; DEAD/DEAH box helicase
GVOGm_0018	Prevalent HGT	Imitervirales, Algavirales, pandoravirales, Pimascovirales	No	74.2029	2.89855	NCVOG0245	Patatin phospholipase	KOG2214 | COG4667 | COG1752 | KOG4231 | arCOG09020 | 2S8H8 | 2QVQJ | COG3621 | KOG3773	triglyceride mobilization | esterase of the alpha-beta hydrolase superfamily | Esterase of the alpha-beta hydrolase superfamily | phosphatidylethanolamine catabolic process | esterase of the alpha-beta hydrolase superfamily | Patatin-like phospholipase | Patatin-like phospholipase | Patatin-like phospholipase | triglyceride catabolic process	M | S | U | O | I | AT	PF01734	Patatin; Patatin; Patatin-like phospholipase
GVOGm_0020	Prevalent HGT	Imitervirales, Algavirales, pandoravirales, Pimascovirales, Asfuvirales, Chitovirales	No	93.913	17.3913	NCVOG0032 | NCVOG0027 | NCVOG0031	DEAD/SNF2-like helicase | DEAD-like helicases superfamily | unclassified DEAD/SNF2-like helicases	KOG0389 | KOG0387 | COG1061 | 2STY7 | COG0553 | KOG4439 | KOG0390 | 2SZJE | KOG1001 | KOG1002 | KOG1000	helicase activity | histone H2A-H2B dimer displacement | Type III restriction enzyme res subunit | Type III restriction enzyme, res subunit | Transcription regulator that activates transcription by stimulating RNA polymerase (RNAP) recycling in case of stress conditions such as supercoiled DNA or high salt concentrations. Probably acts by releasing the RNAP, when it is trapped or immobilized on t…	E | KL | S | L	PF00176 | PF00271 | PF04851	P-loop_NTPase; SNF2_N; SNF2 family N-terminal domain | P-loop_NTPase; Helicase_C; Helicase conserved C-terminal domain | P-loop_NTPase; ResIII; Type III restriction enzyme, res subunit
GVOGm_0022	Excluded after TC benchmarking	Imitervirales, Algavirales, pandoravirales, Pimascovirales, Asfuvirales, Chitovirales	No	82.029	29.058	NCVOG0271	DNA-directed RNA polymerase subunit beta	KOG0215 | KOG0214 | arCOG01762 | KOG0216 | KOG1715 | COG0085 | KOG1088	DNA-directed 5'-3' RNA polymerase activity | DNA-directed 5'-3' RNA polymerase activity | DNA-dependent RNA polymerase catalyzes the transcription of DNA into RNA using the four ribonucleoside triphosphates as substrates | DNA-directed 5'-3' RNA polymerase activity | structural constituent of ribosome | RNA polymerase activity | tRNA methyltransferase 11-2 homolog	J | K	PF04565 | PF04566 | PF04563 | PF04560 | PF00562 | PF04567 | PF04561	; RNA_pol_Rpb2_3; RNA polymerase Rpb2, domain 3 | ; RNA_pol_Rpb2_4; RNA polymerase Rpb2, domain 4 | ; RNA_pol_Rpb2_1; RNA polymerase beta subunit | ; RNA_pol_Rpb2_7; RNA polymerase Rpb2, domain 7 | LEF-8-like; RNA_pol_Rpb2_6; RNA polymerase Rpb2, domain 6 | ; RNA_pol_Rpb2_5; RNA polymerase Rpb2, domain 5 | ; RNA_pol_Rpb2_2; RNA polymerase Rpb2, domain 2
GVOGm_0023		Imitervirales, Algavirales, pandoravirales, Pimascovirales, Asfuvirales, Chitovirales	Yes	78.1159	2.3913	NCVOG0274	DNA-directed RNA polymerase subunit alpha	2RUNJ | KOG3690 | KOG0260 | KOG0262 | KOG1715 | 2R24A | COG0086 | 2QPYA | KOG2618 | KOG4539 | KOG0261 | 2QXV6 | KOG0214 | arCOG04256 | arCOG04257 | KOG3108	RNA polymerase I subunit A N-terminus | peptidyl-dipeptidase activity | DNA-directed 5'-3' RNA polymerase activity | negative regulation of protein localization to nucleolus | structural constituent of ribosome | RNA polymerase Rpb1, domain 2 | DNA-dependent RNA polymerase catalyzes the transcription of DNA into RNA using the four ribonucleoside triphosphates as substrates | DNA-directed 5'-3' RN…	J | M | K | O | L	PF00623 | PF04990 | PF04992 | PF05000 | PF04997 | PF04983 | PF04998	; RNA_pol_Rpb1_2; RNA polymerase Rpb1, domain 2 | ; RNA_pol_Rpb1_7; RNA polymerase Rpb1, domain 7 | ; RNA_pol_Rpb1_6; RNA polymerase Rpb1, domain 6 | ; RNA_pol_Rpb1_4; RNA polymerase Rpb1, domain 4 | ; RNA_pol_Rpb1_1; RNA polymerase Rpb1, domain 1 | ; RNA_pol_Rpb1_3; RNA polymerase Rpb1, domain 3 | ; RNA_pol_Rpb1_5; RNA polymerase Rpb1, domain 5
GVOGm_0036	Prevalent HGT	Imitervirales, Algavirales, pandoravirales, Pimascovirales, Asfuvirales, Chitovirales	No	78.913	2.24638	NCVOG1451 | NCVOG1117	mRNA capping enzyme N-terminal, ATPase and guanylyltransferase | mRNA capping enzyme large subunit, methyltransferase domain	KOG1975 | KOG2386 | 2T08I	mRNA (guanine-N7-)-methyltransferase activity | mRNA guanylyltransferase activity | mRNA capping enzyme	A | J | S	PF01331 | PF03291	DNA_ligase; mRNA_cap_enzyme; mRNA capping enzyme, catalytic domain | NADP_Rossmann; Pox_MCEL; mRNA capping enzyme
GVOGm_0054		Imitervirales, Algavirales, pandoravirales, Pimascovirales, Asfuvirales, Chitovirales	Yes	100	0.217391	NCVOG0038	DNA polymerase elongation subunit family B	arCOG15272 | arCOG00328 | KOG0969 | KOG4198 | COG0417 | KOG0970 | KOG0968	SMART DNA-directed DNA polymerase B | DNA polymerase | DNA replication proofreading | chloroplast mRNA modification | DNA replication proofreading | leading strand elongation | DNA polymerase activity	ADK | L	PF03104 | PF00136	RNase_H; DNA_pol_B_exo1; DNA polymerase family B, exonuclease domain | DNA_pol_B-like; DNA_pol_B; DNA polymerase family B
GVOGm_0056	Prevalent HGT	Imitervirales, Algavirales, pandoravirales, Pimascovirales	No	72.3188	0.869565	NCVOG0313	TATA box binding protein (TBP)	arCOG01764	General factor that plays a role in the activation of archaeal genes transcribed by RNA polymerase. Binds specifically to the TATA box promoter element which lies close to the position of transcription initiation	K	PF00352	TBP-like; TBP; Transcription factor TFIID (or TATA-binding protein, TBP)
GVOGm_0088	Prevalent HGT	Imitervirales, Algavirales, pandoravirales, Pimascovirales, Asfuvirales, Chitovirales	No	71.9565	1.52174	NCVOG1353	ribonucleoside diphosphate reductase, alpha subunit	arCOG03713 | COG1327 | arCOG03148 | COG1780 | COG0209 | KOG2672 | KOG3335 | KOG1112 | arCOG04276 | arCOG03151 | arCOG06423	Catalyzes the reduction of ribonucleotides to deoxyribonucleotides. May function to provide a pool of deoxyribonucleotide precursors for DNA repair during oxygen limitation and or for immediate growth after restoration of oxygen | Negatively regulates transcription of bacterial ribonucleotide reductase nrd genes and operons by binding to NrdR- boxes | TSCPD domain | Probably involved in ribonucle…	U | F | FL | L | H | K	PF02867 | PF00317 | PF03477	PFL-like; Ribonuc_red_lgC; Ribonucleotide reductase, barrel domain | ; Ribonuc_red_lgN; Ribonucleotide reductase, all-alpha domain | ; ATP-cone; ATP cone domain
GVOGm_0095		Imitervirales, Algavirales, Pimascovirales, Asfuvirales, Chitovirales	No	78.4058	1.08696	NCVOG0023	D5-like helicase-primase	2T6XR | 2S45Q | COG3378 | arCOG06914	unknown | D5 N terminal like | Phage plasmid primase P4 family | Phage plasmid primase, P4	S | KL	PF08706 | PF08707	; D5_N; D5 N terminal like | ; PriCT_2; Primase C terminal 2 (PriCT-2)
GVOGm_0115		Imitervirales, Algavirales, pandoravirales, Pimascovirales	No	70.4348	0.869565	NCVOG1423	uncharacterized, C-terminal domain conserved in irido, asco, phycodna, mimi	2STRS	unknown	S	no_annot	no_annote
GVOGm_0152		Imitervirales, Algavirales, Pimascovirales	No	71.0145	1.81159	NCVOG1083	uncharacterized protein	no_annot	no_annote	no_annote	no_annot	no_annote
GVOGm_0172		Imitervirales, Algavirales, Pimascovirales, Asfuvirales, Chitovirales	Yes	73.4058	1.15942	NCVOG3078 | NCVOG1127	putative transcription initiation factor IIB | transcription initiation factor IIB	arCOG01981 | KOG1597 | KOG1598	Stabilizes TBP binding to an archaeal box-A promoter. Also responsible for recruiting RNA polymerase II to the pre- initiation complex (DNA-TBP-TFIIB) | TBP-class protein binding | RNA polymerase III type 3 promoter DNA binding	K	PF00382	Cyclin; TFIIB; Transcription factor TFIIB repeat
GVOGm_0189	Prevalent HGT	Imitervirales, Algavirales, pandoravirales, Pimascovirales, Asfuvirales, Chitovirales	No	73.913	1.23188	NCVOG0278	RuvC, Holliday junction resolvases (HJRs); Poxvirus A22 family	2S4DK	crossed form four-way junction DNA binding	S	PF09159 | PF04848	RNase_H; Ydc2-catalyt; Mitochondrial resolvase Ydc2 / RNA splicing MRS1 | RNase_H; Pox_A22; Poxvirus A22 protein
GVOGm_0214	Prevalent HGT	Imitervirales, Algavirales, pandoravirales, Pimascovirales, Asfuvirales	No	71.3768	1.44928	NCVOG0331	Ubiquitin carboxyl-terminal hydrolase	KOG4598 | COG5533 | KOG1872 | KOG4090 | KOG4745 | KOG1870 | KOG1871 | KOG1873 | KOG1867 | KOG2026 | KOG1863 | KOG1865 | KOG1868 | KOG1864 | KOG1866 | 2QSIQ | KOG3225 | KOG0944	thiol-dependent ubiquitin-specific protease activity | Opioid growth factor receptor (OGFr) conserved region | catalytic activity, acting on a protein | mitochondrion organization | metalloendopeptidase inhibitor activity | ubiquitinyl hydrolase activity | ubiquitinyl hydrolase activity | histone H2A K63-linked deubiquitination | ubiquitin carboxyl-terminal hydrolase | spliceosomal complex assemb…	O	PF00443 | PF13423	Peptidase_CA; UCH; Ubiquitin carboxyl-terminal hydrolase | Peptidase_CA; UCH_1; Ubiquitin carboxyl-terminal hydrolase
GVOGm_0239		Imitervirales, Algavirales, pandoravirales, Pimascovirales	No	77.7536	1.52174	NCVOG0241	Proliferating cell nuclear antigen	arCOG00488 | KOG1636	Sliding clamp subunit that acts as a moving platform for DNA processing. Responsible for tethering the catalytic subunit of DNA polymerase and other proteins to DNA during high-speed replication | DNA polymerase processivity factor activity	L	PF00705 | PF02747	DNA_clamp; PCNA_N; Proliferating cell nuclear antigen, N-terminal domain | DNA_clamp; PCNA_C; Proliferating cell nuclear antigen, C-terminal domain
GVOGm_0461		Imitervirales, Algavirales, pandoravirales, Pimascovirales, Asfuvirales, Chitovirales	Yes	76.1594	1.52174	NCVOG0037	DNA topoisomerase II	KOG0355 | COG0188 | KOG0896 | KOG2793 | arCOG04367 | COG0187 | arCOG04371	DNA topoisomerase type II (ATP-hydrolyzing) activity | A type II topoisomerase that negatively supercoils closed circular double-stranded (ds) DNA in an ATP-dependent manner to modulate DNA topology and maintain chromosomes in an underwound state. Negative supercoiling favors strand separation, and DNA replication, transcription, recombination and repair, all of which involve strand separation. A…	O | L | K	PF00204 | PF01751 | PF02518 | PF00521 | PF16898	S5; DNA_gyraseB; DNA gyrase B | Toprim-like; Toprim; Toprim domain | His_Kinase_A; HATPase_c; Histidine kinase-, DNA gyrase B-, and HSP90-like ATPase | ; DNA_topoisoIV; DNA gyrase/topoisomerase IV, subunit A | ; TOPRIM_C; C-terminal associated domain of TOPRIM
GVOGm_0694	Prevalent HGT	Imitervirales, Algavirales, pandoravirales, Pimascovirales, Asfuvirales	No	70.1449	1.81159	NCVOG0273	divergent DNA-directed RNA polymerase subunit 5	arCOG04258 | KOG3218	DNA-dependent RNA polymerase catalyzes the transcription of DNA into RNA using the four ribonucleoside triphosphates as substrates | DNA-directed 5'-3' RNA polymerase activity	K	PF01191	; RNA_pol_Rpb5_C; RNA polymerase Rpb5, C-terminal domain
GVOGm_0760		Imitervirales, Algavirales, pandoravirales, Pimascovirales, Asfuvirales, Chitovirales	Yes	88.6232	2.53623	NCVOG0249	packaging ATPase	2SZS6 | 2SEJ0	Poxvirus A32 protein | unknown	S	no_annot	no_annote
GVOGm_0787	Prevalent HGT	Imitervirales, Algavirales, Pimascovirales, Asfuvirales, Chitovirales	No	78.6957	1.30435	NCVOG1120	metallopeptidase WLM	2SWUG	unknown	S	PF08325	Peptidase_MA; WLM; WLM domain
GVOGm_0798	Not present in Asfuvirales	Imitervirales, Algavirales, Pimascovirales	No	71.087	1.15942	NCVOG1354	Ribonuclease III	KOG1817 | 2SNSJ | COG0571 | KOG3769 | 2SWS4 | arCOG03457 | KOG0701	ribonuclease III activity | Double-stranded RNA binding motif | ribonuclease III activity | ribosomal protein | Double-stranded RNA binding motif | PFAM Ribonuclease III | ribonuclease III activity	J | K | S	PF14622 | PF00636	RNase_III; Ribonucleas_3_3; Ribonuclease-III-like | RNase_III; Ribonuclease_3; Ribonuclease III domain
GVOGm_0890		Imitervirales, Algavirales, pandoravirales, Pimascovirales, Asfuvirales, Chitovirales	Yes	82.971	1.44928	NCVOG0262	Poxvirus Late Transcription Factor VLTF3 like	2SBBB	Poxvirus Late Transcription Factor VLTF3 like	S	PF04947	; Pox_VLTF3; Poxvirus Late Transcription Factor VLTF3 like
GVOGm_1574	Prevalent HGT	Imitervirales, Algavirales, pandoravirales, Pimascovirales, Asfuvirales, Chitovirales	No	70.1449	1.81159	NCVOG0277 | NCVOG0276	Ribonucleotide reductase small subunit | ribonucleoside diphosphate reductase, beta subunit	KOG1567 | arCOG03658 | COG0208	ribonucleoside-diphosphate reductase activity | COG0208 Ribonucleotide reductase, beta subunit | Provides the precursors necessary for DNA synthesis. Catalyzes the biosynthesis of deoxyribonucleotides from the corresponding ribonucleotides	K | F	PF00268	Ferritin; Ribonuc_red_sm; Ribonucleotide reductase, small chain

## Sheet: All_GVOGs
GVOG	figure_category	num_species_with_GVOG	Mean_Length	consensus_NCVOG	NCVOG_descs	consensus_NOGs	nog_descs	nog_categories	consensus_pfams	pfam_descs
GVOG00001		81	631	no_annot	no_annotation	no_annot	no_annote	no_annote	no_annot	no_annote
GVOG00002		33	440	no_annot	no_annotation	no_annot	no_annote	no_annote	no_annot	no_annote
GVOG00003	nutrient-transport	41	224	no_annot	no_annotation	2QVRP | COG0598	CorA-like Mg2+ transporter protein | Magnesium transport protein CorA	P	PF01544	; CorA; CorA-like Mg2+ transporter protein
GVOG00004		30	504			KOG0817 | KOG4412	fatty-acyl-CoA binding | proteasome regulatory particle assembly	I | L
GVOG00006		22	290.5	no_annot	no_annotation	313P3 | 30F9B	unknown | Phage tail tube, TTP, lambda-like	S	no_annot	no_annote
GVOG00007		62	648	no_annot	no_annotation	no_annot	no_annote	no_annote	no_annot	no_annote
GVOG00008		47	878	NCVOG4936	uncharacterized protein	2S5B2 | 2RUZR | 2S0ST | COG3236	Domain of unknown function (DUF1768) | Domain of unknown function (DUF1768) | Domain of unknown function (DUF1768) | hydrolase activity, hydrolyzing N-glycosyl compounds	S | O
GVOG00009		20	158.5	no_annot	no_annotation	no_annot	no_annote	no_annote	no_annot	no_annote
GVOG00010		16	174.5	no_annot	no_annotation	no_annot	no_annote	no_annote	no_annot	no_annote
GVOG00011		12	233	no_annot	no_annotation	no_annot	no_annote	no_annote	no_annot	no_annote
GVOG00012		34	857	no_annot	no_annotation	no_annot	no_annote	no_annote	PF10528	PA14; GLEYA; GLEYA domain
GVOG00013		18	111	no_annot	no_annotation	no_annot	no_annote	no_annote	no_annot	no_annote
GVOG00014		19	86	no_annot	no_annotation	no_annot	no_annote	no_annote	no_annot	no_annote
GVOG00015		14	154.5	no_annot	no_annotation	no_annot	no_annote	no_annote	no_annot	no_annote
GVOG00016		20	60.5	no_annot	no_annotation	no_annot	no_annote	no_annote	no_annot	no_annote
GVOG00017		10	364	no_annot	no_annotation	no_annot	no_annote	no_annote	no_annot	no_annote
GVOG00018		26	140	no_annot	no_annotation	no_annot	no_annote	no_annote	no_annot	no_annote
GVOG00019		12	71.5	no_annot	no_annotation	no_annot	no_annote	no_annote	no_annot	no_annote
GVOG00020		21	176	no_annot	no_annotation	no_annot	no_annote	no_annote	no_annot	no_annote
GVOG00021		38	186	no_annot	no_annotation	no_annot	no_annote	no_annote	no_annot	no_annote
GVOG00022		32	702.5	NCVOG0161	uncharacterized protein	no_annot	no_annote	no_annote	no_annot	no_annote
GVOG00023		38	60.5	no_annot	no_annotation	no_annot	no_annote	no_annote	no_annot	no_annote
GVOG00024		11	256	no_annot	no_annotation	no_annot	no_annote	no_annote	no_annot	no_annote
GVOG00025		62	257	no_annot	no_annotation	no_annot	no_annote	no_annote	no_annot	no_annote
GVOG00026		12	49.5	no_annot	no_annotation	no_annot	no_annote	no_annote	no_annot	no_annote
GVOG00027		10	94.5	no_annot	no_annotation	no_annot	no_annote	no_annote	no_annot	no_annote
GVOG00028		15	55	no_annot	no_annotation	no_annot	no_annote	no_annote	no_annot	no_annote
GVOG00029		18	73.5	no_annot	no_annotation	no_annot	no_annote	no_annote	no_annot	no_annote
GVOG00030		18	343.5	no_annot	no_annotation	no_annot	no_annote	no_annote	no_annot	no_annote
GVOG00031		8	488.5	no_annot	no_annotation	no_annot	no_annote	no_annote	no_annot	no_annote
GVOG00032		9	72	no_annot	no_annotation	no_annot	no_annote	no_annote	no_annot	no_annote
GVOG00033		19	86	no_annot	no_annotation	no_annot	no_annote	no_annote	no_annot	no_annote
GVOG00034		14	772.5	no_annot	no_annotation	no_annot	no_annote	no_annote	no_annot	no_annote
GVOG00035		11	733	no_annot	no_annotation	2RRKH	von Willebrand factor (vWF) type A domain	S	no_annot	no_annote
GVOG00036		15	202	no_annot	no_annotation	no_annot	no_annote	no_annote	no_annot	no_annote
GVOG00037		12	121	no_annot	no_annotation	no_annot	no_annote	no_annote	no_annot	no_annote
GVOG00038		22	562	no_annot	no_annotation	no_annot	no_annote	no_annote	no_annot	no_annote
GVOG00039		43	371	no_annot	no_annotation	no_annot	no_annote	no_annote	no_annot	no_annote
GVOG00040		24	93.5	no_annot	no_annotation	no_annot	no_annote	no_annote	no_annot	no_annote
GVOG00041		50	287	no_annot	no_annotation	no_annot	no_annote	no_annote	no_annot	no_annote
GVOG00042		84	321	no_annot	no_annotation	no_annot	no_annote	no_annote	no_annot	no_annote
GVOG00043		33	206	no_annot	no_annotation	no_annot	no_annote	no_annote	no_annot	no_annote
GVOG00044		16	1130	no_annot	no_annotation	no_annot	no_annote	no_annote	no_annot	no_annote
GVOG00045		23	417	no_annot	no_annotation	no_annot	no_annote	no_annote	no_annot	no_annote
GVOG00046		13	260	no_annot	no_annotation	no_annot	no_annote	no_annote	no_annot	no_annote
GVOG00047		13	355	no_annot	no_annotation	no_annot	no_annote	no_annote	no_annot	no_annote
GVOG00048		12	137.5	no_annot	no_annotation	no_annot	no_annote	no_annote	no_annot	no_annote
GVOG00049		11	622	no_annot	no_annotation	no_annot	no_annote	no_annote	no_annot	no_annote
GVOG00050		11	233	no_annot	no_annotation	no_annot	no_annote	no_annote	no_annot	no_annote
GVOG00051		18	81.5	no_annot	no_annotation	no_annot	no_annote	no_annote	no_annot	no_annote
GVOG00052		16	197	no_annot	no_annotation	no_annot	no_annote	no_annote	no_annot	no_annote
GVOG00053		9	78	no_annot	no_annotation	no_annot	no_annote	no_annote	no_annot	no_annote
GVOG00054		9	207	no_annot	no_annotation	no_annot	no_annote	no_annote	no_annot	no_annote
GVOG00055		9	104	no_annot	no_annotation	no_annot	no_annote	no_annote	no_annot	no_annote
GVOG00056		9	245	NCVOG1188	ORF080 virion core protein	no_annot	no_annote	no_annote	no_annot	no_annote
GVOG00057		8	982.5	no_annot	no_annotation	no_annot	no_annote	no_annote	no_annot	no_annote
GVOG00058		8	82	no_annot	no_annotation	no_annot	no_annote	no_annote	no_annot	no_annote
GVOG00059		7	308	no_annot	no_annotation	no_annot	no_annote	no_annote	no_annot	no_annote
GVOG00060		8	226	no_annot	no_annotation	no_annot	no_annote	no_annote	no_annot	no_annote
GVOG00061		7	270	no_annot	no_annotation	no_annot	no_annote	no_annote	no_annot	no_annote
GVOG00062		8	94	no_annot	no_annotation	no_annot	no_annote	no_annote	no_annot	no_annote
GVOG00063		14	113.5	no_annot	no_annotation	no_annot	no_annote	no_annote	no_annot	no_annote
GVOG00064		19	216	no_annot	no_annotation	KOG3082 | COG3801 | arCOG02826 | COG0223 | KOG3076 | arCOG02825 | KOG2452 | COG0299	methionyl-tRNA formyltransferase activity | Catalyzes the transfer of a formyl group from 10- formyltetrahydrofolate to 5-phospho-ribosyl-glycinamide (GAR), producing 5-phospho-ribosyl-N-formylglycinamide (FGAR) and tetrahydrofolate | COG0788 Formyltetrahydrofolate hydrolase | Attaches a formyl group to the free amino group of methionyl-tRNA(fMet). The formyl group appears to play a dual role in …	C | J | P | F	PF00551	; Formyl_trans_N; Formyl transferase
GVOG00065		46	82	no_annot	no_annotation	no_annot	no_annote	no_annote	no_annot	no_annote
GVOG00066		12	152	no_annot	no_annotation	no_annot	no_annote	no_annote	no_annot	no_annote
GVOG00067		11	63	no_annot	no_annotation	no_annot	no_annote	no_annote	no_annot	no_annote
GVOG00068		11	350	no_annot	no_annotation	no_annot	no_annote	no_annote	no_annot	no_annote
GVOG00069		11	113	NCVOG0965	protein phosphatase 1, regulatory subunit 15A	2TBWA | 2S745 | 2TBW9 | 2QV9K	Phosphatase-1 catalytic subunit binding region | positive regulation of endoplasmic reticulum stress-induced eIF2 alpha dephosphorylation | Phosphatase-1 catalytic subunit binding region | negative regulation of endoplasmic reticulum stress-induced eIF2 alpha phosphorylation	S	PF10488	; PP1c_bdg; Phosphatase-1 catalytic subunit binding region
GVOG00070		18	759	no_annot	no_annotation	2S6HH | COG3378	Encoded by | Phage plasmid primase P4 family	S | KL	no_annot	no_annote
GVOG00071		13	86	no_annot	no_annotation	no_annot	no_annote	no_annote	no_annot	no_annote
GVOG00072		25	174	NCVOG0680	uncharacterized protein	no_annot	no_annote	no_annote	no_annot	no_annote
GVOG00073		14	119	no_annot	no_annotation	no_annot	no_annote	no_annote	no_annot	no_annote
GVOG00074		14	44.5	no_annot	no_annotation	no_annot	no_annote	no_annote	no_annot	no_annote
GVOG00076		16	156.5	no_annot	no_annotation	no_annot	no_annote	no_annote	no_annot	no_annote
GVOG00077		12	284.5	NCVOG0989	uncharacterized protein	no_annot	no_annote	no_annote	no_annot	no_annote
GVOG00078		9	68	no_annot	no_annotation	no_annot	no_annote	no_annote	no_annot	no_annote
GVOG00079		9	261	no_annot	no_annotation	no_annot	no_annote	no_annote	no_annot	no_annote
GVOG00080		9	181	no_annot	no_annotation	KOG1725 | KOG1726	endoplasmic reticulum tubular network membrane organization | mitotic nuclear envelope reassembly	U	PF03134	; TB2_DP1_HVA22; TB2/DP1, HVA22 family
GVOG00081		22	608.5	no_annot	no_annotation	no_annot	no_annote	no_annote	no_annot	no_annote
GVOG00082		23	555	no_annot	no_annotation	no_annot	no_annote	no_annote	no_annot	no_annote
GVOG00083		11	76	no_annot	no_annotation	no_annot	no_annote	no_annote	no_annot	no_annote
GVOG00084		10	758.5	no_annot	no_annotation	no_annot	no_annote	no_annote	no_annot	no_annote
GVOG00085		10	164	no_annot	no_annotation	KOG3065	SNAP receptor activity	L	no_annot	no_annote
GVOG00086		10	104	no_annot	no_annotation	no_annot	no_annote	no_annote	no_annot	no_annote
GVOG00087		10	272.5	no_annot	no_annotation	no_annot	no_annote	no_annote	no_annot	no_annote
GVOG00088		10	125	no_annot	no_annotation	no_annot	no_annote	no_annote	no_annot	no_annote
GVOG00089		19	82	no_annot	no_annotation	no_annot	no_annote	no_annote	no_annot	no_annote
GVOG00090		20	83	no_annot	no_annotation	no_annot	no_annote	no_annote	no_annot	no_annote
GVOG00091		16	63	no_annot	no_annotation	no_annot	no_annote	no_annote	no_annot	no_annote
GVOG00092		14	354	no_annot	no_annotation	2QW1H | arCOG08208 | COG2312	Erythromycin esterase | Erythromycin esterase | Erythromycin esterase	S | P	PF05139	TIKI; Erythro_esteras; Erythromycin esterase
GVOG00093		8	277	NCVOG0679 | NCVOG4431	uncharacterized protein | uncharacterized protein	no_annot	no_annote	no_annote	no_annot	no_annote
GVOG00094		8	81.5	no_annot	no_annotation	no_annot	no_annote	no_annote	no_annot	no_annote
GVOG00095		8	197.5	no_annot	no_annotation	no_annot	no_annote	no_annote	no_annot	no_annote
GVOG00096		15	138	no_annot	no_annotation	no_annot	no_annote	no_annote	PF00168	C2; C2; C2 domain
GVOG00097		15	203	no_annot	no_annotation	KOG0859 | 2SGRC | 2SDZ9 | KOG0860 | KOG0861	SNAP receptor activity | Synaptobrevin | Synaptobrevin | SNAP receptor activity | SNAP receptor activity	S | U	PF00957	SNARE-fusion; Synaptobrevin; Synaptobrevin
GVOG00098		18	86.5	no_annot	no_annotation	no_annot	no_annote	no_annote	no_annot	no_annote
GVOG00099		11	186	no_annot	no_annotation	no_annot	no_annote	no_annote	no_annot	no_annote
GVOG00100		19	54	no_annot	no_annotation	no_annot	no_annote	no_annote	no_annot	no_annote
GVOG00101		19	433	no_annot	no_annotation	no_annot	no_annote	no_annote	no_annot	no_annote
GVOG00102		27	95	no_annot	no_annotation	no_annot	no_annote	no_annote	no_annot	no_annote
GVOG00103		39	102	no_annot	no_annotation	no_annot	no_annote	no_annote	no_annot	no_annote
GVOG00104		9	287	no_annot	no_annotation	KOG0010 | KOG0011	negative regulation of store-operated calcium channel activity | damaged DNA binding	O	PF00240	Ubiquitin; ubiquitin; Ubiquitin family
GVOG00105		6	88.5	no_annot	no_annotation	no_annot	no_annote	no_annote	no_annot	no_annote
GVOG00106		7	60	no_annot	no_annotation	no_annot	no_annote	no_annote	no_annot	no_annote
GVOG00107		10	326	no_annot	no_annotation	no_annot	no_annote	no_annote	no_annot	no_annote
GVOG00108		7	78	no_annot	no_annotation	no_annot	no_annote	no_annote	no_annot	no_annote
GVOG00109		9	89	no_annot	no_annotation	no_annot	no_annote	no_annote	no_annot	no_annote
GVOG00110		7	180	no_annot	no_annotation	no_annot	no_annote	no_annote	no_annot	no_annote
GVOG00111		7	179	no_annot	no_annotation	no_annot	no_annote	no_annote	no_annot	no_annote
GVOG00112		12	145.5	no_annot	no_annotation	no_annot	no_annote	no_annote	no_annot	no_annote
GVOG00113		10	213	no_annot	no_annotation	no_annot	no_annote	no_annote	no_annot	no_annote
GVOG00114		6	217	no_annot	no_annotation	no_annot	no_annote	no_annote	no_annot	no_annote
GVOG00115		15	86	no_annot	no_annotation	no_annot	no_annote	no_annote	no_annot	no_annote
GVOG00116		6	215.5	no_annot	no_annotation	no_annot	no_annote	no_annote	no_annot	no_annote
GVOG00117		6	268.5	no_annot	no_annotation	no_annot	no_annote	no_annote	no_annot	no_annote
GVOG00118		6	122.5	no_annot	no_annotation	no_annot	no_annote	no_annote	no_annot	no_annote
GVOG00119		6	231	no_annot	no_annotation	no_annot	no_annote	no_annote	no_annot	no_annote
GVOG00120		7	978	no_annot	no_annotation	no_annot	no_annote	no_annote	no_annot	no_annote
GVOG00121		9	372	no_annot	no_annotation	no_annot	no_annote	no_annote	no_annot	no_annote
GVOG00122		6	539.5	no_annot	no_annotation				no_annot	no_annote
GVOG00123		9	688	no_annot	no_annotation	no_annot	no_annote	no_annote	no_annot	no_annote
GVOG00124		7	100	no_annot	no_annotation	no_annot	no_annote	no_annote	no_annot	no_annote
GVOG00125		7	897	no_annot	no_annotation	no_annot	no_annote	no_annote	no_annot	no_annote
GVOG00126		7	1074	no_annot	no_annotation	2RT9A | 2SFBP | 2SGYJ | COG4372 | 2R58N | COG4733 | 31N42 | 307P1	unknown | unknown | unknown | Transposase | Hydrophobic seed protein | cellulase activity | unknown | unknown	IQ | Q | S	no_annot	no_annote
GVOG00127		7	444	no_annot	no_annotation	no_annot	no_annote	no_annote	no_annot	no_annote
GVOG00128		6	91.5	no_annot	no_annotation	no_annot	no_annote	no_annote	no_annot	no_annote
GVOG00129		7	619	no_annot	no_annotation	no_annot	no_annote	no_annote	no_annot	no_annote
GVOG00130		9	203	no_annot	no_annotation	no_annot	no_annote	no_annote	no_annot	no_annote
GVOG00131		6	258	NCVOG4267	uncharacterized protein	no_annot	no_annote	no_annote	no_annot	no_annote
GVOG00132		6	321.5	no_annot	no_annotation	no_annot	no_annote	no_annote	no_annot	no_annote
GVOG00133		10	134.5	no_annot	no_annotation	no_annot	no_annote	no_annote	no_annot	no_annote
GVOG00134		7	1172	no_annot	no_annotation	no_annot	no_annote	no_annote	no_annot	no_annote
GVOG00135		7	78	no_annot	no_annotation	no_annot	no_annote	no_annote	no_annot	no_annote
GVOG00136		7	112	no_annot	no_annotation	no_annot	no_annote	no_annote	no_annot	no_annote
GVOG00137		6	152.5	no_annot	no_annotation	no_annot	no_annote	no_annote	no_annot	no_annote
GVOG00138		22	533	no_annot	no_annotation	no_annot	no_annote	no_annote	no_annot	no_annote
GVOG00139		21	516	no_annot	no_annotation	no_annot	no_annote	no_annote	no_annot	no_annote
GVOG00140		14	2275.5	NCVOG1196 | NCVOG1272	uncharacterized protein | uncharacterized protein	no_annot	no_annote	no_annote	no_annot	no_annote
GVOG00141		32	101.5	no_annot	no_annotation	no_annot	no_annote	no_annote	no_annot	no_annote
GVOG00142		28	182			no_annot	no_annote	no_annote	no_annot	no_annote
GVOG00143		11	214	no_annot	no_annotation	no_annot	no_annote	no_annote	no_annot	no_annote
GVOG00144		11	506	no_annot	no_annotation	no_annot	no_annote	no_annote	no_annot	no_annote
GVOG00145		11	342	no_annot	no_annotation	no_annot	no_annote	no_annote	no_annot	no_annote
GVOG00146		17	511	no_annot	no_annotation	no_annot	no_annote	no_annote	no_annot	no_annote
GVOG00147		13	103	no_annot	no_annotation	no_annot	no_annote	no_annote	no_annot	no_annote
GVOG00148		13	627	no_annot	no_annotation	no_annot	no_annote	no_annote	no_annot	no_annote
GVOG00149		22	1344	no_annot	no_annotation	no_annot	no_annote	no_annote	no_annot	no_annote
GVOG00150		21	345	NCVOG0620	3'-5' exonuclease	COG0349 | 2SRIV | 2SF64 | 2RBHP | 2S1IF | 2S78Q | KOG4373 | KOG2207 | 2RRGJ	Exonuclease involved in the 3' processing of various precursor tRNAs. Initiates hydrolysis at the 3'-terminus of an RNA molecule and releases 5'-mononucleotides | 3'-5' exonuclease | unknown | 3'-5' exonuclease | unknown | 3'-5' exonuclease | 3'-5' exonuclease activity | 3'-5'-exoribonuclease activity involved in mature miRNA 3'-end processing | unknown	C | P | J | S | L	PF01612	RNase_H; DNA_pol_A_exo1; 3'-5' exonuclease
GVOG00151		26	1899.5	NCVOG2443 | NCVOG4344	ankyrin repeat protein | ankyrin repeat protein	KOG0509 | KOG1709 | 2SDMN | KOG0502 | 2QXWS | KOG4591 | 2QRMC | KOG4369 | KOG0510 | KOG2209 | 2QQG5 | 2S01I | 2SGMQ | 2SCCH | KOG0522 | 2QRTX | KOG0676 | arCOG04004 | KOG0503 | KOG2421 | 2QUEG | KOG0507 | KOG4214 | 2QQ0K | 2QWG2 | KOG1710 | KOG0817 | 2SDKM | KOG0508 | KOG0505 | KOG3836 | 2RPUM | KOG0782 | KOG0515 | KOG0195 | 2QPYN | KOG0512 | KOG3609 | KOG4412 | 2SDUB | 2QR0R | 2S104 | KOG0818 | …	protein-cysteine S-palmitoyltransferase activity | protein-arginine N5-methyltransferase activity | Ankyrin repeat | nerve growth factor signaling pathway | Ankyrin Repeat | positive regulation of pinocytosis | DIL | positive regulation of MDA-5 signaling pathway | temperature-gated cation channel activity | lipid transport | face morphogenesis | Ankyrin repeats (many copies) | Ankyrin repeat | A…	DTZ | C | Q | KLT | S | U | EJ | BQ | O | L | T | Z | I | G | J | K	PF13606 | PF13857 | PF00023 | PF12796 | PF13637	Ank; Ank_3; Ankyrin repeat | Ank; Ank_5; Ankyrin repeats (many copies) | Ank; Ank; Ankyrin repeat | Ank; Ank_2; Ankyrin repeats (3 copies) | Ank; Ank_4; Ankyrin repeats (many copies)
GVOG00152		16	544	no_annot	no_annotation	no_annot	no_annote	no_annote	no_annot	no_annote
GVOG00153		39	186	no_annot	no_annotation	no_annot	no_annote	no_annote	no_annot	no_annote
GVOG00154		15	234	no_annot	no_annotation				no_annot	no_annote
GVOG00155		17	915	NCVOG1082	divergent Serine/Threonine protein kinase	no_annot	no_annote	no_annote	no_annot	no_annote
GVOG00156		10	282	no_annot	no_annotation	no_annot	no_annote	no_annote	no_annot	no_annote
GVOG00157		10	121	no_annot	no_annotation	no_annot	no_annote	no_annote	no_annot	no_annote
GVOG00158		8	199	no_annot	no_annotation	no_annot	no_annote	no_annote	no_annot	no_annote
GVOG00159		8	235.5	no_annot	no_annotation	no_annot	no_annote	no_annote	no_annot	no_annote
GVOG00160		8	226	no_annot	no_annotation	no_annot	no_annote	no_annote	no_annot	no_annote
GVOG00161		8	81	no_annot	no_annotation	no_annot	no_annote	no_annote	no_annot	no_annote
GVOG00162		13	343	no_annot	no_annotation	no_annot	no_annote	no_annote	no_annot	no_annote
GVOG00163		25	360	no_annot	no_annotation	no_annot	no_annote	no_annote	no_annot	no_annote
GVOG00164		9	196	no_annot	no_annotation	no_annot	no_annote	no_annote	no_annot	no_annote
GVOG00165		9	66	no_annot	no_annotation	no_annot	no_annote	no_annote	no_annot	no_annote
GVOG00166		9	96	no_annot	no_annotation	no_annot	no_annote	no_annote	no_annot	no_annote
GVOG00167		9	116	no_annot	no_annotation	no_annot	no_annote	no_annote	no_annot	no_annote
GVOG00168		9	189	no_annot	no_annotation	no_annot	no_annote	no_annote	no_annot	no_annote
GVOG00169		21	336	no_annot	no_annotation				no_annot	no_annote
GVOG00170		14	182.5	NCVOG4913	uncharacterized protein	no_annot	no_annote	no_annote	no_annot	no_annote
GVOG00171		51	203	no_annot	no_annotation	no_annot	no_annote	no_annote	no_annot	no_annote
GVOG00172		11	188	no_annot	no_annotation	no_annot	no_annote	no_annote	no_annot	no_annote
GVOG00173		11	178	no_annot	no_annotation	no_annot	no_annote	no_annote	no_annot	no_annote
GVOG00174		23	74	no_annot	no_annotation	no_annot	no_annote	no_annote	no_annot	no_annote
GVOG00175		43	58	no_annot	no_annotation	no_annot	no_annote	no_annote	no_annot	no_annote
GVOG00176		32	125	no_annot	no_annotation	no_annot	no_annote	no_annote	no_annot	no_annote
GVOG00177		13	226	no_annot	no_annotation	no_annot	no_annote	no_annote	no_annot	no_annote
GVOG00178		10	94	no_annot	no_annotation	no_annot	no_annote	no_annote	no_annot	no_annote
GVOG00179		10	102.5	no_annot	no_annotation	no_annot	no_annote	no_annote	no_annot	no_annote
GVOG00180		10	66	no_annot	no_annotation	no_annot	no_annote	no_annote	no_annot	no_annote
GVOG00181		26	58	no_annot	no_annotation	no_annot	no_annote	no_annote	no_annot	no_annote
GVOG00182		12	2402.5	no_annot	no_annotation	no_annot	no_annote	no_annote	no_annot	no_annote
GVOG00183		24	135.5	no_annot	no_annotation	no_annot	no_annote	no_annote	no_annot	no_annote
GVOG00184		7	86	no_annot	no_annotation	no_annot	no_annote	no_annote	no_annot	no_annote
GVOG00185		7	304	no_annot	no_annotation	2QRUR | COG2175	oxidoreductase activity | clavaminate synthase activity	Q | S	PF02668	Cupin; TauD; Taurine catabolism dioxygenase TauD, TfdA family
GVOG00186		7	90	no_annot	no_annotation	no_annot	no_annote	no_annote	no_annot	no_annote
GVOG00187		7	61	no_annot	no_annotation	no_annot	no_annote	no_annote	no_annot	no_annote
GVOG00188		7	98	no_annot	no_annotation	no_annot	no_annote	no_annote	no_annot	no_annote
GVOG00189		7	158	no_annot	no_annotation	no_annot	no_annote	no_annote	no_annot	no_annote
GVOG00190		11	186	no_annot	no_annotation	no_annot	no_annote	no_annote	no_annot	no_annote
GVOG00191		16	235	no_annot	no_annotation	no_annot	no_annote	no_annote	no_annot	no_annote
GVOG00193		24	97	no_annot	no_annotation	no_annot	no_annote	no_annote	no_annot	no_annote
GVOG00194		20	443.5	no_annot	no_annotation	no_annot	no_annote	no_annote	no_annot	no_annote
GVOG00195		14	118	no_annot	no_annotation	no_annot	no_annote	no_annote	no_annot	no_annote
GVOG00196		13	241	no_annot	no_annotation	no_annot	no_annote	no_annote	no_annot	no_annote
GVOG00197		14	219	no_annot	no_annotation	no_annot	no_annote	no_annote	no_annot	no_annote
GVOG00198		9	78	no_annot	no_annotation	no_annot	no_annote	no_annote	no_annot	no_annote
GVOG00199		9	167	no_annot	no_annotation	no_annot	no_annote	no_annote	no_annot	no_annote
GVOG00200		9	3643	NCVOG4155	uncharacterized protein	no_annot	no_annote	no_annote	no_annot	no_annote
GVOG00201		9	74	no_annot	no_annotation	no_annot	no_annote	no_annote	no_annot	no_annote
GVOG00202		9	110	NCVOG4595	uncharacterized protein	2R8TI	unknown	S	no_annot	no_annote
GVOG00203		9	117	no_annot	no_annotation	no_annot	no_annote	no_annote	no_annot	no_annote
GVOG00205		18	79	no_annot	no_annotation	no_annot	no_annote	no_annote	no_annot	no_annote
GVOG00206		18	181	no_annot	no_annotation	no_annot	no_annote	no_annote	no_annot	no_annote
GVOG00207		8	367.5	no_annot	no_annotation	KOG1339	aspartic-type endopeptidase activity	M	PF00026	Peptidase_AA; Asp; Eukaryotic aspartyl protease
GVOG00208		8	657	NCVOG4489	uncharacterized protein				no_annot	no_annote
GVOG00209		8	314.5	no_annot	no_annotation	no_annot	no_annote	no_annote	no_annot	no_annote
GVOG00210		8	124	no_annot	no_annotation	no_annot	no_annote	no_annote	no_annot	no_annote
GVOG00211		12	110	no_annot	no_annotation	no_annot	no_annote	no_annote	no_annot	no_annote
GVOG00212		12	168	no_annot	no_annotation	no_annot	no_annote	no_annote	no_annot	no_annote
GVOG00213		13	332	no_annot	no_annotation	KOG1477	protein transport to vacuole involved in ubiquitin-dependent protein catabolic process via the multivesicular body sorting pathway	F
GVOG00214		5	236	no_annot	no_annotation	no_annot	no_annote	no_annote	no_annot	no_annote
GVOG00215		5	104	NCVOG0001	AAA family ATPase - unique in NCLDV; ATPase domain similar to repl_factorC_sub2	COG0465 | KOG0743 | KOG0728 | KOG0726	Acts as a processive, ATP-dependent zinc metallopeptidase for both cytoplasmic and membrane proteins. Plays a role in the quality control of integral membrane proteins | respiratory chain complex III assembly | proteasome-activating ATPase activity | proteasome-activating ATPase activity	O	no_annot	no_annote
GVOG00216		11	202	no_annot	no_annotation	COG2020 | 2RMDK | COG3752 | arCOG03580 | 2SEEZ | 2SEDF	methyltransferase activity | Protein of unknown function (DUF1295) | Protein of unknown function (DUF1295) | methyltransferase | Isoprenylcysteine carboxyl methyltransferase (ICMT) family | Isoprenylcysteine carboxyl methyltransferase (ICMT) family	M | S | O	PF04191 | PF04140 | PF06966	Steroid_dh; PEMT; Phospholipid methyltransferase | Steroid_dh; ICMT; Isoprenylcysteine carboxyl methyltransferase (ICMT) family | Steroid_dh; DUF1295; Protein of unknown function (DUF1295)
GVOG00217		5	79	no_annot	no_annotation	no_annot	no_annote	no_annote	no_annot	no_annote
GVOG00218		5	228	no_annot	no_annotation	no_annot	no_annote	no_annote	no_annot	no_annote
GVOG00219		6	555.5	NCVOG0868 | NCVOG0226 | NCVOG0185 | NCVOG0198 | NCVOG0196	uncharacterized protein | uncharacterized protein | uncharacterized protein | uncharacterized protein | chitin binding protein	2RB40 | 2SFB1 | 31VIU | 2R6VK | 30B80 | 2RT2V | 2RUAC | 2RWJ2 | 2T5HZ | 2SJNS | 2RUE0 | 33S1P	unknown | GTP binding | unknown | unknown | unknown | unknown | unknown | Chitin-binding domain type 2 | unknown | unknown | unknown | unknown	S	no_annot	no_annote
GVOG00220		6	89.5	no_annot	no_annotation	no_annot	no_annote	no_annote	no_annot	no_annote
GVOG00221		5	116	no_annot	no_annotation	no_annot	no_annote	no_annote	no_annot	no_annote
GVOG00222		5	1102	no_annot	no_annotation	no_annot	no_annote	no_annote	no_annot	no_annote
GVOG00223		6	512	no_annot	no_annotation	2SHBN | arCOG06557 | 2SUPZ | 2SKS3	Thermolysin metallopeptidase, alpha-helical domain | unknown | Thermolysin metallopeptidase, alpha-helical domain | Thermolysin metallopeptidase, catalytic domain	E | S	PF02868 | PF01447	Peptidase_MA; Peptidase_M4_C; Thermolysin metallopeptidase, alpha-helical domain | Peptidase_MA; Peptidase_M4; Thermolysin metallopeptidase, catalytic domain
GVOG00224		5	368	no_annot	no_annotation	no_annot	no_annote	no_annote	no_annot	no_annote
GVOG00225		6	183	no_annot	no_annotation	no_annot	no_annote	no_annote	no_annot	no_annote
GVOG00226		5	172	no_annot	no_annotation	no_annot	no_annote	no_annote	no_annot	no_annote
GVOG00227		6	105	no_annot	no_annotation	no_annot	no_annote	no_annote	no_annot	no_annote
GVOG00228		6	217.5	NCVOG0301 | NCVOG0302	Serine/Threonine protein kinases | Serine/Threonine protein kinase	KOG0654 | 2QQ5T | 2QWGF | KOG0655 | KOG0653 | KOG0656	cell division | Cyclin_C | Cyclin_C | Belongs to the cyclin family | cell division | cell division	D | S | O	PF00134	Cyclin; Cyclin_N; Cyclin, N-terminal domain
GVOG00229		10	212	no_annot	no_annotation	KOG3158	prostaglandin-E synthase activity	K	no_annot	no_annote
GVOG00230		6	43	no_annot	no_annotation	no_annot	no_annote	no_annote	no_annot	no_annote
GVOG00231		6	91.5	no_annot	no_annotation	no_annot	no_annote	no_annote	no_annot	no_annote
GVOG00232		6	57.5	no_annot	no_annotation	no_annot	no_annote	no_annote	no_annot	no_annote
GVOG00233		5	478	no_annot	no_annotation	no_annot	no_annote	no_annote	no_annot	no_annote
GVOG00234		6	275	no_annot	no_annotation	no_annot	no_annote	no_annote	no_annot	no_annote
GVOG00235		5	140	no_annot	no_annotation	no_annot	no_annote	no_annote	no_annot	no_annote
GVOG00236		5	283	no_annot	no_annotation	no_annot	no_annote	no_annote	no_annot	no_annote
GVOG00237		11	71	no_annot	no_annotation	no_annot	no_annote	no_annote	no_annot	no_annote
GVOG00239		5	424	no_annot	no_annotation				no_annot	no_annote
GVOG00240		5	183
GVOG00241		6	182	no_annot	no_annotation	no_annot	no_annote	no_annote	no_annot	no_annote
GVOG00242		5	216	no_annot	no_annotation	no_annot	no_annote	no_annote	no_annot	no_annote
GVOG00243		5	189	no_annot	no_annotation	no_annot	no_annote	no_annote	no_annot	no_annote
GVOG00244		5	266	no_annot	no_annotation	no_annot	no_annote	no_annote	no_annot	no_annote
GVOG00245		5	146	no_annot	no_annotation	no_annot	no_annote	no_annote	no_annot	no_annote
GVOG00246		5	77	no_annot	no_annotation	no_annot	no_annote	no_annote	no_annot	no_annote
GVOG00247		5	189	no_annot	no_annotation	no_annot	no_annote	no_annote	no_annot	no_annote
GVOG00249		5	67	no_annot	no_annotation	no_annot	no_annote	no_annote	no_annot	no_annote
GVOG00250		6	944.5	no_annot	no_annotation	no_annot	no_annote	no_annote	no_annot	no_annote
GVOG00251		6	529	no_annot	no_annotation	no_annot	no_annote	no_annote	no_annot	no_annote
GVOG00252		5	378	no_annot	no_annotation	no_annot	no_annote	no_annote	no_annot	no_annote
GVOG00253		10	210	no_annot	no_annotation	no_annot	no_annote	no_annote	no_annot	no_annote
GVOG00254		6	630	no_annot	no_annotation	no_annot	no_annote	no_annote	no_annot	no_annote
GVOG00255		5	103	no_annot	no_annotation	no_annot	no_annote	no_annote	no_annot	no_annote
GVOG00256		5	144	no_annot	no_annotation	no_annot	no_annote	no_annote	no_annot	no_annote
GVOG00257		6	82	no_annot	no_annotation	no_annot	no_annote	no_annote	no_annot	no_annote
GVOG00258		5	135	no_annot	no_annotation	no_annot	no_annote	no_annote	no_annot	no_annote
GVOG00259		6	66.5	no_annot	no_annotation	no_annot	no_annote	no_annote	no_annot	no_annote
GVOG00260		10	154	no_annot	no_annotation	no_annot	no_annote	no_annote	no_annot	no_annote
GVOG00261		5	384	no_annot	no_annotation	no_annot	no_annote	no_annote	no_annot	no_annote
GVOG00262	Translation	5	39	no_annot	no_annotation	2TMYW	Ribosomal protein L41	J	PF05162	S24e_L23_L15e; Ribosomal_L41; Ribosomal protein L41
GVOG00263		5	78	no_annot	no_annotation	no_annot	no_annote	no_annote	no_annot	no_annote
GVOG00264		5	324	no_annot	no_annotation	no_annot	no_annote	no_annote	no_annot	no_annote
GVOG00265		6	309.5	no_annot	no_annotation	no_annot	no_annote	no_annote	no_annot	no_annote
GVOG00266		5	238	no_annot	no_annotation	no_annot	no_annote	no_annote	no_annot	no_annote
GVOG00267		5	154	no_annot	no_annotation	no_annot	no_annote	no_annote	no_annot	no_annote
GVOG00268		11	92	no_annot	no_annotation	no_annot	no_annote	no_annote	no_annot	no_annote
GVOG00269		6	35	no_annot	no_annotation	no_annot	no_annote	no_annote	no_annot	no_annote
GVOG00270		6	255.5	no_annot	no_annotation	no_annot	no_annote	no_annote	no_annot	no_annote
GVOG00271		5	369	no_annot	no_annotation	no_annot	no_annote	no_annote	no_annot	no_annote
GVOG00272		6	810.5	no_annot	no_annotation	no_annot	no_annote	no_annote	no_annot	no_annote
GVOG00273		5	192	no_annot	no_annotation	no_annot	no_annote	no_annote	no_annot	no_annote
GVOG00274		5	139	no_annot	no_annotation	no_annot	no_annote	no_annote	no_annot	no_annote
GVOG00275		6	109.5	no_annot	no_annotation	no_annot	no_annote	no_annote	no_annot	no_annote
GVOG00276		5	323	NCVOG4856	uncharacterized protein	no_annot	no_annote	no_annote	no_annot	no_annote
GVOG00277		5	348	no_annot	no_annotation	no_annot	no_annote	no_annote	no_annot	no_annote
GVOG00278		5	249	no_annot	no_annotation	no_annot	no_annote	no_annote	no_annot	no_annote
GVOG00279		5	235	no_annot	no_annotation	no_annot	no_annote	no_annote	no_annot	no_annote
GVOG00280		5	121	no_annot	no_annotation	no_annot	no_annote	no_annote	no_annot	no_annote
GVOG00281		22	237.5	no_annot	no_annotation	KOG1655 | KOG2910 | 2T2G5 | KOG1656 | 2T2F1 | KOG2911	vacuolar transport | vacuolar transport | Snf7 | vacuolar transport | Snf7 | vacuolar transport	T | S | O | G	PF03357	PspA; Snf7; Snf7
GVOG00282		17	144	no_annot	no_annotation	no_annot	no_annote	no_annote	no_annot	no_annote
GVOG00283		18	325	no_annot	no_annotation	2RJPB | 335HR | 2QQRS | 2R5A8 | 2RPK3 | 2QQHV | 337ZK | 32WRY	protein transport | Pfam:DUF946 | BEST Arabidopsis thaliana protein match is Plant protein of | Vacuolar protein sorting-associated protein 62 | unknown | BEST Arabidopsis thaliana protein match is Plant protein of | unknown | Vacuolar protein sorting-associated protein 62	S	PF06101	; Vps62; Vacuolar protein sorting-associated protein 62
GVOG00284		14	261.5	no_annot	no_annotation	no_annot	no_annote	no_annote	no_annot	no_annote
GVOG00285		14	714.5	no_annot	no_annotation	no_annot	no_annote	no_annote	no_annot	no_annote
GVOG00286		14	121.5	no_annot	no_annotation	no_annot	no_annote	no_annote	no_annot	no_annote
GVOG00287		12	273	no_annot	no_annotation	2QWBV | 32AX0	hematopoietic progenitor cell differentiation | unknown	S	PF17720	; DUF5565; Family of unknown function (DUF5565)
GVOG00288		15	231	no_annot	no_annotation	no_annot	no_annote	no_annote	no_annot	no_annote
GVOG00289		17	276	NCVOG0264	uncharacterized protein	2RYTQ	thrombospondin receptor activity	S	PF04549 | PF08204	; CD47; CD47 transmembrane region | Ig; V-set_CD47; CD47 immunoglobulin-like domain
GVOG00290		9	149	no_annot	no_annotation	no_annot	no_annote	no_annote	no_annot	no_annote
GVOG00291		9	2476	no_annot	no_annotation	no_annot	no_annote	no_annote	no_annot	no_annote
GVOG00292		9	192	no_annot	no_annotation	no_annot	no_annote	no_annote	no_annot	no_annote
GVOG00293		9	129	no_annot	no_annotation	no_annot	no_annote	no_annote	no_annot	no_annote
GVOG00294		9	228	no_annot	no_annotation	no_annot	no_annote	no_annote	no_annot	no_annote
GVOG00295		9	97	no_annot	no_annotation	2RB40 | 2RUAC	unknown | unknown	S	no_annot	no_annote
GVOG00296		14	314.5	no_annot	no_annotation	no_annot	no_annote	no_annote	no_annot	no_annote
GVOG00297		11	390	no_annot	no_annotation	no_annot	no_annote	no_annote	no_annot	no_annote
GVOG00298		11	83	no_annot	no_annotation	no_annot	no_annote	no_annote	no_annot	no_annote
GVOG00299		54	512	no_annot	no_annotation	no_annot	no_annote	no_annote	no_annot	no_annote
GVOG00300		10	134.5	no_annot	no_annotation	no_annot	no_annote	no_annote	no_annot	no_annote
GVOG00301		10	85.5	no_annot	no_annotation	no_annot	no_annote	no_annote	no_annot	no_annote
GVOG00302		10	1752.5	NCVOG4344	ankyrin repeat protein	KOG0509 | 2QQ0K | KOG4591 | KOG0195 | KOG4369 | KOG0817 | KOG0508 | KOG0505 | KOG3836 | KOG0510 | KOG0515 | KOG4412 | KOG0512 | KOG0507 | KOG0502 | KOG0676 | arCOG04004	protein-cysteine S-palmitoyltransferase activity | Ankyrin repeats (many copies) | positive regulation of pinocytosis | integrin-mediated signaling pathway | positive regulation of MDA-5 signaling pathway | fatty-acyl-CoA binding | EP4 subtype prostaglandin E2 receptor binding | positive regulation of myosin-light-chain-phosphatase activity | positive regulation of unsaturated fatty acid biosynth…	DTZ | KLT | S | BQ | L | G | O | Z | I | T | K | J	PF13606 | PF00023 | PF12796 | PF13637	Ank; Ank_3; Ankyrin repeat | Ank; Ank; Ankyrin repeat | Ank; Ank_2; Ankyrin repeats (3 copies) | Ank; Ank_4; Ankyrin repeats (many copies)
GVOG00303		10	238	no_annot	no_annotation	no_annot	no_annote	no_annote	no_annot	no_annote
GVOG00304		10	167.5	no_annot	no_annotation	no_annot	no_annote	no_annote	no_annot	no_annote
GVOG00305		12	162.5	NCVOG4964	uncharacterized protein	no_annot	no_annote	no_annote	no_annot	no_annote
GVOG00307		28	470	no_annot	no_annotation	arCOG01728 | COG2078 | COG1355 | arCOG01336	Belongs to the MEMO1 family | PFAM AMMECR1 domain protein | regulation of microtubule-based process | PFAM AMMECR1 domain protein	C | S	PF01871 | PF01875	; AMMECR1; AMMECR1 | LigB; Memo; Memo-like protein
GVOG00308		60	266	no_annot	no_annotation	no_annot	no_annote	no_annote	no_annot	no_annote
GVOG00309		7	161	no_annot	no_annotation	no_annot	no_annote	no_annote	no_annot	no_annote
GVOG00310		7	578	no_annot	no_annotation	no_annot	no_annote	no_annote	no_annot	no_annote
GVOG00311		8	75	no_annot	no_annotation	no_annot	no_annote	no_annote	no_annot	no_annote
GVOG00312		8	67.5	no_annot	no_annotation	no_annot	no_annote	no_annote	no_annot	no_annote
GVOG00313		7	464	NCVOG4947	uncharacterized protein	2SGC7 | 2SCHW | KOG4265 | KOG4172 | 2QV76 | KOG1571 | KOG4275	Prokaryotic RING finger family 4 | Zinc finger, C3HC4 type (RING finger) | ubiquitin-protein transferase activity | translation factor activity, non-nucleic acid binding | myosin regulatory light chain interacting protein | negative regulation of chemokine (C-C motif) ligand 5 production | negative regulation of cysteine-type endopeptidase activity involved in execution phase of apoptosis	T | I | S | KL | L	PF13920	RING; zf-C3HC4_3; Zinc finger, C3HC4 type (RING finger)
GVOG00314		8	159.5	NCVOG5152	uncharacterized protein	no_annot	no_annote	no_annote	no_annot	no_annote
GVOG00315		7	205	no_annot	no_annotation	no_annot	no_annote	no_annote	no_annot	no_annote
GVOG00316		7	287	no_annot	no_annotation	no_annot	no_annote	no_annote	no_annot	no_annote
GVOG00317		7	453	no_annot	no_annotation	no_annot	no_annote	no_annote	no_annot	no_annote
GVOG00318		7	199	no_annot	no_annotation	COG1266 | 2S6GY | arCOG02767 | 2ZAAA | arCOG09164 | 2S7PH | arCOG02769 | KOG4130 | arCOG02766	CAAX protease self-immunity | Peptidase family U48 | metal-dependent membrane protease | PFAM CAAX amino terminal protease family | metal-dependent membrane protease | CAAX protease self-immunity | CAAX protease self-immunity | CAAX prenyl protease | metal-dependent membrane protease	V | S | O	PF02517	Peptidase_U; CPBP; CPBP intramembrane metalloprotease
GVOG00319		7	192	no_annot	no_annotation	no_annot	no_annote	no_annote	no_annot	no_annote
GVOG00320		7	103	no_annot	no_annotation	no_annot	no_annote	no_annote	no_annot	no_annote
GVOG00321		7	558	no_annot	no_annotation	no_annot	no_annote	no_annote	no_annot	no_annote
GVOG00322		8	89.5	no_annot	no_annotation	no_annot	no_annote	no_annote	no_annot	no_annote
GVOG00323		7	669	no_annot	no_annotation	no_annot	no_annote	no_annote	no_annot	no_annote
GVOG00324		7	103	no_annot	no_annotation	no_annot	no_annote	no_annote	no_annot	no_annote
GVOG00325		8	201.5	no_annot	no_annotation	no_annot	no_annote	no_annote	no_annot	no_annote
GVOG00326		7	172	no_annot	no_annotation	no_annot	no_annote	no_annote	no_annot	no_annote
GVOG00327		7	300	no_annot	no_annotation	no_annot	no_annote	no_annote	no_annot	no_annote
GVOG00328		7	116	no_annot	no_annotation	no_annot	no_annote	no_annote	no_annot	no_annote
GVOG00329		7	98	no_annot	no_annotation	no_annot	no_annote	no_annote	PF00095	; WAP; WAP-type (Whey Acidic Protein) 'four-disulfide core'
GVOG00330		8	87.5	NCVOG4245	uncharacterized protein	no_annot	no_annote	no_annote	no_annot	no_annote
GVOG00331		14	80	no_annot	no_annotation	no_annot	no_annote	no_annote	no_annot	no_annote
GVOG00332		8	86	no_annot	no_annotation	no_annot	no_annote	no_annote	no_annot	no_annote
GVOG00333		8	74.5	no_annot	no_annotation	no_annot	no_annote	no_annote	no_annot	no_annote
GVOG00334		7	106	no_annot	no_annotation	no_annot	no_annote	no_annote	no_annot	no_annote
GVOG00335		7	60	no_annot	no_annotation	no_annot	no_annote	no_annote	no_annot	no_annote
GVOG00336		43	77	no_annot	no_annotation	no_annot	no_annote	no_annote	no_annot	no_annote
GVOG00337		24	163.5	no_annot	no_annotation	no_annot	no_annote	no_annote	no_annot	no_annote
GVOG00338		33	668	no_annot	no_annotation	KOG4465	60 kDa SS-A Ro	E	PF05731	; TROVE; TROVE domain
GVOG00339		21	231	no_annot	no_annotation	no_annot	no_annote	no_annote	no_annot	no_annote
GVOG00340		16	98.5	no_annot	no_annotation	no_annot	no_annote	no_annote	no_annot	no_annote
GVOG00341		11	295	no_annot	no_annotation	no_annot	no_annote	no_annote	PF00024	PAN; PAN_1; PAN domain
GVOG00342		15	125	no_annot	no_annotation	no_annot	no_annote	no_annote	no_annot	no_annote
GVOG00343		15	683	no_annot	no_annotation	2S3QW | 2RPJG	unknown | unknown	S	PF00149	Calcineurin; Metallophos; Calcineurin-like phosphoesterase
GVOG00344		10	102.5	no_annot	no_annotation	no_annot	no_annote	no_annote	no_annot	no_annote
GVOG00345		9	72	no_annot	no_annotation	no_annot	no_annote	no_annote	no_annot	no_annote
GVOG00346		10	195.5	no_annot	no_annotation	no_annot	no_annote	no_annote	no_annot	no_annote
GVOG00347		10	112	no_annot	no_annotation	no_annot	no_annote	no_annote	no_annot	no_annote
GVOG00348		10	483	NCVOG4843	uncharacterized protein	COG5316	arabinan endo-1,5-alpha-L-arabinosidase activity	G	no_annot	no_annote
GVOG00349		9	218	no_annot	no_annotation	no_annot	no_annote	no_annote	no_annot	no_annote
GVOG00350		10	193	no_annot	no_annotation	no_annot	no_annote	no_annote	no_annot	no_annote
GVOG00351		9	549	NCVOG0604	uncharacterized protein	no_annot	no_annote	no_annote	no_annot	no_annote
GVOG00352		20	108.5	no_annot	no_annotation	no_annot	no_annote	no_annote	no_annot	no_annote
GVOG00353		13	285	no_annot	no_annotation	no_annot	no_annote	no_annote	no_annot	no_annote
GVOG00354		16	87	no_annot	no_annotation	no_annot	no_annote	no_annote	no_annot	no_annote
GVOG00355		20	211.5			2SIR4 | COG0400 | 2SF6G | 2SQQ9 | KOG2551	Serine hydrolase (FSH1) | carboxylic ester hydrolase activity | Serine hydrolase (FSH1) | Serine hydrolase (FSH1) | polyketide biosynthetic process	S | O	PF03959	AB_hydrolase; FSH1; Serine hydrolase (FSH1)
GVOG00356		12	477	NCVOG0689	uncharacterized protein	no_annot	no_annote	no_annote	no_annot	no_annote
GVOG00357		11	272	no_annot	no_annotation	no_annot	no_annote	no_annote	no_annot	no_annote
GVOG00358		11	58	no_annot	no_annotation	no_annot	no_annote	no_annote	no_annot	no_annote
GVOG00359		12	253	no_annot	no_annotation	no_annot	no_annote	no_annote	no_annot	no_annote
GVOG00360		18	106	NCVOG2713	uncharacterized protein	no_annot	no_annote	no_annote	no_annot	no_annote
GVOG00361		24	65	no_annot	no_annotation	no_annot	no_annote	no_annote	no_annot	no_annote
GVOG00362		14	388.5	no_annot	no_annotation	no_annot	no_annote	no_annote	no_annot	no_annote
GVOG00363		14	97	no_annot	no_annotation	no_annot	no_annote	no_annote	no_annot	no_annote
GVOG00364		22	64.5	no_annot	no_annotation	no_annot	no_annote	no_annote	no_annot	no_annote
GVOG00365		8	194.5	NCVOG0552	uncharacterized protein	no_annot	no_annote	no_annote	no_annot	no_annote
GVOG00366		8	256	no_annot	no_annotation	no_annot	no_annote	no_annote	no_annot	no_annote
GVOG00367		8	148.5	no_annot	no_annotation	no_annot	no_annote	no_annote	no_annot	no_annote
GVOG00368		8	104.5	no_annot	no_annotation	no_annot	no_annote	no_annote	no_annot	no_annote
GVOG00369		8	1216	no_annot	no_annotation				no_annot	no_annote
GVOG00370		8	279.5	no_annot	no_annotation	no_annot	no_annote	no_annote	no_annot	no_annote
GVOG00371		6	79.5	no_annot	no_annotation	no_annot	no_annote	no_annote	no_annot	no_annote
GVOG00372		6	117.5	no_annot	no_annotation	no_annot	no_annote	no_annote	no_annot	no_annote
GVOG00373		21	329	no_annot	no_annotation	no_annot	no_annote	no_annote	no_annot	no_annote
GVOG00374		15	796	NCVOG5080	uncharacterized protein	2S6IW	unknown	S	no_annot	no_annote
GVOG00375		6	184	no_annot	no_annotation	no_annot	no_annote	no_annote	no_annot	no_annote
GVOG00376		10	232.5	no_annot	no_annotation	no_annot	no_annote	no_annote	no_annot	no_annote
GVOG00377		6	125	no_annot	no_annotation	no_annot	no_annote	no_annote	no_annot	no_annote
GVOG00378		6	272.5	no_annot	no_annotation	no_annot	no_annote	no_annote	no_annot	no_annote
GVOG00379		6	173.5	no_annot	no_annotation	no_annot	no_annote	no_annote	no_annot	no_annote
GVOG00380		6	221	no_annot	no_annotation	no_annot	no_annote	no_annote	no_annot	no_annote
GVOG00381		10	205	no_annot	no_annotation	no_annot	no_annote	no_annote	no_annot	no_annote
GVOG00382		6	140	no_annot	no_annotation	no_annot	no_annote	no_annote	no_annot	no_annote
GVOG00383		6	465.5	no_annot	no_annotation	no_annot	no_annote	no_annote	no_annot	no_annote
GVOG00384		6	50.5	no_annot	no_annotation	no_annot	no_annote	no_annote	no_annot	no_annote
GVOG00385		6	208.5	no_annot	no_annotation	no_annot	no_annote	no_annote	no_annot	no_annote
GVOG00386		6	287	NCVOG4588	thioredoxin-like fold protein	no_annot	no_annote	no_annote	no_annot	no_annote
GVOG00387		6	429	no_annot	no_annotation				no_annot	no_annote
GVOG00388		6	63	no_annot	no_annotation	no_annot	no_annote	no_annote	no_annot	no_annote
GVOG00389		6	133.5	no_annot	no_annotation	no_annot	no_annote	no_annote	no_annot	no_annote
GVOG00390		6	538	no_annot	no_annotation	no_annot	no_annote	no_annote	no_annot	no_annote
GVOG00391		10	724.5	NCVOG4274	uncharacterized protein	no_annot	no_annote	no_annote	no_annot	no_annote
GVOG00392		6	62	no_annot	no_annotation	no_annot	no_annote	no_annote	no_annot	no_annote
GVOG00393		6	58	no_annot	no_annotation	no_annot	no_annote	no_annote	no_annot	no_annote
GVOG00394		6	305.5	no_annot	no_annotation	no_annot	no_annote	no_annote	no_annot	no_annote
GVOG00395		6	78	no_annot	no_annotation	no_annot	no_annote	no_annote	no_annot	no_annote
GVOG00396		6	186.5	no_annot	no_annotation	no_annot	no_annote	no_annote	no_annot	no_annote
GVOG00397		6	68.5	no_annot	no_annotation	no_annot	no_annote	no_annote	no_annot	no_annote
GVOG00398		6	202.5	no_annot	no_annotation	COG5126 | KOG0027 | 32U8J	Ca2 -binding protein (EF-Hand superfamily | Calcium-binding protein | Ca2 -binding protein (EF-Hand superfamily)	DTZ	PF00036 | PF13405 | PF13499 | PF13833 | PF10591	EF_hand; EF-hand_1; EF hand | EF_hand; EF-hand_6; EF-hand domain | EF_hand; EF-hand_7; EF-hand domain pair | EF_hand; EF-hand_8; EF-hand domain pair | EF_hand; SPARC_Ca_bdg; Secreted protein acidic and rich in cysteine Ca binding region
GVOG00399		6	468						no_annot	no_annote
GVOG00400		6	413	no_annot	no_annotation	no_annot	no_annote	no_annote	no_annot	no_annote
GVOG00401		6	94.5	no_annot	no_annotation	no_annot	no_annote	no_annote	no_annot	no_annote
GVOG00402		15	588	no_annot	no_annotation	KOG2030 | arCOG01695	actin binding | RNA-binding protein homologous to eukaryotic snRNP	K	PF05670 | PF11923	NFACT_RNA-bind; NFACT-R_1; NFACT protein RNA binding domain | ; NFACT-C; NFACT protein C-terminal domain
GVOG00403		12	223	NCVOG2769	uncharacterized protein	no_annot	no_annote	no_annote	no_annot	no_annote
GVOG00404		12	366	NCVOG1317	uncharacterized protein	2RV7I | 2QRX5 | 2SKUZ | 2RVCU | COG2273 | arCOG09822 | 2S1W9	Glycosyl hydrolases family 16 | Glycosyl hydrolases family 16 | Glycosyl hydrolases family 16 | carbohydrate binding | Hydrolase Family 16 | COG2273 Beta-glucanase Beta-glucan synthetase | Glycosyl hydrolases family 16	S | G	PF00722	Concanavalin; Glyco_hydro_16; Glycosyl hydrolases family 16
GVOG00405		12	181.5	no_annot	no_annotation	no_annot	no_annote	no_annote	no_annot	no_annote
GVOG00406		35	365	no_annot	no_annotation	no_annot	no_annote	no_annote	no_annot	no_annote
GVOG00407		9	479	no_annot	no_annotation	KOG4003	nicotinamide metabolic process	Q	PF00857	; Isochorismatase; Isochorismatase family
GVOG00408		9	718	NCVOG4184	uncharacterized protein				no_annot	no_annote
GVOG00409		9	223	no_annot	no_annotation	no_annot	no_annote	no_annote	no_annot	no_annote
GVOG00410		9	120	no_annot	no_annotation	no_annot	no_annote	no_annote	no_annot	no_annote
GVOG00411		9	474	no_annot	no_annotation	no_annot	no_annote	no_annote	no_annot	no_annote
GVOG00412		9	61	no_annot	no_annotation	no_annot	no_annote	no_annote	no_annot	no_annote
GVOG00413		14	449.5	NCVOG1005	JmjC domain protein	KOG2132 | COG2850 | KOG2918 | 2SF2F | 2QT8Y | KOG2508	tRNAPhe (7-(3-amino-3-carboxypropyl)wyosine37-C2)-hydroxylase activity | peptidyl-arginine hydroxylation | protein C-terminal leucine carboxyl O-methyltransferase activity | Cupin-like domain | Cupin-like domain | Cupin-like domain	IQ | S | U | P	PF13621	Cupin; Cupin_8; Cupin-like domain
GVOG00414		11	107	no_annot	no_annotation	no_annot	no_annote	no_annote	no_annot	no_annote
GVOG00415		11	129	no_annot	no_annotation	no_annot	no_annote	no_annote	no_annot	no_annote
GVOG00416		11	108	no_annot	no_annotation	no_annot	no_annote	no_annote	no_annot	no_annote
GVOG00417		11	136	no_annot	no_annotation	no_annot	no_annote	no_annote	no_annot	no_annote
GVOG00418		13	144	NCVOG2959	uncharacterized protein	no_annot	no_annote	no_annote	no_annot	no_annote
GVOG00419		13	100	no_annot	no_annotation	no_annot	no_annote	no_annote	no_annot	no_annote
GVOG00420		16	457.5	no_annot	no_annotation	no_annot	no_annote	no_annote	no_annot	no_annote
GVOG00421		7	123	no_annot	no_annotation	no_annot	no_annote	no_annote	no_annot	no_annote
GVOG00422		21	621	no_annot	no_annotation
GVOG00423		7	303	no_annot	no_annotation	no_annot	no_annote	no_annote	no_annot	no_annote
GVOG00424		7	209			no_annot	no_annote	no_annote	no_annot	no_annote
GVOG00425		7	98	no_annot	no_annotation	no_annot	no_annote	no_annote	no_annot	no_annote
GVOG00426		7	356	no_annot	no_annotation	no_annot	no_annote	no_annote	no_annot	no_annote
GVOG00427		7	86	no_annot	no_annotation	no_annot	no_annote	no_annote	no_annot	no_annote
GVOG00428		7	223	no_annot	no_annotation	no_annot	no_annote	no_annote	no_annot	no_annote
GVOG00429		7	47	no_annot	no_annotation	no_annot	no_annote	no_annote	no_annot	no_annote
GVOG00430		7	490	no_annot	no_annotation	no_annot	no_annote	no_annote	no_annot	no_annote
GVOG00431		7	64	no_annot	no_annotation	no_annot	no_annote	no_annote	no_annot	no_annote
GVOG00432		7	275	no_annot	no_annotation	no_annot	no_annote	no_annote	no_annot	no_annote
GVOG00433		25	55	no_annot	no_annotation	no_annot	no_annote	no_annote	no_annot	no_annote
GVOG00434		17	79	no_annot	no_annotation	no_annot	no_annote	no_annote	no_annot	no_annote
GVOG00435		28	369	no_annot	no_annotation	no_annot	no_annote	no_annote	no_annot	no_annote
GVOG00436		101	632	no_annot	no_annotation	no_annot	no_annote	no_annote	no_annot	no_annote
GVOG00437		18	681.5	NCVOG4631	uncharacterized protein	no_annot	no_annote	no_annote	no_annot	no_annote
GVOG00438		21	159	no_annot	no_annotation	no_annot	no_annote	no_annote	no_annot	no_annote
GVOG00439		15	125	no_annot	no_annotation	no_annot	no_annote	no_annote	no_annot	no_annote
GVOG00440		13	278	NCVOG4627	uncharacterized protein	no_annot	no_annote	no_annote	no_annot	no_annote
GVOG00441		10	90.5	no_annot	no_annotation	no_annot	no_annote	no_annote	no_annot	no_annote
GVOG00442		10	119.5	no_annot	no_annotation	no_annot	no_annote	no_annote	no_annot	no_annote
GVOG00443		10	95	NCVOG2986	uncharacterized protein	no_annot	no_annote	no_annote	no_annot	no_annote
GVOG00444		10	316.5	no_annot	no_annotation	no_annot	no_annote	no_annote	no_annot	no_annote
GVOG00445	lipid-metabolism	21	431	no_annot	no_annotation	COG0688 | KOG2419 | KOG2420	phosphatidylethanolamine metabolic process | phosphatidylserine decarboxylase activity | phosphatidylserine decarboxylase activity	I	PF02666	; PS_Dcarbxylase; Phosphatidylserine decarboxylase
GVOG00446		21	199	NCVOG2973	uncharacterized protein	no_annot	no_annote	no_annote	no_annot	no_annote
GVOG00447		11	285	no_annot	no_annotation	no_annot	no_annote	no_annote	no_annot	no_annote
GVOG00448		11	81	no_annot	no_annotation	no_annot	no_annote	no_annote	no_annot	no_annote
GVOG00449		11	621	NCVOG4344 | NCVOG2775	ankyrin repeat protein | ankyrin repeat protein	KOG0509 | KOG2421 | 2QUEG | KOG0507 | KOG4214 | 2QQ0K | KOG4591 | KOG0817 | KOG0508 | KOG0510 | KOG4412 | KOG0502 | 2QR0R | arCOG04004	protein-cysteine S-palmitoyltransferase activity | glycerophosphocholine phosphodiesterase activity | spermatogenesis | Ankyrin repeat and sterile alpha motif | regulation of barbed-end actin filament capping | Ankyrin repeats (many copies) | positive regulation of pinocytosis | fatty-acyl-CoA binding | EP4 subtype prostaglandin E2 receptor binding | temperature-gated cation channel activity | pr…	C | KLT | S | U | BQ | L | T | Z | I | J	PF13857 | PF12796 | PF13637	Ank; Ank_5; Ankyrin repeats (many copies) | Ank; Ank_2; Ankyrin repeats (3 copies) | Ank; Ank_4; Ankyrin repeats (many copies)
GVOG00450		11	346	no_annot	no_annotation	no_annot	no_annote	no_annote	no_annot	no_annote
GVOG00451		34	474.5	no_annot	no_annotation	no_annot	no_annote	no_annote	no_annot	no_annote
GVOG00452		14	116	no_annot	no_annotation	no_annot	no_annote	no_annote	no_annot	no_annote
GVOG00453		20	81.5	no_annot	no_annotation	no_annot	no_annote	no_annote	no_annot	no_annote
GVOG00454		15	212	NCVOG0543	uncharacterized protein	no_annot	no_annote	no_annote	no_annot	no_annote
GVOG00455		18	70	no_annot	no_annotation	no_annot	no_annote	no_annote	no_annot	no_annote
GVOG00456		5	154	no_annot	no_annotation	no_annot	no_annote	no_annote	no_annot	no_annote
GVOG00457		5	52	no_annot	no_annotation	no_annot	no_annote	no_annote	no_annot	no_annote
GVOG00458		5	71	no_annot	no_annotation	no_annot	no_annote	no_annote	no_annot	no_annote
GVOG00459		5	995	no_annot	no_annotation				no_annot	no_annote
GVOG00460		5	266	no_annot	no_annotation	no_annot	no_annote	no_annote	no_annot	no_annote
GVOG00461		5	164	no_annot	no_annotation	no_annot	no_annote	no_annote	no_annot	no_annote
GVOG00462		5	491	no_annot	no_annotation	331UE | 2TGTA	PEP-CTERM motif | unknown	S	no_annot	no_annote
GVOG00463		5	216	no_annot	no_annotation	no_annot	no_annote	no_annote	no_annot	no_annote
GVOG00464		9	568	no_annot	no_annotation	no_annot	no_annote	no_annote	no_annot	no_annote
GVOG00465		5	214	no_annot	no_annotation	no_annot	no_annote	no_annote	no_annot	no_annote
GVOG00466		5	180	no_annot	no_annotation	no_annot	no_annote	no_annote	no_annot	no_annote
GVOG00467		5	262	no_annot	no_annotation	no_annot	no_annote	no_annote	no_annot	no_annote
GVOG00468		5	82	NCVOG0274	DNA-directed RNA polymerase subunit alpha	arCOG04257	DNA-dependent RNA polymerase catalyzes the transcription of DNA into RNA using the four ribonucleoside triphosphates as substrates	K	PF04998	; RNA_pol_Rpb1_5; RNA polymerase Rpb1, domain 5
GVOG00469		5	88	no_annot	no_annotation	no_annot	no_annote	no_annote	no_annot	no_annote
GVOG00470		5	90	no_annot	no_annotation	no_annot	no_annote	no_annote	no_annot	no_annote
GVOG00471		5	75	no_annot	no_annotation	no_annot	no_annote	no_annote	no_annot	no_annote
GVOG00472		5	51	no_annot	no_annotation	no_annot	no_annote	no_annote	no_annot	no_annote
GVOG00473		5	77	no_annot	no_annotation	no_annot	no_annote	no_annote	no_annot	no_annote
GVOG00474		5	172	no_annot	no_annotation	no_annot	no_annote	no_annote	no_annot	no_annote
GVOG00475		8	115.5	no_annot	no_annotation	no_annot	no_annote	no_annote	no_annot	no_annote
GVOG00476		5	130	no_annot	no_annotation	no_annot	no_annote	no_annote	no_annot	no_annote
GVOG00477		5	222	no_annot	no_annotation	no_annot	no_annote	no_annote	no_annot	no_annote
GVOG00478		5	105	no_annot	no_annotation	no_annot	no_annote	no_annote	no_annot	no_annote
GVOG00479		8	300.5	no_annot	no_annotation	no_annot	no_annote	no_annote	no_annot	no_annote
GVOG00480		5	223	no_annot	no_annotation	no_annot	no_annote	no_annote	no_annot	no_annote
GVOG00481		5	147	no_annot	no_annotation	no_annot	no_annote	no_annote	no_annot	no_annote
GVOG00482		5	300	no_annot	no_annotation	no_annot	no_annote	no_annote	no_annot	no_annote
GVOG00483		5	109	no_annot	no_annotation	no_annot	no_annote	no_annote	no_annot	no_annote
GVOG00484		5	79	no_annot	no_annotation	no_annot	no_annote	no_annote	no_annot	no_annote
GVOG00485		5	598	no_annot	no_annotation	no_annot	no_annote	no_annote
GVOG00486		5	212	no_annot	no_annotation				no_annot	no_annote
GVOG00487		5	202	no_annot	no_annotation	no_annot	no_annote	no_annote	no_annot	no_annote
GVOG00488		5	130	no_annot	no_annotation	no_annot	no_annote	no_annote	no_annot	no_annote
GVOG00489		5	782	no_annot	no_annotation
GVOG00490		5	155	no_annot	no_annotation	no_annot	no_annote	no_annote
GVOG00491		5	81	no_annot	no_annotation	no_annot	no_annote	no_annote	no_annot	no_annote
GVOG00492		5	63	no_annot	no_annotation	no_annot	no_annote	no_annote	no_annot	no_annote
GVOG00493		5	315	no_annot	no_annotation	no_annot	no_annote	no_annote	no_annot	no_annote
GVOG00494		5	152	no_annot	no_annotation	no_annot	no_annote	no_annote	no_annot	no_annote
GVOG00495		5	394	no_annot	no_annotation	2RN8Q	DegT/DnrJ/EryC1/StrS aminotransferase family	M	no_annot	no_annote
GVOG00496		5	186	no_annot	no_annotation	no_annot	no_annote	no_annote	no_annot	no_annote
GVOG00497		5	374	NCVOG5189	uncharacterized protein	KOG4193 | 2S1AD | 2RYAQ | 2R627 | 2R7A7 | 2S2A4 | 2RU7P | 2SMH8 | 2RU6Q	G-protein coupled receptor activity | 7 transmembrane receptor (Secretin family) | unknown | G-protein coupled receptor activity. It is involved in the biological process described with | 7 transmembrane receptor (Secretin family) | 7 transmembrane receptor (Secretin family) | unknown | 7 transmembrane receptor (Secretin family) | unknown	T | S	no_annot	no_annote
GVOG00498		5	156	no_annot	no_annotation	no_annot	no_annote	no_annote	no_annot	no_annote
GVOG00499		5	156	no_annot	no_annotation	no_annot	no_annote	no_annote	no_annot	no_annote
GVOG00500		5	81	no_annot	no_annotation	no_annot	no_annote	no_annote	no_annot	no_annote
GVOG00501		5	114	no_annot	no_annotation	no_annot	no_annote	no_annote	no_annot	no_annote
GVOG00502		5	476	no_annot	no_annotation	no_annot	no_annote	no_annote	no_annot	no_annote
GVOG00503		5	80	no_annot	no_annotation	no_annot	no_annote	no_annote	no_annot	no_annote
GVOG00504		8	42.5	no_annot	no_annotation	no_annot	no_annote	no_annote	no_annot	no_annote
GVOG00505		5	314	no_annot	no_annotation				no_annot	no_annote
GVOG00506		5	473	NCVOG4665	uncharacterized protein	no_annot	no_annote	no_annote	no_annot	no_annote
GVOG00507		5	127	no_annot	no_annotation	no_annot	no_annote	no_annote	no_annot	no_annote
GVOG00509		5	116	no_annot	no_annotation	no_annot	no_annote	no_annote	no_annot	no_annote
GVOG00510		5	207	no_annot	no_annotation	2QRU0 | COG0560 | 2S7B4 | arCOG01158 | COG4359 | 2QW23	dephosphorylation | Phosphoserine phosphatase | unknown | phosphoserine phosphatase | Dephosphorylates 2-hydroxy-3-keto-5-methylthiopentenyl- 1-phosphate (HK-MTPenyl-1-P) yielding 1,2-dihydroxy-3-keto-5- methylthiopentene (DHK-MTPene) | haloacid dehalogenase-like hydrolase	E | S	PF12710	HAD; HAD; haloacid dehalogenase-like hydrolase
GVOG00511		5	116	no_annot	no_annotation	no_annot	no_annote	no_annote	no_annot	no_annote
GVOG00512		5	178	no_annot	no_annotation	no_annot	no_annote	no_annote	no_annot	no_annote
GVOG00513		5	146	NCVOG4506	uncharacterized protein	no_annot	no_annote	no_annote	no_annot	no_annote
GVOG00514		5	1042	no_annot	no_annotation	COG3236 | 2S0ST	hydrolase activity, hydrolyzing N-glycosyl compounds | Domain of unknown function (DUF1768)	S | O	no_annot	no_annote
GVOG00515		5	80	no_annot	no_annotation	no_annot	no_annote	no_annote	no_annot	no_annote
GVOG00516		9	140	no_annot	no_annotation	2QV83	cellular response to L-arginine	S	PF13840	ACT; ACT_7; ACT domain
GVOG00517		5	63	NCVOG1103	uncharacterized protein	no_annot	no_annote	no_annote	no_annot	no_annote
GVOG00518		5	146	no_annot	no_annotation	no_annot	no_annote	no_annote	no_annot	no_annote
GVOG00519		5	156	no_annot	no_annotation	no_annot	no_annote	no_annote	no_annot	no_annote
GVOG00520		5	319	no_annot	no_annotation	no_annot	no_annote	no_annote	no_annot	no_annote
GVOG00521		5	201	no_annot	no_annotation	no_annot	no_annote	no_annote	no_annot	no_annote
GVOG00522		5	235	no_annot	no_annotation	no_annot	no_annote	no_annote	no_annot	no_annote
GVOG00523		5	95	no_annot	no_annotation	no_annot	no_annote	no_annote	no_annot	no_annote
GVOG00524		5	177	no_annot	no_annotation	no_annot	no_annote	no_annote	no_annot	no_annote
GVOG00525		5	136	no_annot	no_annotation	no_annot	no_annote	no_annote	no_annot	no_annote
GVOG00526		5	64	no_annot	no_annotation	no_annot	no_annote	no_annote	no_annot	no_annote
GVOG00527		9	228	NCVOG0944	uncharacterized protein	no_annot	no_annote	no_annote	no_annot	no_annote
GVOG00528		5	68	no_annot	no_annotation	no_annot	no_annote	no_annote	no_annot	no_annote
GVOG00529		5	303	no_annot	no_annotation	no_annot	no_annote	no_annote	no_annot	no_annote
GVOG00530		5	167	no_annot	no_annotation	no_annot	no_annote	no_annote	no_annot	no_annote
GVOG00531		5	69	no_annot	no_annotation	no_annot	no_annote	no_annote	no_annot	no_annote
GVOG00532		5	66	no_annot	no_annotation	no_annot	no_annote	no_annote	no_annot	no_annote
GVOG00533		5	243	no_annot	no_annotation	no_annot	no_annote	no_annote	no_annot	no_annote
GVOG00534		5	196	no_annot	no_annotation	no_annot	no_annote	no_annote	no_annot	no_annote
GVOG00535		5	194	no_annot	no_annotation	no_annot	no_annote	no_annote	no_annot	no_annote
GVOG00536		5	197	no_annot	no_annotation	no_annot	no_annote	no_annote	no_annot	no_annote
GVOG00537		5	154	no_annot	no_annotation	no_annot	no_annote	no_annote	no_annot	no_annote
GVOG00538		12	146	no_annot	no_annotation	no_annot	no_annote	no_annote	no_annot	no_annote
GVOG00539		5	182	no_annot	no_annotation	no_annot	no_annote	no_annote	no_annot	no_annote
GVOG00540		5	93	no_annot	no_annotation	no_annot	no_annote	no_annote	no_annot	no_annote
GVOG00541		5	96	no_annot	no_annotation	no_annot	no_annote	no_annote	no_annot	no_annote
GVOG00542		5	146	no_annot	no_annotation	no_annot	no_annote	no_annote	no_annot	no_annote
GVOG00543		5	64	no_annot	no_annotation	no_annot	no_annote	no_annote	no_annot	no_annote
GVOG00544		5	251	NCVOG0868 | NCVOG0226 | NCVOG0185	uncharacterized protein | uncharacterized protein | uncharacterized protein	2RB40 | 2RT2V | 31VIU | 2R6VK | 2SFB1 | 2RUAC | 2S9TH | 2T5HZ | 2SJNS	unknown | unknown | unknown | unknown | GTP binding | unknown | unknown | unknown | unknown	S	PF00967	DPBB; Barwin; Barwin family
GVOG00545		5	95	no_annot	no_annotation	no_annot	no_annote	no_annote	no_annot	no_annote
GVOG00546		9	1212	no_annot	no_annotation	2QSRN | 2SPDZ	Chaperone of endosialidase | unknown	S	PF13884	; Peptidase_S74; Chaperone of endosialidase
GVOG00547		5	93	no_annot	no_annotation	no_annot	no_annote	no_annote	no_annot	no_annote
GVOG00548		8	74.5	no_annot	no_annotation	no_annot	no_annote	no_annote	no_annot	no_annote
GVOG00549		5	69	no_annot	no_annotation	no_annot	no_annote	no_annote	no_annot	no_annote
GVOG00550		5	1227	no_annot	no_annotation	no_annot	no_annote	no_annote	no_annot	no_annote
GVOG00551		5	243	no_annot	no_annotation	no_annot	no_annote	no_annote	no_annot	no_annote
GVOG00552		8	186	NCVOG0048	uncharacterized protein	no_annot	no_annote	no_annote	no_annot	no_annote
GVOG00553		5	67	no_annot	no_annotation	no_annot	no_annote	no_annote	no_annot	no_annote
GVOG00554		5	213	no_annot	no_annotation	no_annot	no_annote	no_annote	no_annot	no_annote
GVOG00555		8	150.5	no_annot	no_annotation	2S1Y1	Adenylate cyclase associated (CAP) C terminal	S	PF02810	; SEC-C; SEC-C motif
GVOG00557		5	42	no_annot	no_annotation	no_annot	no_annote	no_annote	no_annot	no_annote
GVOG00558		5	168	no_annot	no_annotation	no_annot	no_annote	no_annote	no_annot	no_annote
GVOG00559		5	263	no_annot	no_annotation	no_annot	no_annote	no_annote	no_annot	no_annote
GVOG00560		5	94	no_annot	no_annotation	no_annot	no_annote	no_annote	no_annot	no_annote
GVOG00561		5	127	no_annot	no_annotation	no_annot	no_annote	no_annote	no_annot	no_annote
GVOG00562		5	106	no_annot	no_annotation	no_annot	no_annote	no_annote	no_annot	no_annote
GVOG00563		5	283	no_annot	no_annotation	no_annot	no_annote	no_annote	no_annot	no_annote
GVOG00564		5	146	no_annot	no_annotation	2SYH6 | 31Y7T | 2ZAWR	RNA helicase | unknown | unknown	S	PF00910	P-loop_NTPase; RNA_helicase; RNA helicase
GVOG00565		5	173	no_annot	no_annotation	no_annot	no_annote	no_annote	no_annot	no_annote
GVOG00566		5	109	no_annot	no_annotation	no_annot	no_annote	no_annote	no_annot	no_annote
GVOG00567		5	202	no_annot	no_annotation	no_annot	no_annote	no_annote	no_annot	no_annote
GVOG00568		14	38	no_annot	no_annotation	no_annot	no_annote	no_annote	no_annot	no_annote
GVOG00569		19	290	no_annot	no_annotation	COG3264 | 2S0B8 | arCOG01573 | 2S8B0 | arCOG01568 | COG0668 | 2QRDM | 2S9X2 | arCOG01569	Mechanosensitive ion channel | Mechanosensitive ion channel | PFAM Mechanosensitive ion channel | Mechanosensitive ion channel | mechanosensitive ion channel | transmembrane transport | mechanosensitive ion channel activity | Mechanosensitive ion channel | mechanosensitive ion channel	M | S	PF00924	; MS_channel; Mechanosensitive ion channel
GVOG00570		11	116	no_annot	no_annotation	32RMQ	unknown	S	no_annot	no_annote
GVOG00571		11	165	NCVOG2788	uncharacterized protein	no_annot	no_annote	no_annote	no_annot	no_annote
GVOG00572		10	392	no_annot	no_annotation	KOG2159 | COG0618 | COG1371 | COG0617	CTP:tRNA cytidylyltransferase activity | 3'(2'),5'-bisphosphate nucleotidase activity | PFAM Archease protein family (DUF101 UPF0211) | tRNA 3'-terminal CCA addition	J	PF01743	NTP_transf; PolyA_pol; Poly A polymerase head domain
GVOG00573		17	144	no_annot	no_annotation	no_annot	no_annote	no_annote	no_annot	no_annote
GVOG00574		12	202.5	NCVOG2753	uncharacterized protein	no_annot	no_annote	no_annote	PF08603	CAP_C-like; CAP_C; Adenylate cyclase associated (CAP) C terminal
GVOG00575		12	535	NCVOG0369	uncharacterized protein	no_annot	no_annote	no_annote	no_annot	no_annote
GVOG00576		19	382	no_annot	no_annotation	KOG2369	O-acyltransferase activity	L	PF02450	AB_hydrolase; LCAT; Lecithin:cholesterol acyltransferase
GVOG00577		20	95	no_annot	no_annotation	no_annot	no_annote	no_annote	no_annot	no_annote
GVOG00579	Translation	7	90	NCVOG0979	Eukaryotic peptide chain release (translation termination) factor 1	KOG0688 | arCOG01742	translation release factor activity | Directs the termination of nascent peptide synthesis (translation) in response to the termination codons UAA, UAG and UGA	J	no_annot	no_annote
GVOG00580		7	196	no_annot	no_annotation	no_annot	no_annote	no_annote	no_annot	no_annote
GVOG00581		7	237	no_annot	no_annotation	no_annot	no_annote	no_annote	no_annot	no_annote
GVOG00582		7	895	no_annot	no_annotation	no_annot	no_annote	no_annote	no_annot	no_annote
GVOG00583		15	280	no_annot	no_annotation	no_annot	no_annote	no_annote	no_annot	no_annote
GVOG00584		7	695	no_annot	no_annotation	no_annot	no_annote	no_annote	no_annot	no_annote
GVOG00585		7	252	no_annot	no_annotation	no_annot	no_annote	no_annote	no_annot	no_annote
GVOG00586		7	168	no_annot	no_annotation	no_annot	no_annote	no_annote	no_annot	no_annote
GVOG00587		7	232	no_annot	no_annotation	no_annot	no_annote	no_annote	no_annot	no_annote
GVOG00588		7	116	no_annot	no_annotation	no_annot	no_annote	no_annote	no_annot	no_annote
GVOG00589		7	129	no_annot	no_annotation	no_annot	no_annote	no_annote	no_annot	no_annote
GVOG00590		7	305	no_annot	no_annotation				no_annot	no_annote
GVOG00591		7	81	no_annot	no_annotation	no_annot	no_annote	no_annote	no_annot	no_annote
GVOG00592		11	128	no_annot	no_annotation	no_annot	no_annote	no_annote	no_annot	no_annote
GVOG00593		11	76	no_annot	no_annotation	no_annot	no_annote	no_annote	no_annot	no_annote
GVOG00594		11	46	no_annot	no_annotation	no_annot	no_annote	no_annote	no_annot	no_annote
GVOG00595		11	399	no_annot	no_annotation	no_annot	no_annote	no_annote	no_annot	no_annote
GVOG00596		14	500.5	no_annot	no_annotation	COG0323	This protein is involved in the repair of mismatches in DNA. It is required for dam-dependent methyl-directed DNA mismatch repair. May act as a molecular matchmaker , a protein that promotes the formation of a stable complex between two or more DNA-binding proteins in an ATP-dependent manner without itself being part of a final effector complex	L
GVOG00597		14	64	NCVOG4323	uncharacterized protein	no_annot	no_annote	no_annote	no_annot	no_annote
GVOG00598		14	273	no_annot	no_annotation	no_annot	no_annote	no_annote	no_annot	no_annote
GVOG00599		9	352	no_annot	no_annotation	COG5379 | 2QQCH | 33XKE	S-adenosylmethionine diacylglycerol 3-amino-3-carboxypropyl transferase | Protein of unknown function (DUF3419) | Protein of unknown function (DUF3419)	I | S	PF11899	; DUF3419; Protein of unknown function (DUF3419)
GVOG00600		9	136	no_annot	no_annotation	no_annot	no_annote	no_annote	no_annot	no_annote
GVOG00601		9	234	no_annot	no_annotation	arCOG00459 | COG2231 | arCOG00463 | KOG1921 | KOG2457 | COG1194 | arCOG00461 | arCOG00462 | COG0177 | 2QRUG	DNA repair enzyme that has both DNA N-glycosylase activity and AP-lyase activity. The DNA N-glycosylase activity releases various damaged pyrimidines from DNA by cleaving the N- glycosidic bond, leaving an AP (apurinic apyrimidinic) site. The AP-lyase activity cleaves the phosphodiester bond 3' to the AP site by a beta-elimination, leaving a 3'-terminal unsaturated sugar and a product with a term…	L	PF00730	HHH; HhH-GPD; HhH-GPD superfamily base excision DNA repair protein
GVOG00602		9	134	NCVOG0692	uncharacterized protein	no_annot	no_annote	no_annote	no_annot	no_annote
GVOG00603		9	339	no_annot	no_annotation	no_annot	no_annote	no_annote	no_annot	no_annote
GVOG00604		9	68	no_annot	no_annotation	no_annot	no_annote	no_annote	no_annot	no_annote
GVOG00605		12	251	no_annot	no_annotation	no_annot	no_annote	no_annote	no_annot	no_annote
GVOG00606		12	354	no_annot	no_annotation	no_annot	no_annote	no_annote	no_annot	no_annote
GVOG00607		6	199.5	NCVOG4781	uncharacterized protein	no_annot	no_annote	no_annote	no_annot	no_annote
GVOG00608		6	57.5	no_annot	no_annotation	no_annot	no_annote	no_annote	no_annot	no_annote
GVOG00609		6	217	no_annot	no_annotation	no_annot	no_annote	no_annote	no_annot	no_annote
GVOG00610	Cytoskeleton	6	1580	NCVOG4221	uncharacterized protein	KOG0239	microtubule motor activity	Z	PF00225	P-loop_NTPase; Kinesin; Kinesin motor domain
GVOG00611		6	84.5	no_annot	no_annotation	no_annot	no_annote	no_annote	no_annot	no_annote
GVOG00612		10	606.5	no_annot	no_annotation	no_annot	no_annote	no_annote	no_annot	no_annote
GVOG00613		6	287.5	no_annot	no_annotation	no_annot	no_annote	no_annote
GVOG00614		6	378.5	no_annot	no_annotation				no_annot	no_annote
GVOG00615		6	155.5	no_annot	no_annotation	no_annot	no_annote	no_annote	no_annot	no_annote
GVOG00616		6	50.5	no_annot	no_annotation	no_annot	no_annote	no_annote	no_annot	no_annote
GVOG00617		6	81.5	no_annot	no_annotation	no_annot	no_annote	no_annote	no_annot	no_annote
GVOG00618		6	111.5	no_annot	no_annotation	no_annot	no_annote	no_annote	no_annot	no_annote
GVOG00619		6	64	no_annot	no_annotation	no_annot	no_annote	no_annote	no_annot	no_annote
GVOG00620		6	189.5	no_annot	no_annotation	no_annot	no_annote	no_annote	no_annot	no_annote
GVOG00621		6	419.5	NCVOG4571	uncharacterized protein	no_annot	no_annote	no_annote	no_annot	no_annote
GVOG00622		6	132.5	no_annot	no_annotation	no_annot	no_annote	no_annote	no_annot	no_annote
GVOG00623		6	752	no_annot	no_annotation	no_annot	no_annote	no_annote	no_annot	no_annote
GVOG00624		6	70.5	no_annot	no_annotation	no_annot	no_annote	no_annote	no_annot	no_annote
GVOG00625		6	152.5	NCVOG5356 | NCVOG5205	uncharacterized protein | uncharacterized protein	no_annot	no_annote	no_annote	no_annot	no_annote
GVOG00626		6	101	no_annot	no_annotation	no_annot	no_annote	no_annote	no_annot	no_annote
GVOG00627		6	332.5	no_annot	no_annotation	no_annot	no_annote	no_annote	no_annot	no_annote
GVOG00628		6	85.5	no_annot	no_annotation	no_annot	no_annote	no_annote	no_annot	no_annote
GVOG00629		6	96.5	no_annot	no_annotation	no_annot	no_annote	no_annote	no_annot	no_annote
GVOG00630		6	88.5	NCVOG4704	uncharacterized protein	no_annot	no_annote	no_annote	no_annot	no_annote
GVOG00631		6	428	no_annot	no_annotation	no_annot	no_annote	no_annote	no_annot	no_annote
GVOG00632		6	201	no_annot	no_annotation	no_annot	no_annote	no_annote	no_annot	no_annote
GVOG00633		6	238	no_annot	no_annotation	COG1794 | arCOG02005 | 2SHHB	racemase activity, acting on amino acids and derivatives | aspartate racemase | Asp/Glu/Hydantoin racemase	M	PF01177	Asp-glut_race; Asp_Glu_race; Asp/Glu/Hydantoin racemase
GVOG00634		6	117.5	no_annot	no_annotation	no_annot	no_annote	no_annote	no_annot	no_annote
GVOG00635		6	565.5	NCVOG4710	uncharacterized protein	no_annot	no_annote	no_annote	no_annot	no_annote
GVOG00636		6	147.5	no_annot	no_annotation	no_annot	no_annote	no_annote	no_annot	no_annote
GVOG00637		6	159.5	no_annot	no_annotation	no_annot	no_annote	no_annote	no_annot	no_annote
GVOG00638		6	75.5	no_annot	no_annotation	no_annot	no_annote	no_annote	no_annot	no_annote
GVOG00639		6	207.5	NCVOG4697	uncharacterized protein	no_annot	no_annote	no_annote	no_annot	no_annote
GVOG00640		6	70	no_annot	no_annotation	no_annot	no_annote	no_annote	no_annot	no_annote
GVOG00641		6	122.5	no_annot	no_annotation	no_annot	no_annote	no_annote	no_annot	no_annote
GVOG00642		6	436.5	NCVOG4511	uncharacterized protein	no_annot	no_annote	no_annote	no_annot	no_annote
GVOG00643		6	52	no_annot	no_annotation	no_annot	no_annote	no_annote	no_annot	no_annote
GVOG00644		6	285.5	no_annot	no_annotation	no_annot	no_annote	no_annote	no_annot	no_annote
GVOG00645		6	71.5	no_annot	no_annotation	no_annot	no_annote	no_annote	no_annot	no_annote
GVOG00646		6	462.5	no_annot	no_annotation	no_annot	no_annote	no_annote	no_annot	no_annote
GVOG00647		6	58	no_annot	no_annotation	no_annot	no_annote	no_annote	no_annot	no_annote
GVOG00648		6	358.5	NCVOG0426	uncharacterized protein	no_annot	no_annote	no_annote	no_annot	no_annote
GVOG00649		6	503.5	no_annot	no_annotation	no_annot	no_annote	no_annote	no_annot	no_annote
GVOG00650		6	62	no_annot	no_annotation	no_annot	no_annote	no_annote	no_annot	no_annote
GVOG00651		6	817	no_annot	no_annotation	COG4639	AAA domain	Q	PF16542	DNA_ligase; PNKP_ligase; PNKP adenylyltransferase domain, ligase domain
GVOG00652		6	1210.5	no_annot	no_annotation				no_annot	no_annote
GVOG00653		10	434	no_annot	no_annotation	no_annot	no_annote	no_annote	no_annot	no_annote
GVOG00654		6	157.5	no_annot	no_annotation	no_annot	no_annote	no_annote	no_annot	no_annote
GVOG00655		6	412	no_annot	no_annotation	no_annot	no_annote	no_annote	no_annot	no_annote
GVOG00656		6	73.5	NCVOG1102	uncharacterized protein	no_annot	no_annote	no_annote	no_annot	no_annote
GVOG00657		8	238	no_annot	no_annotation	2ZA5K	Alginate lyase	S	no_annot	no_annote
GVOG00658		8	370.5	no_annot	no_annotation	no_annot	no_annote	no_annote	no_annot	no_annote
GVOG00659		8	468.5	no_annot	no_annotation	no_annot	no_annote	no_annote	no_annot	no_annote
GVOG00660		8	62.5	no_annot	no_annotation	no_annot	no_annote	no_annote	no_annot	no_annote
GVOG00661		8	289	NCVOG0773	uncharacterized protein	2S7ES	PAN domain	S	PF00024	PAN; PAN_1; PAN domain
GVOG00662		8	100.5	no_annot	no_annotation	no_annot	no_annote	no_annote	no_annot	no_annote
GVOG00663		8	507.5	no_annot	no_annotation	no_annot	no_annote	no_annote	no_annot	no_annote
GVOG00664		20	213.5	NCVOG0545	uncharacterized protein	no_annot	no_annote	no_annote	no_annot	no_annote
GVOG00665		13	254	no_annot	no_annotation	no_annot	no_annote	no_annote	no_annot	no_annote
GVOG00666		13	95	no_annot	no_annotation	no_annot	no_annote	no_annote	no_annot	no_annote
GVOG00667		13	73	no_annot	no_annotation	no_annot	no_annote	no_annote	no_annot	no_annote
GVOG00668		16	131.5	no_annot	no_annotation				no_annot	no_annote
GVOG00669		11	81	no_annot	no_annotation	no_annot	no_annote	no_annote	no_annot	no_annote
GVOG00670		11	358	NCVOG0520	uncharacterized protein	no_annot	no_annote	no_annote	no_annot	no_annote
GVOG00671		11	101	NCVOG5252	uncharacterized protein	no_annot	no_annote	no_annote	no_annot	no_annote
GVOG00672		14	92.5	no_annot	no_annotation	no_annot	no_annote	no_annote	no_annot	no_annote
GVOG00673		14	171	no_annot	no_annotation	no_annot	no_annote	no_annote	no_annot	no_annote
GVOG00674		61	773	NCVOG0219 | NCVOG2223 | NCVOG0329	uncharacterized protein | ubiquitin-conjugating enzyme E2 | UBCc, Ubiquitin-conjugating enzyme E2	KOG3558 | KOG0425 | KOG0895 | KOG0418 | KOG0424 | KOG0426 | KOG2012 | KOG1101 | KOG0417 | KOG0419 | KOG0428 | KOG0423	DNA-binding transcription factor activity, RNA polymerase II-specific | protein polyubiquitination | ubiquitin-protein transferase activity | protein polyubiquitination | Belongs to the ubiquitin-conjugating enzyme family | protein polyubiquitination | ubiquitin activating enzyme activity | inhibition of cysteine-type endopeptidase activity involved in apoptotic process | protein modification by …	J | K | H | O	PF00179	UBC; UQ_con; Ubiquitin-conjugating enzyme
GVOG00675		16	252	no_annot	no_annotation	no_annot	no_annote	no_annote	no_annot	no_annote
GVOG00676		13	79	no_annot	no_annotation	no_annot	no_annote	no_annote	no_annot	no_annote
GVOG00677		10	62	no_annot	no_annotation	no_annot	no_annote	no_annote	no_annot	no_annote
GVOG00678		10	222	no_annot	no_annotation	33IGZ | 2SG2S	unknown | unknown	S	no_annot	no_annote
GVOG00679		10	314	no_annot	no_annotation	2Z7I7	unknown	S	no_annot	no_annote
GVOG00680		9	119	no_annot	no_annotation	no_annot	no_annote	no_annote	no_annot	no_annote
GVOG00681		10	229.5	no_annot	no_annotation	2T0RB | COG4340	2OG-Fe dioxygenase | 2OG-Fe dioxygenase	E | S	PF10014	Cupin; 2OG-Fe_Oxy_2; 2OG-Fe dioxygenase
GVOG00682		10	102	no_annot	no_annotation	no_annot	no_annote	no_annote	no_annot	no_annote
GVOG00683		9	317	no_annot	no_annotation	33385	unknown	S	no_annot	no_annote
GVOG00684		10	126.5	no_annot	no_annotation	no_annot	no_annote	no_annote	no_annot	no_annote
GVOG00685		20	73	no_annot	no_annotation	no_annot	no_annote	no_annote	no_annot	no_annote
GVOG00686		17	122	no_annot	no_annotation	32Z97	unknown	S	no_annot	no_annote
GVOG00687		17	303	no_annot	no_annotation	no_annot	no_annote	no_annote	no_annot	no_annote
GVOG00688		12	53.5	no_annot	no_annotation	no_annot	no_annote	no_annote	no_annot	no_annote
GVOG00689		12	214.5	no_annot	no_annotation	no_annot	no_annote	no_annote	no_annot	no_annote
GVOG00690		12	217.5	NCVOG1086	uncharacterized protein	no_annot	no_annote	no_annote	no_annot	no_annote
GVOG00691		11	151	no_annot	no_annotation	no_annot	no_annote	no_annote	no_annot	no_annote
GVOG00692		11	84	no_annot	no_annotation	no_annot	no_annote	no_annote	no_annot	no_annote
GVOG00693		11	299	no_annot	no_annotation	no_annot	no_annote	no_annote	no_annot	no_annote
GVOG00694		31	173	no_annot	no_annotation	no_annot	no_annote	no_annote	no_annot	no_annote
GVOG00695		20	104	no_annot	no_annotation	no_annot	no_annote	no_annote	no_annot	no_annote
GVOG00696		7	736	no_annot	no_annotation	348CX | 2T0H7	unknown | Peptidase M10 serralysin C terminal	S	PF08548	beta_Roll; Peptidase_M10_C; Peptidase M10 serralysin C terminal
GVOG00697		7	163	no_annot	no_annotation	no_annot	no_annote	no_annote	no_annot	no_annote
GVOG00698		7	94	no_annot	no_annotation	no_annot	no_annote	no_annote	no_annot	no_annote
GVOG00699		7	89	no_annot	no_annotation	no_annot	no_annote	no_annote	no_annot	no_annote
GVOG00700		8	115	no_annot	no_annotation	no_annot	no_annote	no_annote	no_annot	no_annote
GVOG00701		7	141	no_annot	no_annotation	no_annot	no_annote	no_annote	no_annot	no_annote
GVOG00702		8	424.5	no_annot	no_annotation				no_annot	no_annote
GVOG00703		7	72	NCVOG0465	uncharacterized protein	no_annot	no_annote	no_annote	no_annot	no_annote
GVOG00704		8	75.5	no_annot	no_annotation	no_annot	no_annote	no_annote	no_annot	no_annote
GVOG00705		7	165	no_annot	no_annotation	2QYG9 | 2RWAG | 2SXMW | COG4243 | arCOG03749 | 2S07B | 2S4E7	Vitamin K epoxide reductase family | Vitamin K epoxide reductase family | Vitamin K epoxide reductase family | Vitamin k epoxide reductase | Vitamin K epoxide reductase | Vitamin K epoxide reductase family | oxidoreductase activity, acting on the CH-OH group of donors, disulfide as acceptor	S | P	PF07884	; VKOR; Vitamin K epoxide reductase family
GVOG00706		7	399	no_annot	no_annotation	no_annot	no_annote	no_annote	no_annot	no_annote
GVOG00707		7	259	no_annot	no_annotation	no_annot	no_annote	no_annote	no_annot	no_annote
GVOG00708		7	85	no_annot	no_annotation	no_annot	no_annote	no_annote	no_annot	no_annote
GVOG00709		7	366	no_annot	no_annotation	no_annot	no_annote	no_annote	no_annot	no_annote
GVOG00710		7	205	no_annot	no_annotation	no_annot	no_annote	no_annote	no_annot	no_annote
GVOG00711		14	131	no_annot	no_annotation	no_annot	no_annote	no_annote	no_annot	no_annote
GVOG00712		7	427	no_annot	no_annotation	no_annot	no_annote	no_annote	no_annot	no_annote
GVOG00713		15	413	NCVOG4185	uncharacterized protein	no_annot	no_annote	no_annote	no_annot	no_annote
GVOG00714		7	121	no_annot	no_annotation	no_annot	no_annote	no_annote	no_annot	no_annote
GVOG00715		7	274	no_annot	no_annotation				PF02668	Cupin; TauD; Taurine catabolism dioxygenase TauD, TfdA family
GVOG00716		7	401	no_annot	no_annotation	no_annot	no_annote	no_annote	no_annot	no_annote
GVOG00717		7	698	no_annot	no_annotation	no_annot	no_annote	no_annote	no_annot	no_annote
GVOG00718		7	57	no_annot	no_annotation	no_annot	no_annote	no_annote	no_annot	no_annote
GVOG00719		7	256	no_annot	no_annotation	no_annot	no_annote	no_annote	no_annot	no_annote
GVOG00720		8	127.5	no_annot	no_annotation	no_annot	no_annote	no_annote	no_annot	no_annote
GVOG00721		7	368	no_annot	no_annotation	no_annot	no_annote	no_annote	no_annot	no_annote
GVOG00722		8	1261	no_annot	no_annotation	no_annot	no_annote	no_annote	no_annot	no_annote
GVOG00723		7	174	no_annot	no_annotation	no_annot	no_annote	no_annote	no_annot	no_annote
GVOG00724		7	71	NCVOG5011	uncharacterized protein	no_annot	no_annote	no_annote	no_annot	no_annote
GVOG00725		7	165	no_annot	no_annotation	no_annot	no_annote	no_annote	no_annot	no_annote
GVOG00726		7	221	no_annot	no_annotation	no_annot	no_annote	no_annote	no_annot	no_annote
GVOG00727		8	57	no_annot	no_annotation	no_annot	no_annote	no_annote	no_annot	no_annote
GVOG00728		8	115	NCVOG4096	uncharacterized protein	no_annot	no_annote	no_annote	no_annot	no_annote
GVOG00729		7	85	no_annot	no_annotation	no_annot	no_annote	no_annote	no_annot	no_annote
GVOG00730		17	162	no_annot	no_annotation	COG1660	Displays ATPase and GTPase activities	T	no_annot	no_annote
GVOG00731		33	95	NCVOG0019	uncharacterized protein	no_annot	no_annote	no_annote	PF05846	; Chordopox_A15; Chordopoxvirus A15 protein
GVOG00732		13	149	no_annot	no_annotation	no_annot	no_annote	no_annote	no_annot	no_annote
GVOG00733		10	136	no_annot	no_annotation	no_annot	no_annote	no_annote	no_annot	no_annote
GVOG00734		26	497.5	no_annot	no_annotation	no_annot	no_annote	no_annote	no_annot	no_annote
GVOG00735		11	234	no_annot	no_annotation	no_annot	no_annote	no_annote	no_annot	no_annote
GVOG00736		11	131	no_annot	no_annotation	30XDU	unknown	S	no_annot	no_annote
GVOG00737		11	47	no_annot	no_annotation	no_annot	no_annote	no_annote	no_annot	no_annote
GVOG00738		11	157	no_annot	no_annotation	no_annot	no_annote	no_annote	no_annot	no_annote
GVOG00739		14	107.5	no_annot	no_annotation	no_annot	no_annote	no_annote	no_annot	no_annote
GVOG00740		14	821.5	NCVOG4477	uncharacterized protein	no_annot	no_annote	no_annote	no_annot	no_annote
GVOG00741		9	293	no_annot	no_annotation	no_annot	no_annote	no_annote	no_annot	no_annote
GVOG00742		9	371	no_annot	no_annotation	33N29	unknown	S	no_annot	no_annote
GVOG00743		9	46	no_annot	no_annotation	no_annot	no_annote	no_annote	no_annot	no_annote
GVOG00744		9	663	no_annot	no_annotation	2SM7G | 2S17R | 2RKAZ | COG3128 | COG3751 | KOG1591 | 2S9QU	GDP-fucose protein O-fucosyltransferase | unknown | Prolyl 4-hydroxylase alpha subunit homologues. | pkhd-type hydroxylase | 2OG-Fe(II) oxygenase superfamily | procollagen-proline 4-dioxygenase activity | GDP-fucose protein O-fucosyltransferase	ADK | S | O | G	PF13640 | PF10250	Cupin; 2OG-FeII_Oxy_3; 2OG-Fe(II) oxygenase superfamily | GT-B; O-FucT; GDP-fucose protein O-fucosyltransferase
GVOG00745		19	413	no_annot	no_annotation	no_annot	no_annote	no_annote	no_annot	no_annote
GVOG00746		13	88	no_annot	no_annotation	no_annot	no_annote	no_annote	no_annot	no_annote
GVOG00747		15	254	NCVOG4547	DNA-3-methyladenine glycosylase	arCOG00464 | COG0122 | KOG1918	COG0122 3-methyladenine DNA glycosylase 8-oxoguanine DNA glycosylase | 3-methyladenine DNA glycosylase 8-oxoguanine DNA glycosylase | alkylated DNA binding	L	no_annot	no_annote
GVOG00748		12	153.5	no_annot	no_annotation	no_annot	no_annote	no_annote	no_annot	no_annote
GVOG00749		12	218	no_annot	no_annotation	COG3914 | arCOG05195 | KOG1173 | 2RRFX | KOG0550 | KOG1309 | 2SA77 | KOG4648 | 2SMXB | COG4421 | 2S1IJ | KOG0543 | arCOG03034 | KOG4642 | arCOG03038 | KOG0547 | arCOG05137 | arCOG03428 | arCOG03048 | 2S442 | KOG1126 | KOG1124 | KOG0551 | KOG0376 | KOG0553 | KOG4626 | KOG0548 | KOG4151 | arCOG03032 | arCOG03042 | KOG4234	O-linked N-acetylglucosamine transferase SPINDLY family | Tetratricopeptide repeat | cell division | Right handed beta helix region | chaperone cofactor-dependent protein refolding | positive regulation of catalytic activity in other organism involved in symbiotic interaction | unknown | Tetratricopeptide repeats | unknown | COG4421 Capsular polysaccharide biosynthesis protein | TPR repeat | FK50…	KLT | S | U | JM | O | G | T | L | I | J	PF07719 | PF13414 | PF00515	TPR; TPR_2; Tetratricopeptide repeat | TPR; TPR_11; TPR repeat | TPR; TPR_1; Tetratricopeptide repeat
GVOG00750		12	82.5	no_annot	no_annotation	no_annot	no_annote	no_annote	no_annot	no_annote
GVOG00751		25	186	no_annot	no_annotation	no_annot	no_annote	no_annote	no_annot	no_annote
GVOG00752		14	72	no_annot	no_annotation	no_annot	no_annote	no_annote	no_annot	no_annote
GVOG00753		14	660	no_annot	no_annotation	no_annot	no_annote	no_annote	no_annot	no_annote
GVOG00754		17	91	no_annot	no_annotation	no_annot	no_annote	no_annote	no_annot	no_annote
GVOG00755		43	187	no_annot	no_annotation	no_annot	no_annote	no_annote	PF13930	His-Me_finger; Endonuclea_NS_2; DNA/RNA non-specific endonuclease
GVOG00756		6	287.5	no_annot	no_annotation	no_annot	no_annote	no_annote	no_annot	no_annote
GVOG00757		6	99	no_annot	no_annotation	no_annot	no_annote	no_annote	no_annot	no_annote
GVOG00758		10	192.5	no_annot	no_annotation	no_annot	no_annote	no_annote	no_annot	no_annote
GVOG00759		5	403	no_annot	no_annotation	32R2S	unknown	S	no_annot	no_annote
GVOG00760		6	192	no_annot	no_annotation	no_annot	no_annote	no_annote	no_annot	no_annote
GVOG00761		5	169	no_annot	no_annotation	no_annot	no_annote	no_annote	no_annot	no_annote
GVOG00762		5	80	no_annot	no_annotation	no_annot	no_annote	no_annote	no_annot	no_annote
GVOG00763		6	58.5	no_annot	no_annotation	no_annot	no_annote	no_annote	no_annot	no_annote
GVOG00764		5	410	no_annot	no_annotation	no_annot	no_annote	no_annote	no_annot	no_annote
GVOG00765		6	97	no_annot	no_annotation	no_annot	no_annote	no_annote	no_annot	no_annote
GVOG00766		6	335.5	no_annot	no_annotation	2S1C2 | 2SBB2 | 2ZB94 | 2Z888 | COG1881	YHYH protein | YHYH protein | YHYH protein | YHYH protein | PFAM PEBP family protein	EGP | S	PF14240	; YHYH; YHYH protein
GVOG00767		6	107	NCVOG0785	putative homeobox protein	2SFFB | KOG0848 | KOG2251 | KOG0486 | 2QWUC | KOG0483 | KOG0775 | KOG0490 | 2SG6U | KOG0493 | 2SG9K | KOG0488 | KOG1146 | KOG0849 | KOG0489	Homeodomain | allantoin biosynthetic process | sequence-specific DNA binding | superior vena cava morphogenesis | lipid binding | sequence-specific DNA binding | DNA binding | DNA binding | Homeobox KN domain | sequence-specific DNA binding | Homeodomain | DNA binding | zinc ion binding | DNA binding | sequence-specific DNA binding	A | K	PF00046 | PF05920	HTH; Homeodomain; Homeodomain | HTH; Homeobox_KN; Homeobox KN domain
GVOG00768		6	89	no_annot	no_annotation	no_annot	no_annote	no_annote	no_annot	no_annote
GVOG00769		6	340.5	no_annot	no_annotation	no_annot	no_annote	no_annote	no_annot	no_annote
GVOG00770		5	249	no_annot	no_annotation	no_annot	no_annote	no_annote	no_annot	no_annote
GVOG00771		5	135	no_annot	no_annotation	no_annot	no_annote	no_annote	no_annot	no_annote
GVOG00772		5	137	no_annot	no_annotation	no_annot	no_annote	no_annote	no_annot	no_annote
GVOG00773		5	218	no_annot	no_annotation	no_annot	no_annote	no_annote	no_annot	no_annote
GVOG00774		5	102	no_annot	no_annotation	no_annot	no_annote	no_annote	no_annot	no_annote
GVOG00775		5	50	no_annot	no_annotation	no_annot	no_annote	no_annote	no_annot	no_annote
GVOG00776		5	356	no_annot	no_annotation	no_annot	no_annote	no_annote	no_annot	no_annote
GVOG00777		5	266	no_annot	no_annotation	no_annot	no_annote	no_annote	no_annot	no_annote
GVOG00778		6	96	no_annot	no_annotation	no_annot	no_annote	no_annote	no_annot	no_annote
GVOG00779		5	156	NCVOG5087	uncharacterized protein	no_annot	no_annote	no_annote	no_annot	no_annote
GVOG00780		11	81	no_annot	no_annotation	no_annot	no_annote	no_annote	no_annot	no_annote
GVOG00781		5	35	no_annot	no_annotation	no_annot	no_annote	no_annote	no_annot	no_annote
GVOG00782		6	132.5	no_annot	no_annotation	no_annot	no_annote	no_annote	no_annot	no_annote
GVOG00783		5	73	no_annot	no_annotation	no_annot	no_annote	no_annote	no_annot	no_annote
GVOG00784		6	142	no_annot	no_annotation	no_annot	no_annote	no_annote	no_annot	no_annote
GVOG00785		6	139.5	no_annot	no_annotation	no_annot	no_annote	no_annote	no_annot	no_annote
GVOG00786		6	169.5	no_annot	no_annotation	no_annot	no_annote	no_annote	no_annot	no_annote
GVOG00787		11	586	NCVOG0584 | NCVOG0585	uncharacterized protein | uncharacterized protein	no_annot	no_annote	no_annote	no_annot	no_annote
GVOG00788		5	568	no_annot	no_annotation	no_annot	no_annote	no_annote	no_annot	no_annote
GVOG00789		5	135	no_annot	no_annotation	no_annot	no_annote	no_annote	no_annot	no_annote
GVOG00790		10	94	no_annot	no_annotation	no_annot	no_annote	no_annote	no_annot	no_annote
GVOG00791		5	346	no_annot	no_annotation	no_annot	no_annote	no_annote	no_annot	no_annote
GVOG00792		6	1246	no_annot	no_annotation	2SHV1	unknown	S	no_annot	no_annote
GVOG00793		5	120	no_annot	no_annotation	33D84 | 2Z9IZ | 33N9N | 3339Y | 331TX	DKNYY family | Psort location Cytoplasmic, score 8.87 | DKNYY family | DKNYY family | DKNYY family	S	PF13644	; DKNYY; DKNYY family
GVOG00794		5	504	no_annot	no_annotation	2SCEB | KOG4157	WSC domain | protein xylosyltransferase activity	S | U	PF01822	; WSC; WSC domain
GVOG00795		5	219	no_annot	no_annotation	no_annot	no_annote	no_annote	no_annot	no_annote
GVOG00796		6	54	no_annot	no_annotation	no_annot	no_annote	no_annote	no_annot	no_annote
GVOG00797		5	107	no_annot	no_annotation	no_annot	no_annote	no_annote	no_annot	no_annote
GVOG00798		6	107	no_annot	no_annotation	no_annot	no_annote	no_annote	no_annot	no_annote
GVOG00799		5	75	no_annot	no_annotation	no_annot	no_annote	no_annote	no_annot	no_annote
GVOG00800		6	84	no_annot	no_annotation	no_annot	no_annote	no_annote	no_annot	no_annote
GVOG00801		5	73	no_annot	no_annotation	no_annot	no_annote	no_annote	no_annot	no_annote
GVOG00802		5	330	no_annot	no_annotation	no_annot	no_annote	no_annote	no_annot	no_annote
GVOG00803		6	81.5	no_annot	no_annotation	no_annot	no_annote	no_annote	no_annot	no_annote
GVOG00804		5	399	no_annot	no_annotation	no_annot	no_annote	no_annote	no_annot	no_annote
GVOG00805		5	115	no_annot	no_annotation	no_annot	no_annote	no_annote	no_annot	no_annote
GVOG00806		6	288	NCVOG0846	uncharacterized protein	no_annot	no_annote	no_annote	no_annot	no_annote
GVOG00807		6	91	no_annot	no_annotation	no_annot	no_annote	no_annote	no_annot	no_annote
GVOG00808		5	96	NCVOG5222	uncharacterized protein	no_annot	no_annote	no_annote	no_annot	no_annote
GVOG00809		5	73	no_annot	no_annotation	no_annot	no_annote	no_annote	no_annot	no_annote
GVOG00810		5	160	no_annot	no_annotation	no_annot	no_annote	no_annote	no_annot	no_annote
GVOG00811		5	141	no_annot	no_annotation	no_annot	no_annote	no_annote	no_annot	no_annote
GVOG00812		6	1484.5	no_annot	no_annotation				no_annot	no_annote
GVOG00813		5	201	no_annot	no_annotation	no_annot	no_annote	no_annote	no_annot	no_annote
GVOG00814		5	957	no_annot	no_annotation	2RRKH | 2RXR2 | arCOG02900	von Willebrand factor (vWF) type A domain | hyaluronan metabolic process | von Willebrand factor, type A	S | O	no_annot	no_annote
GVOG00815		5	35	no_annot	no_annotation	no_annot	no_annote	no_annote	no_annot	no_annote
GVOG00816		5	389	no_annot	no_annotation	no_annot	no_annote	no_annote	no_annot	no_annote
GVOG00817		6	73.5	NCVOG5218 | NCVOG5360	uncharacterized protein | uncharacterized protein	no_annot	no_annote	no_annote	no_annot	no_annote
GVOG00818		5	256	no_annot	no_annotation	no_annot	no_annote	no_annote	no_annot	no_annote
GVOG00819		6	112.5	no_annot	no_annotation	no_annot	no_annote	no_annote	no_annot	no_annote
GVOG00820		6	279	no_annot	no_annotation	no_annot	no_annote	no_annote	no_annot	no_annote
GVOG00821		6	599	NCVOG4993	uncharacterized protein	no_annot	no_annote	no_annote	no_annot	no_annote
GVOG00822		5	430	no_annot	no_annotation	no_annot	no_annote	no_annote	no_annot	no_annote
GVOG00823		6	207	no_annot	no_annotation	no_annot	no_annote	no_annote	no_annot	no_annote
GVOG00824		6	82	no_annot	no_annotation	no_annot	no_annote	no_annote	no_annot	no_annote
GVOG00825		5	378	no_annot	no_annotation	no_annot	no_annote	no_annote	no_annot	no_annote
GVOG00826		5	113	no_annot	no_annotation	no_annot	no_annote	no_annote	no_annot	no_annote
GVOG00827		5	555	no_annot	no_annotation	no_annot	no_annote	no_annote	no_annot	no_annote
GVOG00828		6	438.5	NCVOG4776	uncharacterized protein	no_annot	no_annote	no_annote	no_annot	no_annote
GVOG00829		5	685	NCVOG4641	trypsin-like serine protease	KOG1320 | arCOG02833	serine-type endopeptidase activity | COG0265 Trypsin-like serine proteases, typically periplasmic, contain C-terminal PDZ domain	O	PF13365 | PF00089	Peptidase_PA; Trypsin_2; Trypsin-like peptidase domain | Peptidase_PA; Trypsin; Trypsin
GVOG00830		6	75	no_annot	no_annotation	no_annot	no_annote	no_annote	no_annot	no_annote
GVOG00831		5	145	no_annot	no_annotation	no_annot	no_annote	no_annote	no_annot	no_annote
GVOG00832		5	46	no_annot	no_annotation	no_annot	no_annote	no_annote	no_annot	no_annote
GVOG00833		6	133.5	NCVOG4873	uncharacterized protein	no_annot	no_annote	no_annote	no_annot	no_annote
GVOG00834		5	359	no_annot	no_annotation	no_annot	no_annote	no_annote	no_annot	no_annote
GVOG00835		5	110	no_annot	no_annotation	no_annot	no_annote	no_annote	no_annot	no_annote
GVOG00836		5	482	no_annot	no_annotation	no_annot	no_annote	no_annote	no_annot	no_annote
GVOG00838		5	325	no_annot	no_annotation	33ZM7	unknown	S	no_annot	no_annote
GVOG00839		6	480	NCVOG4616	uncharacterized protein				no_annot	no_annote
GVOG00840		6	818	NCVOG1423	uncharacterized, C-terminal domain conserved in irido, asco, phycodna, mimi	no_annot	no_annote	no_annote	no_annot	no_annote
GVOG00841		5	330	NCVOG4894	uncharacterized protein	no_annot	no_annote	no_annote	no_annot	no_annote
GVOG00842		5	390	NCVOG4707	uncharacterized protein	no_annot	no_annote	no_annote	no_annot	no_annote
GVOG00843		6	938.5	NCVOG0284 | NCVOG0305 | NCVOG0304 | NCVOG0282	Serine/Threonine protein kinase | Serine/Threonine or Tyrosine protein kinase (tandem-duplicated in Mimi- and Marseilleviridae) | Serine/Threonine protein kinase | Serine/Threonine protein kinase	2SGTC | KOG0605 | KOG0612 | KOG1026 | KOG0660 | KOG0986 | KOG0033 | 2QR0Z | arCOG03682 | KOG0662 | KOG0606 | 2QQFB | 2QV4R | KOG0588 | KOG0690 | KOG0197 | KOG1095 | KOG0669 | 2QVZI | 2QTCP | 2QUDC | KOG0611 | KOG0201 | KOG0192 | KOG0615 | 2QSHG | KOG0598 | KOG2345 | KOG0661 | KOG0604 | KOG1006 | KOG0599 | KOG0589 | 2QQPW | KOG0601 | 2QRJ8 | KOG1027 | 2QT06 | 2RYA2 | KOG0582 | KOG0596 | KOG1163 | …	Protein tyrosine kinase | protein serine/threonine kinase activity | protein serine/threonine kinase activity | transmembrane receptor protein tyrosine kinase activity | MAP kinase activity | G-protein coupled receptor kinase activity | calmodulin-dependent protein kinase activity | defense response to oomycetes | Serine threonine protein kinase | Belongs to the protein kinase superfamily | pepti…	IQ | Q | E | KLT | M | S | F | B | BQ | O | G | T | H | I | Z | J	PF00069 | PF07714	PKinase; Pkinase; Protein kinase domain | PKinase; Pkinase_Tyr; Protein tyrosine kinase
GVOG00844		6	319	NCVOG4750	uncharacterized protein	no_annot	no_annote	no_annote	no_annot	no_annote
GVOG00845		6	221	no_annot	no_annotation	no_annot	no_annote	no_annote	no_annot	no_annote
GVOG00846		5	178	no_annot	no_annotation	no_annot	no_annote	no_annote	no_annot	no_annote
GVOG00847		6	528	NCVOG4876	uncharacterized protein	no_annot	no_annote	no_annote	no_annot	no_annote
GVOG00848		5	92	no_annot	no_annotation	no_annot	no_annote	no_annote	no_annot	no_annote
GVOG00849		5	133	no_annot	no_annotation	no_annot	no_annote	no_annote	no_annot	no_annote
GVOG00850		5	90	no_annot	no_annotation	no_annot	no_annote	no_annote	no_annot	no_annote
GVOG00851		5	156	no_annot	no_annotation	no_annot	no_annote	no_annote	no_annot	no_annote
GVOG00852		10	795.5	no_annot	no_annotation	no_annot	no_annote	no_annote	no_annot	no_annote
GVOG00853		11	218	no_annot	no_annotation	no_annot	no_annote	no_annote	no_annot	no_annote
GVOG00854		5	232	NCVOG4872	uncharacterized protein	no_annot	no_annote	no_annote	no_annot	no_annote
GVOG00855		6	298.5	NCVOG4848	uncharacterized protein	32SSA | 32WW7 | arCOG11117	Domain of Unknown Function (DUF1259) | Domain of Unknown Function (DUF1259) | Domain of Unknown Function (DUF1259)	S	PF07485	; DUF1529; Domain of Unknown Function (DUF1259)
GVOG00856		10	125.5	no_annot	no_annotation				PF08603	CAP_C-like; CAP_C; Adenylate cyclase associated (CAP) C terminal
GVOG00857		5	847	no_annot	no_annotation	no_annot	no_annote	no_annote	no_annot	no_annote
GVOG00858		5	462	no_annot	no_annotation	KOG4628 | KOG1002 | KOG0802 | 2QSQ8	protein modification by small protein conjugation or removal | pyrimidine dimer repair by nucleotide-excision repair | protein polyubiquitination | methyl-CpNpN binding	V | E | O	no_annot	no_annote
GVOG00859		6	86.5	NCVOG4574	uncharacterized protein	no_annot	no_annote	no_annote	no_annot	no_annote
GVOG00860		5	212	NCVOG4508	uncharacterized protein	no_annot	no_annote	no_annote	no_annot	no_annote
GVOG00861		6	408.5	NCVOG4678	uncharacterized protein	no_annot	no_annote	no_annote	no_annot	no_annote
GVOG00862		5	41	no_annot	no_annotation	no_annot	no_annote	no_annote	no_annot	no_annote
GVOG00863		6	234	no_annot	no_annotation	COG3541	Predicted nucleotidyltransferase	L	PF10127 | PF01909	NTP_transf; RlaP; RNA repair pathway DNA polymerase beta family | NTP_transf; NTP_transf_2; Nucleotidyltransferase domain
GVOG00864		5	292	no_annot	no_annotation	no_annot	no_annote	no_annote	no_annot	no_annote
GVOG00865		5	314	no_annot	no_annotation	no_annot	no_annote	no_annote	no_annot	no_annote
GVOG00866		13	382	no_annot	no_annotation	2RZ48 | 2QVWG | 2S4MX | 2QWSF | 2S8HP | 2QQ16	macromolecule glycosylation | Mannosyltransferase putative | Mannosyltransferase putative | Mannosyltransferase putative | Mannosyltransferase putative | mannan biosynthetic process	S	PF11051	GT-A; Mannosyl_trans3; Mannosyltransferase putative
GVOG00867		13	97	no_annot	no_annotation	no_annot	no_annote	no_annote	no_annot	no_annote
GVOG00868		12	185	NCVOG1204	uncharacterized protein	no_annot	no_annote	no_annote	no_annot	no_annote
GVOG00869		12	334	no_annot	no_annotation	no_annot	no_annote	no_annote	no_annot	no_annote
GVOG00870		12	429	no_annot	no_annotation	2RYSC | 2QW6Q | 2S2CP | 2S8XM | 2RRBV	unknown | unknown | unknown | unknown | unknown	S	no_annot	no_annote
GVOG00871		27	76	no_annot	no_annotation	no_annot	no_annote	no_annote	no_annot	no_annote
GVOG00872		8	104	no_annot	no_annotation	no_annot	no_annote	no_annote	no_annot	no_annote
GVOG00873		8	376.5	NCVOG4797	ribonuclease Z	arCOG00499 | COG1234 | COG1235 | arCOG00501 | KOG2121 | arCOG00500	Metal-dependent hydrolases of the beta-lactamase superfamily I | tRNA 3'-trailer cleavage | May be involved in the transport of PQQ or its precursor to the periplasm | Zinc phosphodiesterase, which displays some tRNA 3'- processing endonuclease activity. Probably involved in tRNA maturation, by removing a 3'-trailer from precursor tRNA | 3'-tRNA processing endoribonuclease activity | COG1234 Meta…	J | C | P | S | L	PF12706 | PF00753	Metallo-HOrase; Lactamase_B_2; Beta-lactamase superfamily domain | Metallo-HOrase; Lactamase_B; Metallo-beta-lactamase superfamily
GVOG00874		8	124.5	no_annot	no_annotation	no_annot	no_annote	no_annote	no_annot	no_annote
GVOG00875		8	82	no_annot	no_annotation	no_annot	no_annote	no_annote	no_annot	no_annote
GVOG00876		8	126	no_annot	no_annotation	no_annot	no_annote	no_annote	no_annot	no_annote
GVOG00877		8	126	no_annot	no_annotation	no_annot	no_annote	no_annote	no_annot	no_annote
GVOG00878		8	313	no_annot	no_annotation	KOG3689 | 2QSV8 | KOG1229 | KOG3688	3',5'-cyclic-nucleotide phosphodiesterase activity | cGMP-inhibited cyclic-nucleotide phosphodiesterase activity | 3',5'-cyclic-AMP phosphodiesterase activity | calmodulin-dependent cyclic-nucleotide phosphodiesterase activity	T | L	PF00233	HD_PDEase; PDEase_I; 3'5'-cyclic nucleotide phosphodiesterase
GVOG00879		8	327	no_annot	no_annotation	no_annot	no_annote	no_annote	no_annot	no_annote
GVOG00880		8	108	no_annot	no_annotation	no_annot	no_annote	no_annote	no_annot	no_annote
GVOG00881		8	181.5	no_annot	no_annotation	no_annot	no_annote	no_annote	no_annot	no_annote
GVOG00882		8	91	no_annot	no_annotation	no_annot	no_annote	no_annote	no_annot	no_annote
GVOG00883		8	269.5	no_annot	no_annotation	no_annot	no_annote	no_annote	no_annot	no_annote
GVOG00884		18	50	no_annot	no_annotation	no_annot	no_annote	no_annote	no_annot	no_annote
GVOG00885		18	97	no_annot	no_annotation	no_annot	no_annote	no_annote	no_annot	no_annote
GVOG00886		16	172.5	no_annot	no_annotation	no_annot	no_annote	no_annote	no_annot	no_annote
GVOG00887		9	83	NCVOG1382	uncharacterized protein	no_annot	no_annote	no_annote	PF10857	; DUF2701; Protein of unknown function (DUF2701)
GVOG00888		9	248	no_annot	no_annotation	no_annot	no_annote	no_annote	no_annot	no_annote
GVOG00889		13	576	NCVOG0309	semaphorin-like protein	KOG3610 | KOG3611	semaphorin-plexin signaling pathway | negative chemotaxis	C | BQ	PF01403	; Sema; Sema domain
GVOG00890		17	93	no_annot	no_annotation	no_annot	no_annote	no_annote	no_annot	no_annote
GVOG00891		11	174	no_annot	no_annotation	KOG1388	platelet-activating factor acetyltransferase activity	O	no_annot	no_annote
GVOG00892		11	303	no_annot	no_annotation	COG0695	Has a glutathione-disulfide oxidoreductase activity in the presence of NADPH and glutathione reductase. Reduces low molecular weight disulfides and proteins	O	PF00462	Thioredoxin; Glutaredoxin; Glutaredoxin
GVOG00893		11	230	no_annot	no_annotation	2QWS6 | COG1808 | 2R1GQ | arCOG02264	Domain of unknown function (DUF389) | Membrane | Domain of unknown function (DUF389) | membrane	T | S	PF04087	; DUF389; Domain of unknown function (DUF389)
GVOG00894		7	217	no_annot	no_annotation	no_annot	no_annote	no_annote	no_annot	no_annote
GVOG00895		7	564	no_annot	no_annotation				no_annot	no_annote
GVOG00896		7	88	NCVOG4911	uncharacterized protein	no_annot	no_annote	no_annote	no_annot	no_annote
GVOG00897		7	51	no_annot	no_annotation	no_annot	no_annote	no_annote	no_annot	no_annote
GVOG00898		7	163	no_annot	no_annotation	no_annot	no_annote	no_annote	no_annot	no_annote
GVOG00899		7	364	no_annot	no_annotation	no_annot	no_annote	no_annote	no_annot	no_annote
GVOG00900		7	134	no_annot	no_annotation	no_annot	no_annote	no_annote	no_annot	no_annote
GVOG00901		7	170	no_annot	no_annotation	no_annot	no_annote	no_annote	no_annot	no_annote
GVOG00902		7	103	no_annot	no_annotation	no_annot	no_annote	no_annote	no_annot	no_annote
GVOG00903		7	127	no_annot	no_annotation	no_annot	no_annote	no_annote	no_annot	no_annote
GVOG00904		7	288	no_annot	no_annotation	no_annot	no_annote	no_annote	no_annot	no_annote
GVOG00905		7	110	no_annot	no_annotation	no_annot	no_annote	no_annote	no_annot	no_annote
GVOG00906		21	143	no_annot	no_annotation	no_annot	no_annote	no_annote	no_annot	no_annote
GVOG00907		7	73	no_annot	no_annotation	no_annot	no_annote	no_annote	no_annot	no_annote
GVOG00908		7	67	no_annot	no_annotation	no_annot	no_annote	no_annote	no_annot	no_annote
GVOG00909		7	672	no_annot	no_annotation	no_annot	no_annote	no_annote	no_annot	no_annote
GVOG00910		7	192	no_annot	no_annotation	no_annot	no_annote	no_annote	no_annot	no_annote
GVOG00911		24	103.5	no_annot	no_annotation	no_annot	no_annote	no_annote	no_annot	no_annote
GVOG00912		19	586	no_annot	no_annotation	no_annot	no_annote	no_annote	no_annot	no_annote
GVOG00913		18	383	no_annot	no_annotation	no_annot	no_annote	no_annote	no_annot	no_annote
GVOG00914		18	507.5	NCVOG4169	uncharacterized protein	no_annot	no_annote	no_annote	no_annot	no_annote
GVOG00915		18	952.5	no_annot	no_annotation	no_annot	no_annote	no_annote	no_annot	no_annote
GVOG00916		12	350.5	NCVOG0991	uncharacterized protein	no_annot	no_annote	no_annote	no_annot	no_annote
GVOG00917		12	145	no_annot	no_annotation	no_annot	no_annote	no_annote	no_annot	no_annote
GVOG00918		12	285.5	no_annot	no_annotation	no_annot	no_annote	no_annote	no_annot	no_annote
GVOG00919		10	120	no_annot	no_annotation				PF01687	; Flavokinase; Riboflavin kinase
GVOG00920		23	76	no_annot	no_annotation	no_annot	no_annote	no_annote	no_annot	no_annote
GVOG00921		24	192.5	no_annot	no_annotation	no_annot	no_annote	no_annote	no_annot	no_annote
GVOG00922		13	175	no_annot	no_annotation	no_annot	no_annote	no_annote	no_annot	no_annote
GVOG00923		13	270	no_annot	no_annotation	no_annot	no_annote	no_annote	no_annot	no_annote
GVOG00924		34	338.5	no_annot	no_annotation	arCOG01596 | COG0151 | COG1254 | COG1181 | arCOG01589 | COG2918 | COG0189	ATP-grasp domain | Belongs to the GarS family | Belongs to the acylphosphatase family | Belongs to the D-alanine--D-alanine ligase family | COG0189 Glutathione synthase Ribosomal protein S6 modification enzyme (glutaminyl transferase) | glutathione biosynthetic process | ligase activity	H | C | HJ | EF | F	PF08443	ATP-grasp; RimK; RimK-like ATP-grasp domain
GVOG00925		11	208	NCVOG2975	uncharacterized protein	no_annot	no_annote	no_annote	no_annot	no_annote
GVOG00926		11	92	no_annot	no_annotation	no_annot	no_annote	no_annote	no_annot	no_annote
GVOG00927		12	194	no_annot	no_annotation	COG3577 | KOG0012 | 2SV25 | 2SQVT	Aspartyl protease | aspartic-type endopeptidase activity | Aspartyl protease | Aspartic peptidase, retroviral-like 1	O | S | U	PF13650 | PF13975 | PF09668	Peptidase_AA; Asp_protease_2; Aspartyl protease | Peptidase_AA; gag-asp_proteas; gag-polyprotein putative aspartyl protease | Peptidase_AA; Asp_protease; Aspartyl protease
GVOG00928		12	335	no_annot	no_annotation	no_annot	no_annote	no_annote	no_annot	no_annote
GVOG00929		26	81	no_annot	no_annotation	no_annot	no_annote	no_annote	no_annot	no_annote
GVOG00930		15	522	no_annot	no_annotation	no_annot	no_annote	no_annote	no_annot	no_annote
GVOG00931		62	79	no_annot	no_annotation	no_annot	no_annote	no_annote	no_annot	no_annote
GVOG00932		9	171	no_annot	no_annotation	no_annot	no_annote	no_annote	no_annot	no_annote
GVOG00933		9	149	NCVOG2893	uncharacterized protein	no_annot	no_annote	no_annote	no_annot	no_annote
GVOG00934		9	85	no_annot	no_annotation	no_annot	no_annote	no_annote	no_annot	no_annote
GVOG00935		9	196	no_annot	no_annotation	34AWP | 2ZM30 | 2N570	unknown | unknown | unknown	S	no_annot	no_annote
GVOG00936		9	81	no_annot	no_annotation	no_annot	no_annote	no_annote	no_annot	no_annote
GVOG00937		9	166	no_annot	no_annotation	32EY2 | 334HZ | 32EY6	unknown | unknown | unknown	S	no_annot	no_annote
GVOG00938		9	355	no_annot	no_annotation	no_annot	no_annote	no_annote	no_annot	no_annote
GVOG00939		9	229	no_annot	no_annotation	no_annot	no_annote	no_annote	no_annot	no_annote
GVOG00940		9	135	no_annot	no_annotation	no_annot	no_annote	no_annote	no_annot	no_annote
GVOG00941		22	64	no_annot	no_annotation	no_annot	no_annote	no_annote	no_annot	no_annote
GVOG00942		8	123	no_annot	no_annotation	no_annot	no_annote	no_annote	no_annot	no_annote
GVOG00943		8	84	no_annot	no_annotation	no_annot	no_annote	no_annote	no_annot	no_annote
GVOG00944		8	50	no_annot	no_annotation	no_annot	no_annote	no_annote	no_annot	no_annote
GVOG00945		8	196	no_annot	no_annotation	no_annot	no_annote	no_annote	no_annot	no_annote
GVOG00946		8	86	no_annot	no_annotation	no_annot	no_annote	no_annote	no_annot	no_annote
GVOG00947		8	194.5	no_annot	no_annotation	no_annot	no_annote	no_annote	no_annot	no_annote
GVOG00948		8	305.5	no_annot	no_annotation	no_annot	no_annote	no_annote	no_annot	no_annote
GVOG00949		8	305.5	NCVOG1259	uncharacterized protein	no_annot	no_annote	no_annote	no_annot	no_annote
GVOG00950		8	1581	no_annot	no_annotation				no_annot	no_annote
GVOG00951		8	168.5	no_annot	no_annotation	no_annot	no_annote	no_annote	no_annot	no_annote
GVOG00952		8	555.5	no_annot	no_annotation	no_annot	no_annote	no_annote	no_annot	no_annote
GVOG00953		8	163	NCVOG1269	uncharacterized protein	KOG1944	Belongs to the peroxisomal membrane protein PXMP2 4 family	C	PF04117	; Mpv17_PMP22; Mpv17 / PMP22 family
GVOG00954		8	331	no_annot	no_annotation	no_annot	no_annote	no_annote	no_annot	no_annote
GVOG00955		8	319.5	no_annot	no_annotation	2Z99K | 2S1AX | 323ZJ | 2SDEX	unknown | unknown | unknown | unknown	S	no_annot	no_annote
GVOG00956		8	171	NCVOG0202	Immunoglobulin domain containing protein	2S5DU | 2SJK7 | 2RMN6	negative regulation of macrophage activation | Immunoglobulin V-set domain | Immunoglobulin V-set domain	S
GVOG00957		10	93	NCVOG1258	uncharacterized protein	no_annot	no_annote	no_annote	no_annot	no_annote
GVOG00958		10	49	no_annot	no_annotation	no_annot	no_annote	no_annote	no_annot	no_annote
GVOG00959		10	115.5	no_annot	no_annotation	KOG1340 | 2SCB3	ganglioside GM2 binding | Saposin (B) Domains	S | O
GVOG00960		44	446	no_annot	no_annotation	KOG2835 | COG0041 | COG0152 | arCOG04421 | COG0151	phosphoribosylaminoimidazole carboxylase activity | Catalyzes the conversion of N5-carboxyaminoimidazole ribonucleotide (N5-CAIR) to 4-carboxy-5-aminoimidazole ribonucleotide (CAIR) | phosphoribosylaminoimidazolesuccinocarboxamide synthase activity | SAICAR synthetase | Belongs to the GarS family	F	PF01259	; SAICAR_synt; SAICAR synthetase
GVOG00961		17	216	no_annot	no_annotation	no_annot	no_annote	no_annote	no_annot	no_annote
GVOG00962		17	109	no_annot	no_annotation	no_annot	no_annote	no_annote	no_annot	no_annote
GVOG00963		42	135.5	no_annot	no_annotation	no_annot	no_annote	no_annote	no_annot	no_annote
GVOG00964		12	1194.5	no_annot	no_annotation				PF01825	Gain; GPS; GPCR proteolysis site, GPS, motif
GVOG00965		12	284.5	no_annot	no_annotation				no_annot	no_annote
GVOG00966		12	77	no_annot	no_annotation	no_annot	no_annote	no_annote	no_annot	no_annote
GVOG00967		36	96.5	NCVOG1370	pfam05323, Pox_A21, Poxvirus A21 Protein	no_annot	no_annote	no_annote	PF05323	; Pox_A21; Poxvirus A21 Protein
GVOG00968		18	282	NCVOG0713	uncharacterized protein	no_annot	no_annote	no_annote	no_annot	no_annote
GVOG00969		13	157	no_annot	no_annotation	no_annot	no_annote	no_annote	no_annot	no_annote
GVOG00970		13	96	no_annot	no_annotation	no_annot	no_annote	no_annote	no_annot	no_annote
GVOG00971		11	57	no_annot	no_annotation	no_annot	no_annote	no_annote	no_annot	no_annote
GVOG00972		11	259	no_annot	no_annotation	313P3 | 33E9I | 32BSM | 30F9B	unknown | unknown | unknown | Phage tail tube, TTP, lambda-like	S	no_annot	no_annote
GVOG00973		15	514	no_annot	no_annotation	31F67	unknown	S	no_annot	no_annote
GVOG00974		14	78	no_annot	no_annotation	no_annot	no_annote	no_annote	no_annot	no_annote
GVOG00975		14	140.5	NCVOG2724	uncharacterized protein	no_annot	no_annote	no_annote	no_annot	no_annote
GVOG00976		23	318	NCVOG0724	uncharacterized protein	33YDB	unknown	S	no_annot	no_annote
GVOG00977		24	334.5	NCVOG1384	uncharacterized protein	no_annot	no_annote	no_annote	PF04948	; Pox_A51; Poxvirus A51 protein
GVOG00978		18	217	NCVOG2777	ankyrin repeat protein	32UW7 | 30KJ8 | 32TK2 | 30SBS | 2R9EN | 318ZQ | 3322I	unknown | unknown | unknown | Nucleotidyl transferase AbiEii toxin, Type IV TA system | unknown | unknown | unknown	S	no_annot	no_annote
GVOG00979		7	771	no_annot	no_annotation	no_annot	no_annote	no_annote	no_annot	no_annote
GVOG00980		7	406	no_annot	no_annotation	no_annot	no_annote	no_annote	no_annot	no_annote
GVOG00981		6	313	no_annot	no_annotation	no_annot	no_annote	no_annote	no_annot	no_annote
GVOG00982		6	149.5	no_annot	no_annotation	no_annot	no_annote	no_annote	no_annot	no_annote
GVOG00983		6	339	no_annot	no_annotation	no_annot	no_annote	no_annote	no_annot	no_annote
GVOG00984		10	174	no_annot	no_annotation	no_annot	no_annote	no_annote	no_annot	no_annote
GVOG00985		7	167	no_annot	no_annotation	no_annot	no_annote	no_annote	no_annot	no_annote
GVOG00986		6	142.5	no_annot	no_annotation	2SAF7 | 2RZEN	unknown | unknown	S	no_annot	no_annote
GVOG00987		15	271	no_annot	no_annotation	arCOG00039 | COG0603	Catalyzes the ATP-dependent conversion of 7-carboxy-7- deazaguanine (CDG) to 7-cyano-7-deazaguanine (preQ(0)) | Catalyzes the ATP-dependent conversion of 7-carboxy-7- deazaguanine (CDG) to 7-cyano-7-deazaguanine (preQ(0))	H | F	PF06508	HUP; QueC; Queuosine biosynthesis protein QueC
GVOG00988		7	122	NCVOG1322	uncharacterized protein	no_annot	no_annote	no_annote	no_annot	no_annote
GVOG00989		6	185.5	no_annot	no_annotation	no_annot	no_annote	no_annote	no_annot	no_annote
GVOG00990		6	408	no_annot	no_annotation	no_annot	no_annote	no_annote	no_annot	no_annote
GVOG00991		7	118	no_annot	no_annotation	no_annot	no_annote	no_annote	no_annot	no_annote
GVOG00992		6	333	no_annot	no_annotation	no_annot	no_annote	no_annote	no_annot	no_annote
GVOG00993		6	111	no_annot	no_annotation	no_annot	no_annote	no_annote	no_annot	no_annote
GVOG00994		24	68	no_annot	no_annotation	no_annot	no_annote	no_annote	no_annot	no_annote
GVOG00995		6	147.5	NCVOG2693	uncharacterized protein	no_annot	no_annote	no_annote	no_annot	no_annote
GVOG00996		6	363	NCVOG4672	uncharacterized protein	no_annot	no_annote	no_annote	no_annot	no_annote
GVOG00997		6	505.5	NCVOG4556	uncharacterized protein	no_annot	no_annote	no_annote	no_annot	no_annote
GVOG00998		6	61	no_annot	no_annotation	no_annot	no_annote	no_annote	no_annot	no_annote
GVOG00999		6	712.5	NCVOG4599	uncharacterized protein	no_annot	no_annote	no_annote	no_annot	no_annote
GVOG01000		6	612.5	NCVOG4610	uncharacterized protein	no_annot	no_annote	no_annote	no_annot	no_annote
GVOG01001		6	830.5	no_annot	no_annotation	no_annot	no_annote	no_annote	no_annot	no_annote
GVOG01002		6	236	no_annot	no_annotation	33N29	unknown	S	no_annot	no_annote
GVOG01003		6	635	NCVOG0948	uncharacterized protein	no_annot	no_annote	no_annote	no_annot	no_annote
GVOG01004		6	643.5	no_annot	no_annotation	KOG2993	autophagy of peroxisome	U	no_annot	no_annote
GVOG01005		6	126.5	no_annot	no_annotation	no_annot	no_annote	no_annote	no_annot	no_annote
GVOG01006		6	67.5	no_annot	no_annotation	no_annot	no_annote	no_annote	no_annot	no_annote
GVOG01007		6	575	NCVOG4520	uncharacterized protein	no_annot	no_annote	no_annote	no_annot	no_annote
GVOG01008		7	171	NCVOG0203	uncharacterized protein	2S22U | 2S5RZ | 2S3YD	positive regulation of B cell apoptotic process | interleukin-20 receptor binding | Interleukin 10	S	PF00726	4H_Cytokine; IL10; Interleukin 10
GVOG01009		7	39	no_annot	no_annotation	no_annot	no_annote	no_annote	no_annot	no_annote
GVOG01010		7	198	no_annot	no_annotation	no_annot	no_annote	no_annote	no_annot	no_annote
GVOG01011		6	986.5	NCVOG4566	uncharacterized protein	no_annot	no_annote	no_annote	no_annot	no_annote
GVOG01012		7	238	no_annot	no_annotation	no_annot	no_annote	no_annote	no_annot	no_annote
GVOG01013		7	345	no_annot	no_annotation	no_annot	no_annote	no_annote	no_annot	no_annote
GVOG01014		6	90.5	no_annot	no_annotation	no_annot	no_annote	no_annote	no_annot	no_annote
GVOG01015		6	72	no_annot	no_annotation	no_annot	no_annote	no_annote	no_annot	no_annote
GVOG01016		10	41	no_annot	no_annotation	no_annot	no_annote	no_annote	no_annot	no_annote
GVOG01017		7	870	no_annot	no_annotation	no_annot	no_annote	no_annote	no_annot	no_annote
GVOG01018		6	112.5	no_annot	no_annotation	no_annot	no_annote	no_annote	no_annot	no_annote
GVOG01019		9	197	no_annot	no_annotation	no_annot	no_annote	no_annote	no_annot	no_annote
GVOG01020		6	218	no_annot	no_annotation	no_annot	no_annote	no_annote	no_annot	no_annote
GVOG01021		7	207	no_annot	no_annotation	no_annot	no_annote	no_annote	no_annot	no_annote
GVOG01022		7	349	no_annot	no_annotation	2SUNA | 2Z7YI	unknown | Psort location Cytoplasmic, score	S	PF12224	GCS; Amidoligase_2; Putative amidoligase enzyme
GVOG01023		6	318	no_annot	no_annotation	no_annot	no_annote	no_annote	no_annot	no_annote
GVOG01024		6	189.5	NCVOG4991	putative type II DNA topoisomerase	no_annot	no_annote	no_annote	no_annot	no_annote
GVOG01025		12	393.5	NCVOG0702	uncharacterized protein	no_annot	no_annote	no_annote	no_annot	no_annote
GVOG01026		7	89	no_annot	no_annotation	no_annot	no_annote	no_annote	no_annot	no_annote
GVOG01027		6	58.5	no_annot	no_annotation	no_annot	no_annote	no_annote	no_annot	no_annote
GVOG01028		23	79	no_annot	no_annotation	no_annot	no_annote	no_annote	no_annot	no_annote
GVOG01029		11	321	NCVOG0999	uncharacterized protein	no_annot	no_annote	no_annote	no_annot	no_annote
GVOG01030		11	323	NCVOG1273	chitosanase	2S96N	Glycosyl hydrolase family 46	S	PF01374	Lysozyme; Glyco_hydro_46; Glycosyl hydrolase family 46
GVOG01031		41	408	no_annot	no_annotation	KOG0240 | KOG2965 | KOG0244 | KOG3338 | KOG0239 | KOG2923 | KOG3849 | KOG0149 | KOG4280 | KOG0246 | KOG4206 | KOG0247 | KOG0245 | KOG0242 | KOG0243 | KOG3996 | KOG4747 | 2QR1R | KOG0241 | 2QUYG	microtubule motor activity | arginase activity | microtubule motor activity | copper ion binding | microtubule motor activity | peptidyl-diphthamide biosynthetic process from peptidyl-histidine | peptide-O-fucosyltransferase activity | positive regulation of 3'-UTR-mediated mRNA stabilization | microtubule motor activity | microtubule motor activity | snRNA stem-loop binding | microtubule motor a…	C | E | O | P | G | Z | H | J	PF16796 | PF00225	P-loop_NTPase; Microtub_bd; Microtubule binding | P-loop_NTPase; Kinesin; Kinesin motor domain
GVOG01032		15	91	no_annot	no_annotation	COG3205 | arCOG08188	membrane | Predicted membrane protein (DUF2061)	P | G	PF09834	; DUF2061; Predicted membrane protein (DUF2061)
GVOG01033		15	59	no_annot	no_annotation	no_annot	no_annote	no_annote	no_annot	no_annote
GVOG01034		19	315	no_annot	no_annotation	no_annot	no_annote	no_annote	no_annot	no_annote
GVOG01035		8	86	no_annot	no_annotation	no_annot	no_annote	no_annote	no_annot	no_annote
GVOG01036		8	472	no_annot	no_annotation	30IJZ | 31ARV | 2ZZAW | 30IBB	unknown | unknown | unknown | unknown	S	no_annot	no_annote
GVOG01037		8	162	no_annot	no_annotation	2TAWC	Domain of unknown function (DUF1917)	S
GVOG01038		8	108	NCVOG0703	uncharacterized protein	no_annot	no_annote	no_annote	no_annot	no_annote
GVOG01039		8	52.5	no_annot	no_annotation	no_annot	no_annote	no_annote	no_annot	no_annote
GVOG01040		13	200	no_annot	no_annotation	no_annot	no_annote	no_annote	no_annot	no_annote
GVOG01041		13	478	no_annot	no_annotation	no_annot	no_annote	no_annote	no_annot	no_annote
GVOG01042		12	102.5	no_annot	no_annotation	no_annot	no_annote	no_annote	no_annot	no_annote
GVOG01043		16	136	no_annot	no_annotation	no_annot	no_annote	no_annote	no_annot	no_annote
GVOG01044		20	474.5	no_annot	no_annotation	no_annot	no_annote	no_annote	no_annot	no_annote
GVOG01045		15	96	no_annot	no_annotation	no_annot	no_annote	no_annote	no_annot	no_annote
GVOG01046		10	122.5	no_annot	no_annotation	no_annot	no_annote	no_annote	no_annot	no_annote
GVOG01047		10	440	no_annot	no_annotation	no_annot	no_annote	no_annote	no_annot	no_annote
GVOG01048		11	226	no_annot	no_annotation	no_annot	no_annote	no_annote	no_annot	no_annote
GVOG01049		11	74	no_annot	no_annotation	no_annot	no_annote	no_annote	no_annot	no_annote
GVOG01050		11	133	no_annot	no_annotation	no_annot	no_annote	no_annote	no_annot	no_annote
GVOG01051		11	235	no_annot	no_annotation	no_annot	no_annote	no_annote	no_annot	no_annote
GVOG01052		14	399	NCVOG0652	Zn-dependent alcohol dehydrogenase	KOG0023 | 2RYRC | COG1064 | KOG1196 | arCOG01459 | KOG0022 | arCOG01621 | KOG1197 | arCOG01458 | KOG0024 | COG3564 | arCOG01455 | COG1062 | arCOG01457 | KOG1198 | arCOG01456 | COG1063 | KOG0025 | COG0604	sinapyl alcohol dehydrogenase activity | Zinc-binding dehydrogenase | alcohol dehydrogenase | 13-prostaglandin reductase activity | Catalyzes the NAD(P)( )-dependent oxidation of D-glucose to D-gluconate via gluconolactone. Can utilize both NAD( ) and NADP( ) as electron acceptor. Is involved in the degradation of glucose through a | alcohol dehydrogenase (NAD) activity | COG1063 Threonine dehydr…	C | E | S | P	PF08240 | PF00107	GroES; ADH_N; Alcohol dehydrogenase GroES-like domain | NADP_Rossmann; ADH_zinc_N; Zinc-binding dehydrogenase
GVOG01053		13	491	NCVOG0584 | NCVOG0585	uncharacterized protein | uncharacterized protein	no_annot	no_annote	no_annote	no_annot	no_annote
GVOG01054		9	73	no_annot	no_annotation	no_annot	no_annote	no_annote	no_annot	no_annote
GVOG01055		9	149	no_annot	no_annotation	no_annot	no_annote	no_annote	no_annot	no_annote
GVOG01056		9	79	no_annot	no_annotation	no_annot	no_annote	no_annote	no_annot	no_annote
GVOG01057		20	586	no_annot	no_annotation	2S2U2 | COG0671 | 2S3TN	unknown | phosphoesterase, PA-phosphatase related | unknown	I | S | O
GVOG01058		12	87	no_annot	no_annotation	no_annot	no_annote	no_annote	no_annot	no_annote
GVOG01059		29	150	no_annot	no_annotation	no_annot	no_annote	no_annote	no_annot	no_annote
GVOG01060		5	70	no_annot	no_annotation	no_annot	no_annote	no_annote	no_annot	no_annote
GVOG01061		5	840	no_annot	no_annotation	no_annot	no_annote	no_annote	no_annot	no_annote
GVOG01062		5	83	no_annot	no_annotation	no_annot	no_annote	no_annote	no_annot	no_annote
GVOG01063		5	241	no_annot	no_annotation	no_annot	no_annote	no_annote	no_annot	no_annote
GVOG01064		5	157	no_annot	no_annotation	no_annot	no_annote	no_annote	no_annot	no_annote
GVOG01065		5	591	NCVOG4646	glcNac transferase	2RY14 | 2QWH5 | 2RYTE | 2SPFB | 2QWHU | 2R8WS | 2R0Y4 | 2S0JT | 2QUWK | 2RZFG	Glycosyltransferase (GlcNAc) | Glycosyltransferase (GlcNAc) | Glycosyltransferase (GlcNAc) | Glycosyltransferase (GlcNAc) | Glycosyltransferase (GlcNAc) | Glycosyltransferase (GlcNAc) | Glycosyltransferase (GlcNAc) | Glycosyltransferase (GlcNAc) | Glycosyltransferase (GlcNAc) | Glycosyltransferase (GlcNAc)	M | S | O	PF11397	GT-A; GlcNAc; Glycosyltransferase (GlcNAc)
GVOG01066		5	107	NCVOG5088	uncharacterized protein	no_annot	no_annote	no_annote	no_annot	no_annote
GVOG01067		5	352	no_annot	no_annotation	no_annot	no_annote	no_annote	no_annot	no_annote
GVOG01068		5	53	no_annot	no_annotation	no_annot	no_annote	no_annote	no_annot	no_annote
GVOG01070		5	77	NCVOG2934	uncharacterized protein	no_annot	no_annote	no_annote	no_annot	no_annote
GVOG01071		5	163	no_annot	no_annotation	no_annot	no_annote	no_annote	no_annot	no_annote
GVOG01072		5	116	NCVOG5207	uncharacterized protein	no_annot	no_annote	no_annote	no_annot	no_annote
GVOG01073		5	375	no_annot	no_annotation	KOG0516 | 2T05Z | COG4717 | 2RYXN | KOG0995 | KOG0964 | COG3027 | 2R01W | 2QUMH | arCOG06187 | KOG4809 | 2RXX0 | 2SC5D | 2S2EF | 2QQJM | 2S920 | KOG0992 | KOG0933 | 2QTZW | arCOG00371 | 2ZBVP | KOG0612 | KOG0996 | KOG0962 | KOG0250 | 2QVZE | KOG4674 | 2QPM4	cytoskeletal protein binding | unknown | serine-type aminopeptidase activity | golgi matrix protein | attachment of mitotic spindle microtubules to kinetochore | maintenance of mitotic sister chromatid cohesion, centromeric | Activator of cell division through the inhibition of FtsZ GTPase activity, therefore promoting FtsZ assembly into bundles of protofilaments necessary for the formation of th…	IQ | Q | KLT | S | A | L | D | Z	no_annot	no_annote
GVOG01074		5	149	no_annot	no_annotation	no_annot	no_annote	no_annote	no_annot	no_annote
GVOG01075		5	210	no_annot	no_annotation	no_annot	no_annote	no_annote	no_annot	no_annote
GVOG01076		5	72	no_annot	no_annotation	no_annot	no_annote	no_annote	no_annot	no_annote
GVOG01077		5	81	no_annot	no_annotation	no_annot	no_annote	no_annote	no_annot	no_annote
GVOG01078		5	111	NCVOG4691	uncharacterized protein	no_annot	no_annote	no_annote	no_annot	no_annote
GVOG01079		5	481	no_annot	no_annotation	no_annot	no_annote	no_annote	no_annot	no_annote
GVOG01080		5	184	no_annot	no_annotation	no_annot	no_annote	no_annote	no_annot	no_annote
GVOG01081		5	715	no_annot	no_annotation	no_annot	no_annote	no_annote	no_annot	no_annote
GVOG01082		5	749	NCVOG5305 | NCVOG5256 | NCVOG5329 | NCVOG4803 | NCVOG5272 | NCVOG5320 | NCVOG5297	F-box domain protein | F-box domain protein | uncharacterized protein | F-box domain protein | F-box domain protein | F-box domain protein | uncharacterized protein	no_annot	no_annote	no_annote	no_annot	no_annote
GVOG01083		5	62	no_annot	no_annotation	no_annot	no_annote	no_annote	no_annot	no_annote
GVOG01084		5	98	no_annot	no_annotation	no_annot	no_annote	no_annote	no_annot	no_annote
GVOG01085		5	84	no_annot	no_annotation	no_annot	no_annote	no_annote	no_annot	no_annote
GVOG01086		5	265	no_annot	no_annotation	no_annot	no_annote	no_annote	no_annot	no_annote
GVOG01087		5	243	no_annot	no_annotation	no_annot	no_annote	no_annote	no_annot	no_annote
GVOG01088		5	77	no_annot	no_annotation	no_annot	no_annote	no_annote	no_annot	no_annote
GVOG01089		5	316	no_annot	no_annotation	no_annot	no_annote	no_annote	no_annot	no_annote
GVOG01090		5	426	no_annot	no_annotation	no_annot	no_annote	no_annote	no_annot	no_annote
GVOG01091		5	302	no_annot	no_annotation	no_annot	no_annote	no_annote	no_annot	no_annote
GVOG01092		5	247	no_annot	no_annotation	no_annot	no_annote	no_annote	no_annot	no_annote
GVOG01093		5	148	no_annot	no_annotation	no_annot	no_annote	no_annote	no_annot	no_annote
GVOG01094		5	47	no_annot	no_annotation	no_annot	no_annote	no_annote	no_annot	no_annote
GVOG01095		5	108	no_annot	no_annotation	2SPAJ	AraC-like ligand binding domain	S	no_annot	no_annote
GVOG01096		5	64	no_annot	no_annotation	no_annot	no_annote	no_annote	no_annot	no_annote
GVOG01097		5	221	no_annot	no_annotation	no_annot	no_annote	no_annote	no_annot	no_annote
GVOG01098		5	223	NCVOG4591	uncharacterized protein	no_annot	no_annote	no_annote	no_annot	no_annote
GVOG01099		5	227	no_annot	no_annotation	no_annot	no_annote	no_annote	no_annot	no_annote
GVOG01100		5	282	no_annot	no_annotation				no_annot	no_annote
GVOG01101		5	550	no_annot	no_annotation	no_annot	no_annote	no_annote	no_annot	no_annote
GVOG01102		5	119	no_annot	no_annotation	no_annot	no_annote	no_annote	no_annot	no_annote
GVOG01103		5	40	no_annot	no_annotation	no_annot	no_annote	no_annote	no_annot	no_annote
GVOG01104		5	127	no_annot	no_annotation	no_annot	no_annote	no_annote	no_annot	no_annote
GVOG01105		5	106	no_annot	no_annotation	no_annot	no_annote	no_annote	no_annot	no_annote
GVOG01106		5	87	no_annot	no_annotation	no_annot	no_annote	no_annote	no_annot	no_annote
GVOG01107		5	224	no_annot	no_annotation	no_annot	no_annote	no_annote	no_annot	no_annote
GVOG01108		5	93	no_annot	no_annotation	no_annot	no_annote	no_annote	no_annot	no_annote
GVOG01109		5	194	no_annot	no_annotation	no_annot	no_annote	no_annote	no_annot	no_annote
GVOG01110		5	280	no_annot	no_annotation	no_annot	no_annote	no_annote	PF02037	HeH; SAP; SAP domain
GVOG01111		5	141	no_annot	no_annotation	no_annot	no_annote	no_annote	no_annot	no_annote
GVOG01112		5	226	no_annot	no_annotation	no_annot	no_annote	no_annote	no_annot	no_annote
GVOG01113		5	83	no_annot	no_annotation	no_annot	no_annote	no_annote	no_annot	no_annote
GVOG01114		5	559	no_annot	no_annotation	arCOG03123 | 2RRAH | COG3072 | 2QSEG | arCOG03124 | KOG1665 | 2QQA1 | 2S9PA | 2QR9D | 2S2YM | 2SGI3 | 2S4CZ | 2QTR1 | COG5351	Pentapeptide repeats (9 copies) | Pentapeptide repeats (9 copies) | Adenylate cyclase | Pentapeptide repeats (8 copies) | low-complexity proteins | protein homooligomerization | Pentapeptide repeats (9 copies) | Pentapeptide repeats (8 copies) | positive regulation of respiratory gaseous exchange | Pentapeptide repeats (8 copies) | Pentapeptide repeats (9 copies) | Pentapeptide repeats (8 copies)…	M | S | O | F	PF13599 | PF13576 | PF00805	Pentapeptide; Pentapeptide_4; Pentapeptide repeats (9 copies) | Pentapeptide; Pentapeptide_3; Pentapeptide repeats (9 copies) | Pentapeptide; Pentapeptide; Pentapeptide repeats (8 copies)
GVOG01115		5	133	no_annot	no_annotation	no_annot	no_annote	no_annote	no_annot	no_annote
GVOG01116		5	227	no_annot	no_annotation	no_annot	no_annote	no_annote	no_annot	no_annote
GVOG01117		5	117	no_annot	no_annotation	no_annot	no_annote	no_annote	no_annot	no_annote
GVOG01118		5	226	no_annot	no_annotation	no_annot	no_annote	no_annote	no_annot	no_annote
GVOG01119		5	128	no_annot	no_annotation	no_annot	no_annote	no_annote	no_annot	no_annote
GVOG01120		5	144	no_annot	no_annotation	no_annot	no_annote	no_annote	no_annot	no_annote
GVOG01121		5	451	NCVOG5229 | NCVOG5359	uncharacterized protein | translation elongation factor eEF-3 like protein	no_annot	no_annote	no_annote	no_annot	no_annote
GVOG01122		5	133	NCVOG4939	uncharacterized protein	no_annot	no_annote	no_annote	no_annot	no_annote
GVOG01123		5	165	NCVOG5225	uncharacterized protein	no_annot	no_annote	no_annote	no_annot	no_annote
GVOG01124		5	259	NCVOG0441	uncharacterized protein	no_annot	no_annote	no_annote	no_annot	no_annote
GVOG01125		5	722	no_annot	no_annotation	no_annot	no_annote	no_annote	no_annot	no_annote
GVOG01126		5	233	no_annot	no_annotation	no_annot	no_annote	no_annote	no_annot	no_annote
GVOG01127		5	1310	NCVOG5117	uncharacterized protein	no_annot	no_annote	no_annote	no_annot	no_annote
GVOG01128		5	539	no_annot	no_annotation	2Z9V4	unknown	S	no_annot	no_annote
GVOG01129		5	206	no_annot	no_annotation	no_annot	no_annote	no_annote	no_annot	no_annote
GVOG01130		5	1231	NCVOG4997	prominin	no_annot	no_annote	no_annote	no_annot	no_annote
GVOG01131		5	74	no_annot	no_annotation	no_annot	no_annote	no_annote	no_annot	no_annote
GVOG01132		5	566	no_annot	no_annotation	no_annot	no_annote	no_annote	no_annot	no_annote
GVOG01133		5	922	NCVOG4596	ankyrin repeat protein	2SXJR	Ankyrin repeats (3 copies)	S	no_annot	no_annote
GVOG01134		5	83	no_annot	no_annotation	no_annot	no_annote	no_annote	no_annot	no_annote
GVOG01135		5	182	no_annot	no_annotation	no_annot	no_annote	no_annote	no_annot	no_annote
GVOG01136		5	488	no_annot	no_annotation	no_annot	no_annote	no_annote	no_annot	no_annote
GVOG01137		5	325	no_annot	no_annotation				PF01156	; IU_nuc_hydro; Inosine-uridine preferring nucleoside hydrolase
GVOG01138		5	98	no_annot	no_annotation	no_annot	no_annote	no_annote	no_annot	no_annote
GVOG01139		5	84	no_annot	no_annotation	no_annot	no_annote	no_annote	no_annot	no_annote
GVOG01140		5	95	no_annot	no_annotation	no_annot	no_annote	no_annote	no_annot	no_annote
GVOG01141		5	67	no_annot	no_annotation	no_annot	no_annote	no_annote	no_annot	no_annote
GVOG01142		5	148	no_annot	no_annotation	33169 | 33UPA | 3355Z	unknown | unknown | unknown	S	no_annot	no_annote
GVOG01143		5	93	no_annot	no_annotation	no_annot	no_annote	no_annote	no_annot	no_annote
GVOG01144		5	144	no_annot	no_annotation	no_annot	no_annote	no_annote	no_annot	no_annote
GVOG01145		5	86	no_annot	no_annotation	no_annot	no_annote	no_annote	no_annot	no_annote
GVOG01146		5	49	no_annot	no_annotation	no_annot	no_annote	no_annote	no_annot	no_annote
GVOG01147		5	97	no_annot	no_annotation	no_annot	no_annote	no_annote	no_annot	no_annote
GVOG01148		5	138	no_annot	no_annotation	no_annot	no_annote	no_annote	no_annot	no_annote
GVOG01149		5	359	NCVOG5051	uncharacterized protein				no_annot	no_annote
GVOG01150		5	75	no_annot	no_annotation	no_annot	no_annote	no_annote	no_annot	no_annote
GVOG01151		5	102	NCVOG4233	uncharacterized protein	no_annot	no_annote	no_annote	no_annot	no_annote
GVOG01152		5	136	no_annot	no_annotation	no_annot	no_annote	no_annote	no_annot	no_annote
GVOG01153		5	354	no_annot	no_annotation	no_annot	no_annote	no_annote	no_annot	no_annote
GVOG01154		5	189	no_annot	no_annotation	no_annot	no_annote	no_annote	no_annot	no_annote
GVOG01155		5	332	no_annot	no_annotation	no_annot	no_annote	no_annote	no_annot	no_annote
GVOG01156		5	87	no_annot	no_annotation	no_annot	no_annote	no_annote	no_annot	no_annote
GVOG01157		5	537	no_annot	no_annotation	no_annot	no_annote	no_annote	no_annot	no_annote
GVOG01158		5	70	no_annot	no_annotation	no_annot	no_annote	no_annote	no_annot	no_annote
GVOG01159		5	119	no_annot	no_annotation	no_annot	no_annote	no_annote	no_annot	no_annote
GVOG01160		5	160	no_annot	no_annotation	no_annot	no_annote	no_annote	no_annot	no_annote
GVOG01161		5	118	NCVOG0796	uncharacterized protein	no_annot	no_annote	no_annote	no_annot	no_annote
GVOG01162		5	435	no_annot	no_annotation	no_annot	no_annote	no_annote	no_annot	no_annote
GVOG01163		5	109	no_annot	no_annotation	no_annot	no_annote	no_annote	no_annot	no_annote
GVOG01164		5	1225	no_annot	no_annotation	no_annot	no_annote	no_annote	no_annot	no_annote
GVOG01165		5	141	NCVOG0191	uncharacterized protein	no_annot	no_annote	no_annote	no_annot	no_annote
GVOG01166		5	933	no_annot	no_annotation	no_annot	no_annote	no_annote	no_annot	no_annote
GVOG01167	TCA cycle	5	457	no_annot	no_annotation	KOG2853 | 2QQ49 | arCOG00755 | KOG4254 | KOG2820 | arCOG00754 | COG0579 | COG1053 | arCOG05745 | COG1635 | arCOG05746 | KOG2665 | COG2906 | COG0665 | arCOG00753 | COG2022 | COG1233 | 32DGJ | KOG2844 | COG4121 | 2SS7R | 2QWSD | COG0578 | 2S119 | arCOG01521 | arCOG00574 | arCOG00570	mitochondrial respiratory chain complex I assembly | FAD dependent oxidoreductase | COG0665 Glycine D-amino acid oxidases (deaminating) | all-trans-retinol 13,14-reductase activity | sarcosine oxidase activity | FAD dependent oxidoreductase | oxidoreductase | succinate dehydrogenase | BFD domain protein 2Fe-2S -binding domain protein | Involved in the biosynthesis of the thiazole moiety of thiami…	Q | E | C | S | P | L | H	PF01266 | PF00890 | PF13450	NADP_Rossmann; DAO; FAD dependent oxidoreductase | NADP_Rossmann; FAD_binding_2; FAD binding domain | NADP_Rossmann; NAD_binding_8; NAD(P)-binding Rossmann-like domain
GVOG01168		5	501	no_annot	no_annotation	no_annot	no_annote	no_annote	no_annot	no_annote
GVOG01169		5	178	no_annot	no_annotation	no_annot	no_annote	no_annote	no_annot	no_annote
GVOG01170		5	128	no_annot	no_annotation	no_annot	no_annote	no_annote	no_annot	no_annote
GVOG01171		5	831	no_annot	no_annotation	no_annot	no_annote	no_annote	no_annot	no_annote
GVOG01172		5	210	no_annot	no_annotation	KOG1777 | 2SN8D | 2SPYE | 2T256 | 2SQ04 | 2SNIU	protein ubiquitination | unknown | A Receptor for Ubiquitination Targets | unknown | A Receptor for Ubiquitination Targets | unknown	S | G	PF12937 | PF00646	F-box; F-box-like; F-box-like | F-box; F-box; F-box domain
GVOG01173		5	82	no_annot	no_annotation	no_annot	no_annote	no_annote	no_annot	no_annote
GVOG01174		5	36	no_annot	no_annotation	no_annot	no_annote	no_annote	no_annot	no_annote
GVOG01175		5	187	no_annot	no_annotation	no_annot	no_annote	no_annote	no_annot	no_annote
GVOG01176		5	735	no_annot	no_annotation	no_annot	no_annote	no_annote	no_annot	no_annote
GVOG01177		5	245	no_annot	no_annotation	no_annot	no_annote	no_annote	no_annot	no_annote
GVOG01178		5	163	no_annot	no_annotation	no_annot	no_annote	no_annote	no_annot	no_annote
GVOG01179		5	49	no_annot	no_annotation	no_annot	no_annote	no_annote	no_annot	no_annote
GVOG01180		5	227	no_annot	no_annotation	no_annot	no_annote	no_annote	no_annot	no_annote
GVOG01181		5	53	no_annot	no_annotation	no_annot	no_annote	no_annote	no_annot	no_annote
GVOG01182		41	1574	NCVOG0256	IMV envelope protein p35	30IAU | 2Z8MG | 2R73R | 320BZ | 2Z7KQ | 2Z7YM | COG3306 | 2T1B8 | 2SDD9 | 2ZUDS | 335YR | 2Z7U7 | KOG2619 | 2SVXJ | 2SEBI | 2QT2E | 2SVBH | 325N7 | 2Z8NG | 30SCE | KOG4179 | 3457V | 2N58Z | 31UV7 | 2Z8JE | 2SVAQ | 2SHPA | KOG1021	Glycosyltransferase family 10 (fucosyltransferase) C-term | Protein of unknown function (DUF2827) | Glycosyltransferase family 25 (LPS biosynthesis protein) | unknown | unknown | Protein of unknown function (DUF2827) | glycosyltransferase involved in LPS biosynthesis | unknown | Glycosyltransferase family 10 (fucosyltransferase) C-term | unknown | unknown | Protein of unknown function (DUF2827) |…	E | M | S | G	PF18025 | PF00852 | PF01755 | PF10933	GT-B; FucT_N; Alpha-(1,3)-fucosyltransferase FucT N-terminal domain | GT-B; Glyco_transf_10; Glycosyltransferase family 10 (fucosyltransferase) C-term | GT-A; Glyco_transf_25; Glycosyltransferase family 25 (LPS biosynthesis protein) | ; DUF2827; Protein of unknown function (DUF2827)
GVOG01183		18	63.5	no_annot	no_annotation	no_annot	no_annote	no_annote	no_annot	no_annote
GVOG01184		54	182	no_annot	no_annotation	no_annot	no_annote	no_annote	no_annot	no_annote
GVOG01185		10	88.5	NCVOG2185	uncharacterized protein	no_annot	no_annote	no_annote	no_annot	no_annote
GVOG01186		10	186.5	no_annot	no_annotation	no_annot	no_annote	no_annote	no_annot	no_annote
GVOG01187		12	126	no_annot	no_annotation	no_annot	no_annote	no_annote	no_annot	no_annote
GVOG01188		7	128	no_annot	no_annotation	2ZHAH	unknown	S	no_annot	no_annote
GVOG01189		7	239	no_annot	no_annotation	no_annot	no_annote	no_annote	no_annot	no_annote
GVOG01190	lipid-metabolism	7	745	no_annot	no_annotation	KOG0873 | KOG0872 | 2QQ3D | 2ZPW1 | COG3011 | COG3000	C-4 methylsterol oxidase activity | C-5 sterol desaturase activity | Belongs to the sterol desaturase family | unknown | Protein conserved in bacteria | fatty acid hydroxylase	I | CH | S	PF04116	; FA_hydroxylase; Fatty acid hydroxylase superfamily
GVOG01191		7	45	no_annot	no_annotation	no_annot	no_annote	no_annote	no_annot	no_annote
GVOG01192		7	267	no_annot	no_annotation	no_annot	no_annote	no_annote	no_annot	no_annote
GVOG01193		8	83	no_annot	no_annotation	no_annot	no_annote	no_annote	no_annot	no_annote
GVOG01194		8	105	no_annot	no_annotation	no_annot	no_annote	no_annote	no_annot	no_annote
GVOG01195		7	70	no_annot	no_annotation	no_annot	no_annote	no_annote	no_annot	no_annote
GVOG01196		7	714	no_annot	no_annotation	KOG3669 | 2RVM6 | 2S0FI | 2RX1S	autophagosome maturation | unknown | Beta propeller repeats in Physarum polycephalum tectonins, Limulus lectin L-6 and animal hypothetical proteins. | Beta propeller repeats in Physarum polycephalum tectonins, Limulus lectin L-6 and animal hypothetical proteins.	S | O	no_annot	no_annote
GVOG01197		7	357	no_annot	no_annotation	no_annot	no_annote	no_annote	no_annot	no_annote
GVOG01198		7	738	no_annot	no_annotation	no_annot	no_annote	no_annote	no_annot	no_annote
GVOG01199		7	694	no_annot	no_annotation	no_annot	no_annote	no_annote	no_annot	no_annote
GVOG01200		7	1070	no_annot	no_annotation	no_annot	no_annote	no_annote	no_annot	no_annote
GVOG01201		7	86	no_annot	no_annotation	no_annot	no_annote	no_annote	no_annot	no_annote
GVOG01202		8	88.5	no_annot	no_annotation	no_annot	no_annote	no_annote	no_annot	no_annote
GVOG01203		7	216	no_annot	no_annotation	2S3R6 | 2S2E4 | 2S6X4 | 2SGAI	unknown | unknown | unknown | unknown	S	no_annot	no_annote
GVOG01204		8	136	no_annot	no_annotation	no_annot	no_annote	no_annote	no_annot	no_annote
GVOG01206		8	93.5	no_annot	no_annotation	no_annot	no_annote	no_annote	no_annot	no_annote
GVOG01207		8	501	no_annot	no_annotation	no_annot	no_annote	no_annote	no_annot	no_annote
GVOG01208		7	88	no_annot	no_annotation	no_annot	no_annote	no_annote	no_annot	no_annote
GVOG01209		8	208	no_annot	no_annotation	no_annot	no_annote	no_annote	no_annot	no_annote
GVOG01210		7	98	no_annot	no_annotation	no_annot	no_annote	no_annote	no_annot	no_annote
GVOG01211		8	87.5	no_annot	no_annotation	no_annot	no_annote	no_annote	no_annot	no_annote
GVOG01212		7	69	no_annot	no_annotation	no_annot	no_annote	no_annote	PF09834	; DUF2061; Predicted membrane protein (DUF2061)
GVOG01213		8	263.5	no_annot	no_annotation	no_annot	no_annote	no_annote	no_annot	no_annote
GVOG01214		8	72	no_annot	no_annotation	no_annot	no_annote	no_annote	no_annot	no_annote
GVOG01215	nutrient-transport	7	386	no_annot	no_annotation	2RFTR | 2QPN8 | 2QWNB | 2SDJF | 2SK3G | 2SKK4 | 2RRVW | 2S2BA | arCOG02050 | 2QRUT | 2S1XE | COG0730 | 2QPM3 | 2RZ7R | 2QUAQ | 2SJ7X | 2QS2K	Sulfite exporter TauE/SafE | Sulfite exporter TauE/SafE | Sulfite exporter TauE/SafE | Sulfite exporter TauE/SafE | unknown | Sulfite exporter TauE/SafE | Sulfite exporter TauE/SafE | Sulfite exporter TauE/SafE | membrane transporter protein | Sulfite exporter TauE/SafE | Sulfite exporter TauE/SafE | response to heat | Sulfite exporter TauE/SafE | Sulfite exporter TauE/SafE | Sulfite exporter Tau…	P | S | U	PF01925	LysE; TauE; Sulfite exporter TauE/SafE
GVOG01216		48	50	no_annot	no_annotation	no_annot	no_annote	no_annote	no_annot	no_annote
GVOG01217		9	534	no_annot	no_annotation	no_annot	no_annote	no_annote	no_annot	no_annote
GVOG01218		9	851	no_annot	no_annotation	33JBY | KOG2157 | KOG2158	Tubulin-tyrosine ligase family | protein polyglycylation | positive regulation of cilium movement	KT | M | S	PF03133	ATP-grasp; TTL; Tubulin-tyrosine ligase family
GVOG01219		9	60	no_annot	no_annotation	no_annot	no_annote	no_annote	no_annot	no_annote
GVOG01220		9	206	no_annot	no_annotation	no_annot	no_annote	no_annote	no_annot	no_annote
GVOG01221		9	1332	no_annot	no_annotation	no_annot	no_annote	no_annote	no_annot	no_annote
GVOG01222		14	136.5	no_annot	no_annotation	31T5P	unknown	S	no_annot	no_annote
GVOG01223		32	677	NCVOG0255	uncharacterized protein	no_annot	no_annote	no_annote	PF04497	; Pox_E2-like; Poxviridae protein
GVOG01224		12	310.5	no_annot	no_annotation	2RTV6 | 2SKWU | 2RRZ6 | 2TB57 | 2QQA3 | 2RFPT | 2QWNS | COG0329 | 2R5QT | 2RBA9 | 2SG3E | 2QQ8M | arCOG04172	Dihydrodipicolinate synthetase family | Dihydrodipicolinate synthetase family | Dihydrodipicolinate synthetase family | Dihydrodipicolinate synthetase family | N-acetylneuraminate lyase activity | Dihydrodipicolinate synthetase family | 4-hydroxy-2-oxoglutarate aldolase activity | Catalyzes the condensation of (S)-aspartate-beta- semialdehyde (S)-ASA and pyruvate to 4-hydroxy- tetrahydrodipicolin…	E | S | EM	PF00701	TIM_barrel; DHDPS; Dihydrodipicolinate synthetase family
GVOG01225		11	88	no_annot	no_annotation	no_annot	no_annote	no_annote	no_annot	no_annote
GVOG01226		26	85	no_annot	no_annotation	no_annot	no_annote	no_annote	no_annot	no_annote
GVOG01227		13	43	no_annot	no_annotation	no_annot	no_annote	no_annote	no_annot	no_annote
GVOG01228		13	600	NCVOG1138	uncharacterized protein	2S46F	unknown	S	no_annot	no_annote
GVOG01229		6	62.5	no_annot	no_annotation	no_annot	no_annote	no_annote	no_annot	no_annote
GVOG01230		6	256.5	no_annot	no_annotation				no_annot	no_annote
GVOG01231		6	536.5	NCVOG0666	uncharacterized protein	no_annot	no_annote	no_annote	no_annot	no_annote
GVOG01232		6	47	no_annot	no_annotation	no_annot	no_annote	no_annote	no_annot	no_annote
GVOG01233		6	114.5	no_annot	no_annotation	no_annot	no_annote	no_annote	no_annot	no_annote
GVOG01234		6	342	NCVOG4865	uncharacterized protein	no_annot	no_annote	no_annote	no_annot	no_annote
GVOG01235		10	217	no_annot	no_annotation	no_annot	no_annote	no_annote	no_annot	no_annote
GVOG01236		6	101.5	no_annot	no_annotation	no_annot	no_annote	no_annote	no_annot	no_annote
GVOG01237		6	170	no_annot	no_annotation	no_annot	no_annote	no_annote	no_annot	no_annote
GVOG01238		6	144	no_annot	no_annotation	no_annot	no_annote	no_annote	no_annot	no_annote
GVOG01239		6	52	no_annot	no_annotation	no_annot	no_annote	no_annote	no_annot	no_annote
GVOG01240		6	68.5	no_annot	no_annotation	no_annot	no_annote	no_annote	no_annot	no_annote
GVOG01241		6	315.5	NCVOG5201	uncharacterized protein	no_annot	no_annote	no_annote	no_annot	no_annote
GVOG01242		6	1175.5	NCVOG5283	uncharacterized protein	no_annot	no_annote	no_annote
GVOG01243		10	89.5	no_annot	no_annotation	no_annot	no_annote	no_annote	no_annot	no_annote
GVOG01244		6	128.5	NCVOG4994	uncharacterized protein	no_annot	no_annote	no_annote	no_annot	no_annote
GVOG01245		6	189	NCVOG0645	uncharacterized protein	no_annot	no_annote	no_annote	no_annot	no_annote
GVOG01246		6	194	NCVOG4984	uncharacterized protein	no_annot	no_annote	no_annote	no_annot	no_annote
GVOG01247		6	323.5	NCVOG4565	uncharacterized protein	no_annot	no_annote	no_annote	no_annot	no_annote
GVOG01248		6	494.5	no_annot	no_annotation	no_annot	no_annote	no_annote	no_annot	no_annote
GVOG01249		6	716	NCVOG4877	uncharacterized protein	no_annot	no_annote	no_annote	no_annot	no_annote
GVOG01250		6	307	no_annot	no_annotation	no_annot	no_annote	no_annote	no_annot	no_annote
GVOG01251		6	152	no_annot	no_annotation	no_annot	no_annote	no_annote	no_annot	no_annote
GVOG01252		6	127	no_annot	no_annotation	no_annot	no_annote	no_annote	no_annot	no_annote
GVOG01253		6	252	NCVOG4607	uncharacterized protein	336I2	unknown	S	no_annot	no_annote
GVOG01254		6	282	NCVOG4498	uncharacterized protein	no_annot	no_annote	no_annote	no_annot	no_annote
GVOG01255		6	231	no_annot	no_annotation	no_annot	no_annote	no_annote	no_annot	no_annote
GVOG01256		6	1203	NCVOG4535	Von Willebrand factor type A domain motif-containing protein	2S5T7	unknown	S	no_annot	no_annote
GVOG01257		6	82.5	no_annot	no_annotation
GVOG01258		6	59	no_annot	no_annotation	no_annot	no_annote	no_annote	no_annot	no_annote
GVOG01259		31	69	NCVOG1314	uncharacterized protein	no_annot	no_annote	no_annote	no_annot	no_annote
GVOG01260		6	1062.5	no_annot	no_annotation	no_annot	no_annote	no_annote	no_annot	no_annote
GVOG01261		6	140	no_annot	no_annotation	arCOG01195 | COG1669 | arCOG01206 | COG1708 | arCOG01204 | arCOG02105	DNA polymerase beta domain protein region | hydrolase activity, acting on ester bonds | PFAM DNA polymerase beta domain protein region | protein C-terminal S-isoprenylcysteine carboxyl O-methyltransferase activity | PFAM DNA polymerase beta domain protein region | PFAM DNA polymerase beta domain protein region	D | V | M | S | L	PF18765 | PF01909	NTP_transf; Polbeta; Polymerase beta, Nucleotidyltransferase | NTP_transf; NTP_transf_2; Nucleotidyltransferase domain
GVOG01262		6	220.5	NCVOG4730	uncharacterized protein	no_annot	no_annote	no_annote	no_annot	no_annote
GVOG01263		6	309	no_annot	no_annotation	no_annot	no_annote	no_annote	no_annot	no_annote
GVOG01264		6	164	NCVOG2824	uncharacterized protein	no_annot	no_annote	no_annote	no_annot	no_annote
GVOG01265		6	378	NCVOG4745	uncharacterized protein	no_annot	no_annote	no_annote	no_annot	no_annote
GVOG01266		6	64	no_annot	no_annotation	no_annot	no_annote	no_annote	no_annot	no_annote
GVOG01267		6	180.5	NCVOG4652	uncharacterized protein	no_annot	no_annote	no_annote	no_annot	no_annote
GVOG01268		6	82	no_annot	no_annotation	no_annot	no_annote	no_annote	no_annot	no_annote
GVOG01269		6	649	NCVOG0197 | NCVOG0194 | NCVOG0196	uncharacterized protein | uncharacterized protein | chitin binding protein	KOG1924	protein diaphanous homolog	D	no_annot	no_annote
GVOG01270		6	80.5	no_annot	no_annotation	no_annot	no_annote	no_annote	no_annot	no_annote
GVOG01271		6	1144.5	NCVOG0283 | NCVOG1087	uncharacterized protein | papain-like cysteine peptidase (Cathepsin B group)	KOG1544 | arCOG03607 | KOG1543 | 33VMF | COG4870 | 2SW2D | 2S8PN | 2SA06 | COG3579 | KOG1542	scavenger receptor activity | Papain family cysteine protease | cysteine-type peptidase activity | unknown | transferase activity, transferring glycosyl groups | Papain family cysteine protease | Belongs to the peptidase C1 family | Belongs to the peptidase C1 family | cysteine-type endopeptidase activity | Belongs to the peptidase C1 family	E | S | O	PF00112	Peptidase_CA; Peptidase_C1; Papain family cysteine protease
GVOG01272		6	61.5	no_annot	no_annotation	no_annot	no_annote	no_annote	no_annot	no_annote
GVOG01273		6	535.5	no_annot	no_annotation	no_annot	no_annote	no_annote	no_annot	no_annote
GVOG01274		6	224.5	NCVOG1332	transposase	no_annot	no_annote	no_annote	no_annot	no_annote
GVOG01275		6	118	no_annot	no_annotation	no_annot	no_annote	no_annote	no_annot	no_annote
GVOG01276		6	224.5	no_annot	no_annotation	no_annot	no_annote	no_annote	no_annot	no_annote
GVOG01277		6	92	no_annot	no_annotation	no_annot	no_annote	no_annote	no_annot	no_annote
GVOG01278		6	202.5	NCVOG4801	uncharacterized protein	no_annot	no_annote	no_annote	no_annot	no_annote
GVOG01279		6	155	NCVOG2943	uncharacterized protein	no_annot	no_annote	no_annote	no_annot	no_annote
GVOG01280		6	624	no_annot	no_annotation	2ZIPE | 2S6F1 | 2SNC1	unknown | unknown | unknown	S
GVOG01281		6	104	no_annot	no_annotation	no_annot	no_annote	no_annote	no_annot	no_annote
GVOG01282		6	836.5	NCVOG5278 | NCVOG4803 | NCVOG5272 | NCVOG5305 | NCVOG5256 | NCVOG5329 | NCVOG5320 | NCVOG5297	F-box domain protein | F-box domain protein | F-box domain protein | F-box domain protein | F-box domain protein | uncharacterized protein | F-box domain protein | uncharacterized protein	no_annot	no_annote	no_annote	no_annot	no_annote
GVOG01283		6	111.5	no_annot	no_annotation	no_annot	no_annote	no_annote	no_annot	no_annote
GVOG01284		6	208.5	no_annot	no_annotation	COG0288 | arCOG02860 | KOG1578	reversible hydration of carbon dioxide | carbonic anhydrase | carbonate dehydratase activity	P	PF00484	; Pro_CA; Carbonic anhydrase
GVOG01285		6	241.5	NCVOG4635	uncharacterized protein	no_annot	no_annote	no_annote	no_annot	no_annote
GVOG01286		40	411.5	no_annot	no_annotation	KOG1395 | COG2061 | COG2515 | arCOG01430 | KOG1251 | 2RXDS | arCOG01431 | arCOG01434 | COG0031 | COG0133 | KOG1252 | 2T0P9 | COG1171 | COG0498 | KOG1250 | KOG3404 | arCOG01433 | arCOG01432 | KOG1481	tryptophan synthase activity | Catalyzes the anaerobic formation of alpha-ketobutyrate and ammonia from threonine in a two-step reaction. The first step involved a dehydration of threonine and a production of enamine intermediates (aminocrotonate), which tautomerizes to its imine form (iminobutyrate). Both intermediates are unstable and short- lived. The second step is the nonenzymatic hydrolysis…	E | S | DK	PF00291 | PF00585	NADP_Rossmann; PALP; Pyridoxal-phosphate dependent enzyme | ACT; Thr_dehydrat_C; C-terminal regulatory domain of Threonine dehydratase
GVOG01287		16	95	no_annot	no_annotation	no_annot	no_annote	no_annote	no_annot	no_annote
GVOG01288		42	568	NCVOG1173	pfam04656, Pox_E6, Pox virus E6 protein	no_annot	no_annote	no_annote	PF04656	; Pox_E6; Pox virus E6 protein
GVOG01289		12	174	NCVOG4720	uncharacterized protein	no_annot	no_annote	no_annote	no_annot	no_annote
GVOG01290		12	397	NCVOG0536	uncharacterized protein	no_annot	no_annote	no_annote	no_annot	no_annote
GVOG01291		19	195	no_annot	no_annotation	no_annot	no_annote	no_annote	no_annot	no_annote
GVOG01292		13	75	no_annot	no_annotation	no_annot	no_annote	no_annote	no_annot	no_annote
GVOG01293		11	77	no_annot	no_annotation	no_annot	no_annote	no_annote	no_annot	no_annote
GVOG01294		11	139	NCVOG1283	uncharacterized protein	no_annot	no_annote	no_annote	no_annot	no_annote
GVOG01295		11	91	no_annot	no_annotation	no_annot	no_annote	no_annote	no_annot	no_annote
GVOG01296		11	62	no_annot	no_annotation	no_annot	no_annote	no_annote	no_annot	no_annote
GVOG01297		14	197	no_annot	no_annotation	KOG1157 | arCOG06870 | COG0317	HD domain containing 3 | HD domain | In eubacteria ppGpp (guanosine 3'-diphosphate 5-' diphosphate) is a mediator of the stringent response that coordinates a variety of cellular activities in response to changes in nutritional abundance	KT	PF13328	HD_PDEase; HD_4; HD domain
GVOG01298		14	172	no_annot	no_annotation	2ZPW7 | 315QR	unknown | unknown	S	no_annot	no_annote
GVOG01299		21	255	no_annot	no_annotation	33PGM | KOG0718	unknown | response to very low light intensity stimulus	S | O	PF11875	; DUF3395; Domain of unknown function (DUF3395)
GVOG01300		8	136.5	no_annot	no_annotation	no_annot	no_annote	no_annote	no_annot	no_annote
GVOG01301		9	1456	no_annot	no_annotation	no_annot	no_annote	no_annote	no_annot	no_annote
GVOG01302		8	51.5	no_annot	no_annotation	no_annot	no_annote	no_annote	no_annot	no_annote
GVOG01303		8	150	no_annot	no_annotation	32D95	unknown	S	no_annot	no_annote
GVOG01304		8	108.5	no_annot	no_annotation	no_annot	no_annote	no_annote	no_annot	no_annote
GVOG01305		8	286.5	no_annot	no_annotation				no_annot	no_annote
GVOG01306		8	240	no_annot	no_annotation	no_annot	no_annote	no_annote	no_annot	no_annote
GVOG01308		8	136.5	no_annot	no_annotation	no_annot	no_annote	no_annote	no_annot	no_annote
GVOG01309		9	127	NCVOG4836	uncharacterized protein	no_annot	no_annote	no_annote	no_annot	no_annote
GVOG01310		8	55	no_annot	no_annotation	no_annot	no_annote	no_annote	no_annot	no_annote
GVOG01311		15	125	no_annot	no_annotation	no_annot	no_annote	no_annote	no_annot	no_annote
GVOG01312		15	226	no_annot	no_annotation	no_annot	no_annote	no_annote	no_annot	no_annote
GVOG01313		10	160.5	no_annot	no_annotation				PF02099	Peptidase_CA; Josephin; Josephin
GVOG01314		10	334	no_annot	no_annotation	no_annot	no_annote	no_annote	no_annot	no_annote
GVOG01315		13	71	no_annot	no_annotation	no_annot	no_annote	no_annote	no_annot	no_annote
GVOG01316		13	78	no_annot	no_annotation	no_annot	no_annote	no_annote	no_annot	no_annote
GVOG01317		22	199	no_annot	no_annotation	no_annot	no_annote	no_annote	no_annot	no_annote
GVOG01318		7	249	no_annot	no_annotation	no_annot	no_annote	no_annote	no_annot	no_annote
GVOG01319		7	92	NCVOG2292	uncharacterized protein	no_annot	no_annote	no_annote	no_annot	no_annote
GVOG01320		7	107	no_annot	no_annotation	no_annot	no_annote	no_annote	no_annot	no_annote
GVOG01321		7	447	no_annot	no_annotation	2SE69 | 2S4IK | 2RXU0 | arCOG00130 | KOG3764 | arCOG00131 | COG2223 | KOG1330 | KOG2816 | 2ST8G | 2SYKW | arCOG00144 | arCOG02682 | KOG2615 | arCOG00134 | arCOG00132 | KOG0253 | COG2807 | arCOG00147 | 2SES7 | 2QT94 | 2S27F | arCOG00143 | COG0738 | COG2271 | COG2270 | KOG2325	unknown | Major Facilitator Superfamily | Major Facilitator Superfamily | Major facilitator superfamily | GO:0015222 | Major facilitator superfamily | nitrite transmembrane transporter activity | sphingolipid transporter activity | transmembrane transport | MFS_1 like family | unknown | PFAM Major Facilitator Superfamily | Major facilitator superfamily | major facilitator superfamily | COG0477 Pe…	C | S | P | O | EGP | G | I | J	PF00083 | PF07690	MFS; Sugar_tr; Sugar (and other) transporter | MFS; MFS_1; Major Facilitator Superfamily
GVOG01322		7	192	no_annot	no_annotation	no_annot	no_annote	no_annote	no_annot	no_annote
GVOG01323		7	349	no_annot	no_annotation	no_annot	no_annote	no_annote	no_annot	no_annote
GVOG01324		7	327	no_annot	no_annotation	COG3491 | 2RQMK | 2RDB6 | 2SW4W | KOG0143 | 2QRGK | 2SDG1 | 2S6G6	Belongs to the iron ascorbate-dependent oxidoreductase family | unknown | unknown | unknown | oxidoreductase activity | unknown | 2OG-Fe(II) oxygenase superfamily | unknown	C | V | S	PF14226 | PF03171	Cupin; DIOX_N; non-haem dioxygenase in morphine synthesis N-terminal | Cupin; 2OG-FeII_Oxy; 2OG-Fe(II) oxygenase superfamily
GVOG01325		7	307	no_annot	no_annotation	no_annot	no_annote	no_annote	no_annot	no_annote
GVOG01326		7	164	NCVOG0777	uncharacterized protein	no_annot	no_annote	no_annote	no_annot	no_annote
GVOG01327		7	558	no_annot	no_annotation	no_annot	no_annote	no_annote	no_annot	no_annote
GVOG01328		7	227	no_annot	no_annotation	no_annot	no_annote	no_annote	no_annot	no_annote
GVOG01329		7	280	no_annot	no_annotation	no_annot	no_annote	no_annote	no_annot	no_annote
GVOG01330		7	272	no_annot	no_annotation	no_annot	no_annote	no_annote	no_annot	no_annote
GVOG01331		7	1154	no_annot	no_annotation	no_annot	no_annote	no_annote	no_annot	no_annote
GVOG01332		7	83	no_annot	no_annotation	no_annot	no_annote	no_annote	no_annot	no_annote
GVOG01333		7	635	NCVOG4618	serine/threonine phosphatase 2c	KOG0699 | KOG0700	protein serine/threonine phosphatase activity | protein serine/threonine phosphatase activity	T	PF00481	PP2C; PP2C; Protein phosphatase 2C
GVOG01334		7	445	no_annot	no_annotation	KOG4341	modulation by host of viral RNA genome replication	KLT	no_annot	no_annote
GVOG01335		7	330	no_annot	no_annotation	no_annot	no_annote	no_annote	no_annot	no_annote
GVOG01336		7	132	no_annot	no_annotation	no_annot	no_annote	no_annote	no_annot	no_annote
GVOG01337		7	209	NCVOG2736	uncharacterized protein	KOG1619	oxidation-reduction process	U	PF03188	2heme_cytochrom; Cytochrom_B561; Eukaryotic cytochrome b561
GVOG01338		7	148	no_annot	no_annotation	no_annot	no_annote	no_annote	no_annot	no_annote
GVOG01339		7	149	no_annot	no_annotation	no_annot	no_annote	no_annote	no_annot	no_annote
GVOG01340		7	312	no_annot	no_annotation	no_annot	no_annote	no_annote	no_annot	no_annote
GVOG01341		7	253	no_annot	no_annotation	no_annot	no_annote	no_annote	no_annot	no_annote
GVOG01342		7	382	no_annot	no_annotation	no_annot	no_annote	no_annote	no_annot	no_annote
GVOG01343		7	383	NCVOG4496	BTB/POZ domain protein	KOG2723 | KOG1665 | KOG2715 | KOG2714	protein homooligomerization | protein homooligomerization | protein homooligomerization | protein homooligomerization	J | O | EG | P	PF02214	POZ; BTB_2; BTB/POZ domain
GVOG01344		7	101	no_annot	no_annotation	no_annot	no_annote	no_annote	no_annot	no_annote
GVOG01345		7	261	no_annot	no_annotation	301UZ | COG3741 | 2S5MZ	unknown | N-formylglutamate amidohydrolase | unknown	E | S	PF05013	Peptidase_MH; FGase; N-formylglutamate amidohydrolase
GVOG01346		7	61	no_annot	no_annotation	no_annot	no_annote	no_annote	no_annot	no_annote
GVOG01347		15	101	no_annot	no_annotation	no_annot	no_annote	no_annote	no_annot	no_annote
GVOG01348		11	409	no_annot	no_annotation	2QU8B | 2S2TJ | 2QSH5 | 2S35Q | 2QTZ2	Wax ester synthase-like Acyl-CoA acyltransferase domain | Protein of unknown function (DUF1298) | Protein of unknown function (DUF1298) | Wax ester synthase-like Acyl-CoA acyltransferase domain | wax ester synthase activity	S	PF06974	; DUF1298; Protein of unknown function (DUF1298)
GVOG01349	lipid-metabolism	11	196	no_annot	no_annotation	COG4589 | COG0575 | 2SDA9 | KOG1440	Belongs to the CDS family | Belongs to the CDS family | Cytidylyltransferase family | phosphatidate cytidylyltransferase activity	I	PF01148	CTPT; CTP_transf_1; Cytidylyltransferase family
GVOG01350		40	439.5	no_annot	no_annotation	KOG2467 | COG0112 | arCOG00070	glycine hydroxymethyltransferase activity | Catalyzes the reversible interconversion of serine and glycine with tetrahydrofolate (THF) serving as the one-carbon carrier. This reaction serves as the major source of one-carbon groups required for the biosynthesis of purines, thymidylate, methionine, and other important biomolecules. Also exhibits THF- independent aldolase activity toward beta-hydro…	H | E	PF00155 | PF00464	PLP_aminotran; Aminotran_1_2; Aminotransferase class I and II | PLP_aminotran; SHMT; Serine hydroxymethyltransferase
GVOG01351		31	535	no_annot	no_annotation	KOG2173	process utilizing autophagic mechanism	U	PF04109	; APG9; Autophagy protein Apg9
GVOG01352		27	61	no_annot	no_annotation	no_annot	no_annote	no_annote	no_annot	no_annote
GVOG01353		25	83	no_annot	no_annotation	no_annot	no_annote	no_annote	no_annot	no_annote
GVOG01354		13	85	no_annot	no_annotation	no_annot	no_annote	no_annote	no_annot	no_annote
GVOG01355		13	335	no_annot	no_annotation	no_annot	no_annote	no_annote	no_annot	no_annote
GVOG01356		17	108	no_annot	no_annotation	no_annot	no_annote	no_annote	no_annot	no_annote
GVOG01357		17	500	no_annot	no_annotation	no_annot	no_annote	no_annote	no_annot	no_annote
GVOG01358		27	74	no_annot	no_annotation	no_annot	no_annote	no_annote	no_annot	no_annote
GVOG01359		12	411	no_annot	no_annotation	arCOG01000 | COG0006 | 2RGXF | KOG2414 | 2SGBE | KOG2737 | 2RYZM | KOG2413	Belongs to the peptidase M24B family | proline dipeptidase activity | Metallopeptidase family M24 | Aminopeptidase | Metallopeptidase family M24 | manganese ion binding | Metallopeptidase family M24 | Belongs to the peptidase M24B family	E	PF00557	; Peptidase_M24; Metallopeptidase family M24
GVOG01360		16	181	no_annot	no_annotation	no_annot	no_annote	no_annote	no_annot	no_annote
GVOG01361		9	104	no_annot	no_annotation	no_annot	no_annote	no_annote	no_annot	no_annote
GVOG01362		9	930	no_annot	no_annotation	no_annot	no_annote	no_annote	no_annot	no_annote
GVOG01363		9	158	no_annot	no_annotation	no_annot	no_annote	no_annote	no_annot	no_annote
GVOG01364		10	525	no_annot	no_annotation	no_annot	no_annote	no_annote	no_annot	no_annote
GVOG01365		10	185.5	no_annot	no_annotation	no_annot	no_annote	no_annote	no_annot	no_annote
GVOG01366		9	69	no_annot	no_annotation	no_annot	no_annote	no_annote	no_annot	no_annote
GVOG01367		10	345	no_annot	no_annotation	no_annot	no_annote	no_annote	no_annot	no_annote
GVOG01368		10	139	no_annot	no_annotation	no_annot	no_annote	no_annote	no_annot	no_annote
GVOG01369		9	378	no_annot	no_annotation	2R572 | 2RFPG | 2RTUK | KOG2633 | 2S1F8 | KOG1037 | 2SC3Y | 2RZ0P | 2QZEX | 2RWUT | 2QSC4 | 2QQXA | 2S3UB | 2QSEQ | 2S0P0 | 2S9C1 | 3347T | 2S3UX | 2S90W | 2QT2S | 2SKTG	Poly(ADP-ribose) polymerase catalytic domain | Poly(ADP-ribose) polymerase catalytic domain | Poly(ADP-ribose) polymerase catalytic domain | ADP-D-ribose binding | Poly(ADP-ribose) polymerase catalytic domain | NAD+ ADP-ribosyltransferase activity | Poly(ADP-ribose) polymerase catalytic domain | WWE domain | lateral root morphogenesis | Poly(ADP-ribose) polymerase catalytic domain | Poly (ADP-rib…	E | KLT | S | O | G | H	PF00644	ADP-ribosyl; PARP; Poly(ADP-ribose) polymerase catalytic domain
GVOG01370		10	134.5	NCVOG0370	putative glutathione peroxidase	COG0386 | KOG1651	Belongs to the glutathione peroxidase family | glutathione peroxidase activity	O	PF00255	Thioredoxin; GSHPx; Glutathione peroxidase
GVOG01371		40	902.5	NCVOG0257	pfam03395, virion core protein P4a	no_annot	no_annote	no_annote	PF03395	; Pox_P4A; Poxvirus P4A protein
GVOG01372		23	392	no_annot	no_annotation	2T744 | 2T743 | COG3457 | 2S6C6 | arCOG06677 | COG0787	Alanine racemase, C-terminal domain | Alanine racemase, C-terminal domain | Alanine racemase | alanine racemase activity | Catalyzes the interconversion of L-alanine and D- alanine. May also act on other amino acids | Catalyzes the interconversion of L-alanine and D- alanine. May also act on other amino acids	E | M	PF00842 | PF01168	; Ala_racemase_C; Alanine racemase, C-terminal domain | TIM_barrel; Ala_racemase_N; Alanine racemase, N-terminal domain
GVOG01373		24	53	no_annot	no_annotation	no_annot	no_annote	no_annote	no_annot	no_annote
GVOG01374		17	65	NCVOG1388	uncharacterized protein	no_annot	no_annote	no_annote	PF05886	; Orthopox_F8; Orthopoxvirus F8 protein
GVOG01375		35	588	no_annot	no_annotation	no_annot	no_annote	no_annote	no_annot	no_annote
GVOG01376		11	73	no_annot	no_annotation	no_annot	no_annote	no_annote	no_annot	no_annote
GVOG01377		8	430	NCVOG0926	uncharacterized protein	no_annot	no_annote	no_annote	no_annot	no_annote
GVOG01378		8	199.5	no_annot	no_annotation	2Z8HI	unknown	S	PF18753	; Nmad2; Nucleotide modification associated domain 2
GVOG01379	Cytoskeleton	8	963.5	no_annot	no_annotation	KOG0240 | KOG0246 | KOG0242 | KOG0243 | KOG4280 | KOG0239	microtubule motor activity | microtubule motor activity | microtubule motor activity | ATP-dependent microtubule motor activity, plus-end-directed | microtubule motor activity | microtubule motor activity	Z	PF00225 | PF16796	P-loop_NTPase; Kinesin; Kinesin motor domain | P-loop_NTPase; Microtub_bd; Microtubule binding
GVOG01380		8	417.5	no_annot	no_annotation	2QT0Y | 2R09J | 2R04X | 2QUSP	unknown | unknown | unknown | Uncharacterized conserved protein (DUF2183)	S	no_annot	no_annote
GVOG01381		8	167.5	NCVOG0683	uncharacterized protein	no_annot	no_annote	no_annote	no_annot	no_annote
GVOG01382		8	648.5	no_annot	no_annotation	COG3306	glycosyltransferase involved in LPS biosynthesis	M	no_annot	no_annote
GVOG01383		8	201	NCVOG0925	uncharacterized protein	no_annot	no_annote	no_annote
GVOG01384		8	287	NCVOG4680	uncharacterized protein	no_annot	no_annote	no_annote	no_annot	no_annote
GVOG01385		8	568.5	no_annot	no_annotation	no_annot	no_annote	no_annote	no_annot	no_annote
GVOG01386		8	780	no_annot	no_annotation	no_annot	no_annote	no_annote	no_annot	no_annote
GVOG01387		17	231	no_annot	no_annotation	no_annot	no_annote	no_annote	no_annot	no_annote
GVOG01388		12	81	no_annot	no_annotation	no_annot	no_annote	no_annote	no_annot	no_annote
GVOG01389		14	785.5	NCVOG0255	uncharacterized protein	no_annot	no_annote	no_annote	no_annot	no_annote
GVOG01390		41	315	NCVOG1181	pfam05061: Pox_A11; Poxvirus A11 Protein	no_annot	no_annote	no_annote	PF05061	; Pox_A11; Poxvirus A11 Protein
GVOG01391		56	420.5	NCVOG0671	uncharacterized protein	no_annot	no_annote	no_annote	no_annot	no_annote
GVOG01392		5	126	no_annot	no_annotation	no_annot	no_annote	no_annote	no_annot	no_annote
GVOG01393		6	209.5	no_annot	no_annotation	no_annot	no_annote	no_annote	no_annot	no_annote
GVOG01394	TCA cycle	15	434	no_annot	no_annotation	KOG1260 | arCOG00583 | COG2513 | COG2224 | arCOG00581 | KOG1261 | arCOG00582	isocitrate lyase activity | Isocitrate lyase family | Catalyzes the thermodynamically favored C-C bond cleavage of (2R,3S)-2-methylisocitrate to yield pyruvate and succinate | Isocitrate lyase | Catalyzes the thermodynamically favored C-C bond cleavage of (2R,3S)-2-methylisocitrate to yield pyruvate and succinate | malate synthase activity | COG2513 PEP phosphonomutase and related enzymes	C | G	PF00463 | PF13714	PK_TIM; ICL; Isocitrate lyase family | PK_TIM; PEP_mutase; Phosphoenolpyruvate phosphomutase
GVOG01395		5	183	no_annot	no_annotation	no_annot	no_annote	no_annote	no_annot	no_annote
GVOG01396		5	485	no_annot	no_annotation				no_annot	no_annote
GVOG01397		5	140	no_annot	no_annotation	no_annot	no_annote	no_annote	no_annot	no_annote
GVOG01398		6	260	no_annot	no_annotation	no_annot	no_annote	no_annote	no_annot	no_annote
GVOG01399		16	216	no_annot	no_annotation	arCOG07735 | arCOG03898 | 32R88	unknown | COG1403 Restriction endonuclease | unknown	V | S	no_annot	no_annote
GVOG01400		5	121	no_annot	no_annotation	no_annot	no_annote	no_annote	no_annot	no_annote
GVOG01401		5	651	no_annot	no_annotation	no_annot	no_annote	no_annote	no_annot	no_annote
GVOG01402		15	112	NCVOG0758	uncharacterized protein	32YSA	unknown	S	no_annot	no_annote
GVOG01403		6	381.5	NCVOG4592	uncharacterized protein	no_annot	no_annote	no_annote	no_annot	no_annote
GVOG01404		6	406	no_annot	no_annotation	no_annot	no_annote	no_annote	no_annot	no_annote
GVOG01405		5	598	no_annot	no_annotation	2S3QW | COG0639 | 2RPJG	unknown | Hydrolyzes diadenosine 5',5'''-P1,P4-tetraphosphate to yield ADP | unknown	T | S	no_annot	no_annote
GVOG01406		5	258	no_annot	no_annotation	no_annot	no_annote	no_annote	no_annot	no_annote
GVOG01407		5	73	NCVOG5230	uncharacterized protein	no_annot	no_annote	no_annote	no_annot	no_annote
GVOG01408		5	62	no_annot	no_annotation	no_annot	no_annote	no_annote	no_annot	no_annote
GVOG01409		5	39	no_annot	no_annotation	no_annot	no_annote	no_annote	no_annot	no_annote
GVOG01410		6	122	no_annot	no_annotation	no_annot	no_annote	no_annote	no_annot	no_annote
GVOG01411		5	93	no_annot	no_annotation	no_annot	no_annote	no_annote	no_annot	no_annote
GVOG01412		6	641.5	no_annot	no_annotation	KOG2166	ubiquitin protein ligase binding	O	no_annot	no_annote
GVOG01413		5	181	no_annot	no_annotation	2SR87 | 2S4WB	unknown | unknown	S	no_annot	no_annote
GVOG01414		5	180	no_annot	no_annotation	no_annot	no_annote	no_annote	no_annot	no_annote
GVOG01415		6	142	no_annot	no_annotation	no_annot	no_annote	no_annote	no_annot	no_annote
GVOG01418		6	162.5	no_annot	no_annotation	no_annot	no_annote	no_annote	no_annot	no_annote
GVOG01419		5	88	no_annot	no_annotation	no_annot	no_annote	no_annote	no_annot	no_annote
GVOG01421		6	176	no_annot	no_annotation	no_annot	no_annote	no_annote	no_annot	no_annote
GVOG01422		10	120	no_annot	no_annotation	no_annot	no_annote	no_annote	no_annot	no_annote
GVOG01423		5	218	NCVOG1133	B-type lectin protein				PF14200 | PF00652	Trefoil; RicinB_lectin_2; Ricin-type beta-trefoil lectin domain-like | Trefoil; Ricin_B_lectin; Ricin-type beta-trefoil lectin domain
GVOG01424		5	509	NCVOG5276	uncharacterized protein	no_annot	no_annote	no_annote	no_annot	no_annote
GVOG01425		5	69	no_annot	no_annotation	no_annot	no_annote	no_annote	no_annot	no_annote
GVOG01426		6	86	no_annot	no_annotation	no_annot	no_annote	no_annote	no_annot	no_annote
GVOG01427		6	386	no_annot	no_annotation	no_annot	no_annote	no_annote	no_annot	no_annote
GVOG01428		5	125	no_annot	no_annotation	no_annot	no_annote	no_annote	no_annot	no_annote
GVOG01429		5	220	NCVOG4650	uncharacterized protein	no_annot	no_annote	no_annote	no_annot	no_annote
GVOG01430		6	213	no_annot	no_annotation	KOG2521	transmembrane protein 53	L
GVOG01431		6	450.5	NCVOG4625	uncharacterized protein	no_annot	no_annote	no_annote	no_annot	no_annote
GVOG01432		6	213	no_annot	no_annotation	no_annot	no_annote	no_annote	no_annot	no_annote
GVOG01433		6	390	NCVOG4620	uncharacterized protein	no_annot	no_annote	no_annote	no_annot	no_annote
GVOG01434		5	765	no_annot	no_annotation	2RTAR | 2QT1S | 2STUX | 2S05A	Integrase core domain | transposition | Integrase core domain | Integrase core domain	S | L	PF00665	RNase_H; rve; Integrase core domain
GVOG01435		6	1177	NCVOG1056	uncharacterized protein	no_annot	no_annote	no_annote	no_annot	no_annote
GVOG01436		5	111	no_annot	no_annotation	no_annot	no_annote	no_annote	no_annot	no_annote
GVOG01437		5	74	no_annot	no_annotation	no_annot	no_annote	no_annote	no_annot	no_annote
GVOG01438		6	62	no_annot	no_annotation	no_annot	no_annote	no_annote	no_annot	no_annote
GVOG01439		10	486	no_annot	no_annotation	no_annot	no_annote	no_annote	no_annot	no_annote
GVOG01440		6	52	no_annot	no_annotation	no_annot	no_annote	no_annote	no_annot	no_annote
GVOG01441		6	578	NCVOG0333	Ubiquitin	no_annot	no_annote	no_annote	no_annot	no_annote
GVOG01442		6	737	NCVOG4744	uncharacterized protein	no_annot	no_annote	no_annote	no_annot	no_annote
GVOG01443		5	534	no_annot	no_annotation	no_annot	no_annote	no_annote	no_annot	no_annote
GVOG01444		5	943	NCVOG4063	uncharacterized protein	2SC49 | 2TDFM | 2SE8Y	unknown | F5/8 type C domain | F5/8 type C domain	S	PF00754	GBD; F5_F8_type_C; F5/8 type C domain
GVOG01445		6	267.5	NCVOG4995	uncharacterized protein	no_annot	no_annote	no_annote	no_annot	no_annote
GVOG01446		6	113.5	no_annot	no_annotation	no_annot	no_annote	no_annote	no_annot	no_annote
GVOG01447		6	77.5	no_annot	no_annotation	no_annot	no_annote	no_annote	no_annot	no_annote
GVOG01448		6	317	no_annot	no_annotation	no_annot	no_annote	no_annote	no_annot	no_annote
GVOG01449		5	600	NCVOG4645	uncharacterized protein	no_annot	no_annote	no_annote	no_annot	no_annote
GVOG01450		6	156.5	no_annot	no_annotation	no_annot	no_annote	no_annote	no_annot	no_annote
GVOG01451		6	332.5	NCVOG4706	uncharacterized protein	no_annot	no_annote	no_annote	no_annot	no_annote
GVOG01452		5	274	no_annot	no_annotation	no_annot	no_annote	no_annote	no_annot	no_annote
GVOG01453		5	60	no_annot	no_annotation	no_annot	no_annote	no_annote	no_annot	no_annote
GVOG01454		5	111	no_annot	no_annotation	no_annot	no_annote	no_annote	no_annot	no_annote
GVOG01455		5	498	no_annot	no_annotation	no_annot	no_annote	no_annote	no_annot	no_annote
GVOG01456		6	332	no_annot	no_annotation	no_annot	no_annote	no_annote	no_annot	no_annote
GVOG01457		5	306	no_annot	no_annotation	no_annot	no_annote	no_annote	no_annot	no_annote
GVOG01458		5	150	no_annot	no_annotation	3148S | 32XH2 | 32YMD	Mannan-binding protein | Mannan-binding protein | unknown	S	no_annot	no_annote
GVOG01459		6	270	NCVOG4555	uncharacterized protein	no_annot	no_annote	no_annote	no_annot	no_annote
GVOG01460		5	127	no_annot	no_annotation	no_annot	no_annote	no_annote	no_annot	no_annote
GVOG01461		5	177	no_annot	no_annotation	no_annot	no_annote	no_annote	no_annot	no_annote
GVOG01462		5	440	no_annot	no_annotation	no_annot	no_annote	no_annote	no_annot	no_annote
GVOG01463		5	44	no_annot	no_annotation	no_annot	no_annote	no_annote	no_annot	no_annote
GVOG01464		5	517	no_annot	no_annotation	no_annot	no_annote	no_annote	no_annot	no_annote
GVOG01465		5	520	no_annot	no_annotation	COG5621 | arCOG12321	secreted hydrolase | Lipocalin-like domain	V | S
GVOG01466		6	264.5	no_annot	no_annotation	no_annot	no_annote	no_annote
GVOG01467		5	186	no_annot	no_annotation	no_annot	no_annote	no_annote	no_annot	no_annote
GVOG01468		5	38	no_annot	no_annotation	no_annot	no_annote	no_annote	no_annot	no_annote
GVOG01469		5	285	no_annot	no_annotation	no_annot	no_annote	no_annote	no_annot	no_annote
GVOG01470		5	96	no_annot	no_annotation	no_annot	no_annote	no_annote	no_annot	no_annote
GVOG01471		5	55	no_annot	no_annotation	no_annot	no_annote	no_annote	no_annot	no_annote
GVOG01472		5	112	no_annot	no_annotation	no_annot	no_annote	no_annote	no_annot	no_annote
GVOG01473		5	192	no_annot	no_annotation	no_annot	no_annote	no_annote	no_annot	no_annote
GVOG01474		6	100	no_annot	no_annotation	no_annot	no_annote	no_annote	no_annot	no_annote
GVOG01475		6	188	NCVOG1296	uncharacterized protein	no_annot	no_annote	no_annote	no_annot	no_annote
GVOG01476		5	227	no_annot	no_annotation	no_annot	no_annote	no_annote	no_annot	no_annote
GVOG01477		6	454	NCVOG4840	putative amidohydrolase	COG0044 | arCOG00696 | COG1228 | arCOG00695 | KOG3968 | COG0402	hydrolase activity, acting on carbon-nitrogen (but not peptide) bonds, in cyclic amides | COG1228 Imidazolonepropionase and related amidohydrolases | amidohydrolase | Catalyzes the deamination of 5-methylthioadenosine and S-adenosyl-L-homocysteine into 5-methylthioinosine and S-inosyl-L- homocysteine, respectively. Is also able to deaminate adenosine | imidazolonepropionase activity | S-adenosylh…	Q | F	PF01979	Amidohydrolase; Amidohydro_1; Amidohydrolase family
GVOG01478		5	174	no_annot	no_annotation	no_annot	no_annote	no_annote	no_annot	no_annote
GVOG01479		6	118.5	no_annot	no_annotation	no_annot	no_annote	no_annote	no_annot	no_annote
GVOG01480		5	53	no_annot	no_annotation	no_annot	no_annote	no_annote	no_annot	no_annote
GVOG01481		6	132.5	no_annot	no_annotation	no_annot	no_annote	no_annote	no_annot	no_annote
GVOG01482		6	359	NCVOG4861	uncharacterized protein	no_annot	no_annote	no_annote	no_annot	no_annote
GVOG01483		6	336.5	NCVOG4563	uncharacterized protein	no_annot	no_annote	no_annote	no_annot	no_annote
GVOG01484		5	105	NCVOG5322	uncharacterized protein	no_annot	no_annote	no_annote	no_annot	no_annote
GVOG01485		5	228	no_annot	no_annotation	no_annot	no_annote	no_annote	no_annot	no_annote
GVOG01486		5	107	NCVOG3002	uncharacterized protein	no_annot	no_annote	no_annote	no_annot	no_annote
GVOG01487		5	130	no_annot	no_annotation	no_annot	no_annote	no_annote	no_annot	no_annote
GVOG01488		6	255	no_annot	no_annotation				no_annot	no_annote
GVOG01489		6	321.5	NCVOG0918	uncharacterized protein	no_annot	no_annote	no_annote	PF04595	; Pox_I6; Poxvirus I6-like family
GVOG01490		5	1247	no_annot	no_annotation	arCOG01411 | arCOG01410 | COG1216 | KOG1111 | 32S1C | KOG2977 | COG0297 | arCOG00894 | arCOG01407 | 2SDT9 | arCOG00896 | arCOG01420 | 31NZH | arCOG01386 | arCOG01403	PFAM Glycosyl transferases group 1 | Glycosyltransferase | Glycosyl transferase, family 2 | phosphatidylinositol N-acetylglucosaminyltransferase activity | unknown | dolichyl-phosphate beta-glucosyltransferase activity | glycogen (starch) synthase activity | PFAM Glycosyl transferase family 2 | COG0438 Glycosyltransferase | Glycosyl transferases group 1 | COG0463 Glycosyltransferases involved in …	V | M | S | G	PF13692 | PF00535 | PF00534	GT-B; Glyco_trans_1_4; Glycosyl transferases group 1 | GT-A; Glycos_transf_2; Glycosyl transferase family 2 | GT-B; Glycos_transf_1; Glycosyl transferases group 1
GVOG01491		5	248	no_annot	no_annotation	no_annot	no_annote	no_annote	no_annot	no_annote
GVOG01492		5	128	no_annot	no_annotation	no_annot	no_annote	no_annote	no_annot	no_annote
GVOG01493		5	88	no_annot	no_annotation	no_annot	no_annote	no_annote	no_annot	no_annote
GVOG01494		5	77	no_annot	no_annotation	no_annot	no_annote	no_annote	no_annot	no_annote
GVOG01495		5	233	no_annot	no_annotation	no_annot	no_annote	no_annote	no_annot	no_annote
GVOG01496		5	160	no_annot	no_annotation	no_annot	no_annote	no_annote	no_annot	no_annote
GVOG01497		5	104	no_annot	no_annotation	no_annot	no_annote	no_annote	no_annot	no_annote
GVOG01498		5	215	no_annot	no_annotation	arCOG04147 | COG0605 | KOG0876	Destroys radicals which are normally produced within the cells and which are toxic to biological systems | Destroys radicals which are normally produced within the cells and which are toxic to biological systems | oxidoreductase activity, acting on superoxide radicals as acceptor	C | P	PF02777 | PF00081	; Sod_Fe_C; Iron/manganese superoxide dismutases, C-terminal domain | ; Sod_Fe_N; Iron/manganese superoxide dismutases, alpha-hairpin domain
GVOG01499		5	91	no_annot	no_annotation	no_annot	no_annote	no_annote	no_annot	no_annote
GVOG01500		5	188	no_annot	no_annotation	no_annot	no_annote	no_annote	no_annot	no_annote
GVOG01501		5	453	NCVOG0330	RING-finger-containing E3 ubiquitin ligase	KOG0800 | KOG0802 | 2SUSJ | KOG0827 | KOG4628	ubiquitin-protein transferase activity | protein polyubiquitination | Ring finger | negative regulation of interferon-beta production | protein modification by small protein conjugation or removal	S | O	no_annot	no_annote
GVOG01502		5	102	no_annot	no_annotation	no_annot	no_annote	no_annote	no_annot	no_annote
GVOG01503		5	150	no_annot	no_annotation	no_annot	no_annote	no_annote	no_annot	no_annote
GVOG01504		10	78	no_annot	no_annotation	no_annot	no_annote	no_annote	no_annot	no_annote
GVOG01505		6	265	no_annot	no_annotation	no_annot	no_annote	no_annote	no_annot	no_annote
GVOG01506		5	633	no_annot	no_annotation	no_annot	no_annote	no_annote	no_annot	no_annote
GVOG01507		6	80.5	no_annot	no_annotation	no_annot	no_annote	no_annote	no_annot	no_annote
GVOG01508		5	303	no_annot	no_annotation	no_annot	no_annote	no_annote	no_annot	no_annote
GVOG01509	lipid-metabolism	5	461	no_annot	no_annotation	COG1562 | KOG1459 | arCOG02936	ergosterol biosynthetic process | farnesyl-diphosphate farnesyltransferase activity | Phytoene squalene synthetase	I	PF00494	Terp_synthase; SQS_PSY; Squalene/phytoene synthase
GVOG01510		6	43	no_annot	no_annotation	no_annot	no_annote	no_annote	no_annot	no_annote
GVOG01511		6	85	no_annot	no_annotation	no_annot	no_annote	no_annote	no_annot	no_annote
GVOG01512		6	61	no_annot	no_annotation	no_annot	no_annote	no_annote	no_annot	no_annote
GVOG01513		5	101	no_annot	no_annotation	no_annot	no_annote	no_annote	no_annot	no_annote
GVOG01514		5	742	no_annot	no_annotation	no_annot	no_annote	no_annote	no_annot	no_annote
GVOG01515		5	235	no_annot	no_annotation	no_annot	no_annote	no_annote	no_annot	no_annote
GVOG01516		6	193.5	no_annot	no_annotation	no_annot	no_annote	no_annote	no_annot	no_annote
GVOG01517		6	252.5	no_annot	no_annotation	2S163 | 2QVC4 | 2QQAJ | 32KHW | 2RU0J | 2QW2H	Glycosyltransferase family 6 | Glycosyltransferase family 6 | glycoprotein-fucosylgalactoside alpha-N-acetylgalactosaminyltransferase activity | Glycosyltransferase family 6 | lipid glycosylation | N-acetyllactosaminide 3-alpha-galactosyltransferase activity	S	PF03414	GT-A; Glyco_transf_6; Glycosyltransferase family 6
GVOG01518		5	104	no_annot	no_annotation	no_annot	no_annote	no_annote	no_annot	no_annote
GVOG01519		5	110	no_annot	no_annotation	no_annot	no_annote	no_annote	no_annot	no_annote
GVOG01520		11	146	no_annot	no_annotation	no_annot	no_annote	no_annote	no_annot	no_annote
GVOG01521		6	216.5	NCVOG0736	uncharacterized protein	no_annot	no_annote	no_annote	no_annot	no_annote
GVOG01522		5	58	no_annot	no_annotation	no_annot	no_annote	no_annote	no_annot	no_annote
GVOG01523		6	467.5	no_annot	no_annotation	no_annot	no_annote	no_annote	no_annot	no_annote
GVOG01524		5	107	no_annot	no_annotation	no_annot	no_annote	no_annote	no_annot	no_annote
GVOG01525		5	145	no_annot	no_annotation	no_annot	no_annote	no_annote	no_annot	no_annote
GVOG01526		6	286	NCVOG4941	uncharacterized protein	no_annot	no_annote	no_annote	no_annot	no_annote
GVOG01527		6	213.5	no_annot	no_annotation	2RCZ0 | 2S3F1	unknown | unknown	S	no_annot	no_annote
GVOG01528		11	149	NCVOG0757	methylated-DNA-protein-cysteine methyltransferase	arCOG02724 | KOG4062 | COG0350 | COG3695 | 2S8GR	Involved in the cellular defense against the biological effects of O6-methylguanine (O6-MeG) and O4-methylthymine (O4-MeT) in DNA. Repairs the methylated nucleobase in DNA by stoichiometrically transferring the methyl group to a cysteine residue in the enzyme. This is a suicide reaction the enzyme is irreversibly inactivated | methylated-DNA-[protein]-cysteine S-methyltransferase activity | Invol…	L	PF01035	; DNA_binding_1; 6-O-methylguanine DNA methyltransferase, DNA binding domain
GVOG01529		5	68	no_annot	no_annotation	no_annot	no_annote	no_annote	no_annot	no_annote
GVOG01530		5	169	no_annot	no_annotation	no_annot	no_annote	no_annote	no_annot	no_annote
GVOG01531		6	635	no_annot	no_annotation	no_annot	no_annote	no_annote	no_annot	no_annote
GVOG01532		5	517	no_annot	no_annotation	no_annot	no_annote	no_annote	no_annot	no_annote
GVOG01533		6	84	no_annot	no_annotation	no_annot	no_annote	no_annote	no_annot	no_annote
GVOG01534		5	129	no_annot	no_annotation	no_annot	no_annote	no_annote	no_annot	no_annote
GVOG01535		24	414	no_annot	no_annotation	KOG1289 | arCOG03651 | arCOG00009 | arCOG00451 | COG0833 | KOG1287 | COG0531 | COG1113 | KOG1286 | COG0814	L-amino acid transmembrane transporter activity | PFAM amino acid permease-associated region | amino acid | COG0589 Universal stress protein UspA and related nucleotide-binding proteins | amino acid | L-alpha-amino acid transmembrane transport | amino acid | amino acid transport | amino acid transport | amino acid	E	PF13520 | PF00324	APC; AA_permease_2; Amino acid permease | APC; AA_permease; Amino acid permease
GVOG01536		12	529	NCVOG0686	uncharacterized protein	no_annot	no_annote	no_annote	no_annot	no_annote
GVOG01537		18	266	no_annot	no_annotation	no_annot	no_annote	no_annote	no_annot	no_annote
GVOG01538		9	249	no_annot	no_annotation	2ZA4H	unknown	S	no_annot	no_annote
GVOG01539		9	87	no_annot	no_annotation	no_annot	no_annote	no_annote	no_annot	no_annote
GVOG01540		9	252	no_annot	no_annotation	no_annot	no_annote	no_annote	no_annot	no_annote
GVOG01541		9	326	no_annot	no_annotation	32C04 | 2RXA6 | 2ZT4M | 2QTGS	Glycosyl hydrolase family 45 | Glycosyl hydrolase family 45 | Glycosyl hydrolase family 45 | Glycosyl hydrolase family 45	S	PF02015	DPBB; Glyco_hydro_45; Glycosyl hydrolase family 45
GVOG01542		9	210	no_annot	no_annotation	no_annot	no_annote	no_annote	no_annot	no_annote
GVOG01543		9	87	no_annot	no_annotation	no_annot	no_annote	no_annote	no_annot	no_annote
GVOG01544		41	62	no_annot	no_annotation	no_annot	no_annote	no_annote	no_annot	no_annote
GVOG01545		13	89	no_annot	no_annotation	no_annot	no_annote	no_annote	no_annot	no_annote
GVOG01546		13	254	NCVOG0631	uncharacterized protein	no_annot	no_annote	no_annote	no_annot	no_annote
GVOG01547		16	406	NCVOG0706	uncharacterized protein	2Z82X	unknown	S	no_annot	no_annote
GVOG01548		7	375	no_annot	no_annotation	no_annot	no_annote	no_annote	no_annot	no_annote
GVOG01549		7	161	no_annot	no_annotation	no_annot	no_annote	no_annote	no_annot	no_annote
GVOG01550		7	116	no_annot	no_annotation	no_annot	no_annote	no_annote	no_annot	no_annote
GVOG01551		7	88	no_annot	no_annotation	no_annot	no_annote	no_annote	no_annot	no_annote
GVOG01552		7	134	no_annot	no_annotation	no_annot	no_annote	no_annote	no_annot	no_annote
GVOG01553		7	83	no_annot	no_annotation	no_annot	no_annote	no_annote	no_annot	no_annote
GVOG01554		7	508	no_annot	no_annotation	no_annot	no_annote	no_annote	no_annot	no_annote
GVOG01555		7	341	no_annot	no_annotation	no_annot	no_annote	no_annote	no_annot	no_annote
GVOG01556		7	88	NCVOG1136	bifunctional dihydrofolate reductase-thymidylate synthase	COG0207 | KOG0673 | KOG1324	Catalyzes the reductive methylation of 2'-deoxyuridine- 5'-monophosphate (dUMP) to 2'-deoxythymidine-5'-monophosphate (dTMP) while utilizing 5,10-methylenetetrahydrofolate (mTHF) as the methyl donor and reductant in the reaction, yielding dihydrofolate (DHF) as a by-product. This enzymatic reaction provides an intracellular de novo source of dTMP, an essential precursor for DNA biosynthesis | thy…	H | F	PF00303	; Thymidylat_synt; Thymidylate synthase
GVOG01557		7	1897	no_annot	no_annotation	no_annot	no_annote	no_annote	no_annot	no_annote
GVOG01558		7	148	no_annot	no_annotation	no_annot	no_annote	no_annote	no_annot	no_annote
GVOG01559		7	157	no_annot	no_annotation	no_annot	no_annote	no_annote	no_annot	no_annote
GVOG01560		7	240	no_annot	no_annotation	no_annot	no_annote	no_annote	no_annot	no_annote
GVOG01561		7	1138	no_annot	no_annotation	KOG3661 | 2QSRN	DNA-binding transcription factor activity | Chaperone of endosialidase	S | L	PF13884	; Peptidase_S74; Chaperone of endosialidase
GVOG01562		7	276	no_annot	no_annotation	33FPS | 34BXD | 33BA8 | 2SU67	unknown | unknown | unknown | unknown	S	no_annot	no_annote
GVOG01563		7	479	no_annot	no_annotation	no_annot	no_annote	no_annote	no_annot	no_annote
GVOG01564		34	347.5	no_annot	no_annotation	no_annot	no_annote	no_annote	no_annot	no_annote
GVOG01565		16	105	no_annot	no_annotation	no_annot	no_annote	no_annote	no_annot	no_annote
GVOG01566		12	61.5	no_annot	no_annotation	no_annot	no_annote	no_annote	no_annot	no_annote
GVOG01567		11	578	no_annot	no_annotation	no_annot	no_annote	no_annote	no_annot	no_annote
GVOG01568		12	1279.5	NCVOG0032	DEAD/SNF2-like helicase	COG0553 | 2T241 | COG1061 | KOG0387 | 2SSNR	Transcription regulator that activates transcription by stimulating RNA polymerase (RNAP) recycling in case of stress conditions such as supercoiled DNA or high salt concentrations. Probably acts by releasing the RNAP, when it is trapped or immobilized on tightly supercoiled DNA. Does not activate transcription on linear DNA. Probably not involved in DNA repair | unknown | Type III restriction en…	S | L	PF04851	P-loop_NTPase; ResIII; Type III restriction enzyme, res subunit
GVOG01569		11	544	no_annot	no_annotation	KOG0418 | KOG0419 | KOG0428 | KOG0417 | 2RZRM | KOG0894 | KOG0421 | KOG0426	protein polyubiquitination | histone ubiquitination | ubiquitin protein ligase binding | protein modification by small protein conjugation | Belongs to the ubiquitin-conjugating enzyme family | ubiquitin-dependent ERAD pathway | anaphase-promoting complex-dependent catabolic process | protein polyubiquitination	M | J | S | O	PF00179	UBC; UQ_con; Ubiquitin-conjugating enzyme
GVOG01570		12	142.5	no_annot	no_annotation	no_annot	no_annote	no_annote	no_annot	no_annote
GVOG01571		15	603	no_annot	no_annotation	no_annot	no_annote	no_annote	no_annot	no_annote
GVOG01572		13	539	no_annot	no_annotation	COG1488 | arCOG09743 | 2QSGN	Catalyzes the synthesis of beta-nicotinate D- ribonucleotide from nicotinate and 5-phospho-D-ribose 1-phosphate at the expense of ATP | Nicotinate phosphoribosyltransferase (NAPRTase) family | nicotinamide phosphoribosyltransferase activity	H	PF18127 | PF04095	; DUF5598; Domain of unknown function (DUF5598) | TIM_barrel; NAPRTase; Nicotinate phosphoribosyltransferase (NAPRTase) family
GVOG01573		20	325.5	no_annot	no_annotation	no_annot	no_annote	no_annote	no_annot	no_annote
GVOG01574		8	148.5	no_annot	no_annotation	no_annot	no_annote	no_annote	no_annot	no_annote
GVOG01575		8	468	no_annot	no_annotation	2QQIE | 2SHE6 | 2QZXF | 32HVB	Protein of unknown function (DUF4246) | Protein of unknown function (DUF4246) | Protein of unknown function (DUF4246) | Protein of unknown function (DUF4246)	S	PF14033	; DUF4246; Protein of unknown function (DUF4246)
GVOG01576		8	175.5	no_annot	no_annotation	no_annot	no_annote	no_annote	no_annot	no_annote
GVOG01577		10	195	NCVOG2721	uncharacterized protein	no_annot	no_annote	no_annote	no_annot	no_annote
GVOG01578		10	52	no_annot	no_annotation	no_annot	no_annote	no_annote	no_annot	no_annote
GVOG01580		10	96	no_annot	no_annotation	no_annot	no_annote	no_annote	no_annot	no_annote
GVOG01581		10	86	NCVOG2350	uncharacterized protein	no_annot	no_annote	no_annote	no_annot	no_annote
GVOG01582		10	311.5	NCVOG0691	uncharacterized protein	no_annot	no_annote	no_annote	no_annot	no_annote
GVOG01583		10	142	no_annot	no_annotation	COG4570 | 3302I | 2R0Y7 | 2SYFV	Endonuclease that resolves Holliday junction intermediates made during homologous genetic recombination and DNA repair. Exhibits sequence and structure-selective cleavage of four-way DNA junctions, where it introduces symmetrical nicks in two strands of the same polarity at the 5' side of dinucleotides. Corrects the defects in genetic recombination and DNA repair associated with inactivation of r…	S | L	PF05866	; RusA; Endodeoxyribonuclease RusA
GVOG01584		24	275	NCVOG1187	uncharacterized protein	no_annot	no_annote	no_annote	PF06822	; DUF1235; Protein of unknown function (DUF1235)
GVOG01585		19	151	no_annot	no_annotation	no_annot	no_annote	no_annote	no_annot	no_annote
GVOG01586		9	271	no_annot	no_annotation	no_annot	no_annote	no_annote	no_annot	no_annote
GVOG01587		9	77	no_annot	no_annotation	no_annot	no_annote	no_annote	no_annot	no_annote
GVOG01588		9	217	NCVOG0525	YtzH-like protein	no_annot	no_annote	no_annote	no_annot	no_annote
GVOG01589		9	260	no_annot	no_annotation	no_annot	no_annote	no_annote	no_annot	no_annote
GVOG01590		9	688	no_annot	no_annotation	KOG3675 | 2QT89	dipeptidyl-peptidase activity | dipeptidyl-peptidase activity	O | L	PF03571	Peptidase_MA; Peptidase_M49; Peptidase family M49
GVOG01591		9	169	no_annot	no_annotation	no_annot	no_annote	no_annote	no_annot	no_annote
GVOG01592		13	1747	no_annot	no_annotation	2S52S | 2S7DK | KOG3525 | 2S5Z3 | 2STZX | 2SBM5 | KOG3610 | 2RCFI | 2RV0X | 2RRDM | 2RW0P | 2S176 | 2SFTV | 2S49T | 2QRIG | KOG3529 | 2QT6K | 2S9AU | 2SCQT | 2T0VJ | 2R2EU | 2STRI | 2R32E | 2S74M | KOG3837 | 2S5EY | 2SUSK | 2RUD8 | 2RVZX | 2SPC0 | 2SRXF | 2S28D | 2RRD9 | 2S7IZ | 2RFW2 | 2SGSC | 2SNTV | 2SV4A | 2SCXJ | KOG0161 | 2SA63 | 2S58T | 2SFG4 | 2SC2Q | 2RV1B | 2T3RP | 2QPP7	unknown | unknown | serine-type endopeptidase activity | PBP superfamily domain | unknown | unknown | semaphorin-plexin signaling pathway | Pfam:GCC2_GCC3 | unknown | unknown | Source PGD | unknown | unknown | unknown | unknown | actin binding | meiotic spindle midzone assembly | Parallel beta-helix repeats | Pfam:GCC2_GCC3 | unknown | Transmembrane protein putative | unknown | unknown | unknown …	E | S | BQ | P | O | Z	PF07562 | PF07699	TNF_receptor; NCD3G; Nine Cysteines Domain of family 3 GPCR | ; Ephrin_rec_like; Putative ephrin-receptor like
GVOG01593		9	96	no_annot	no_annotation	no_annot	no_annote	no_annote	no_annot	no_annote
GVOG01594		14	1169.5	NCVOG1128 | NCVOG3091 | NCVOG2648	glycosyltransferase | FkbM methyltransferase | methyltransferase	2SX2G | 2ZEB2 | 2SQ8J | COG3306 | 2S9J2 | 2RZ16 | 2SGBA | 2S0TG | KOG1928 | 2S5TS | 2S02F | 2S13M | 2S0PY | 32YT4 | 2S7B8 | 2RTD8 | KOG1663 | COG3774 | 2S433 | 2S8XC | 2S7ZD | 2SJBY | 2S17S | 32BJP | 2S4FC | 2SCDD | 2QS3D | 2S9MM | 2RHHQ | 2SCMT | 2RUZB | 2SB3V | 2SEBI | KOG4179	Glycosyltransferase sugar-binding region containing DXD motif | O-methyltransferase | Glycosyltransferase sugar-binding region containing DXD motif | glycosyltransferase involved in LPS biosynthesis | Methyltransferase domain | Methyltransferase FkbM domain | Methyltransferase domain | Glycosyltransferase sugar-binding region containing DXD motif | lactosylceramide 4-alpha-galactosyltransferase a…	M | P | S | L | G	PF01755 | PF05050 | PF04488 | PF13578	GT-A; Glyco_transf_25; Glycosyltransferase family 25 (LPS biosynthesis protein) | NADP_Rossmann; Methyltransf_21; Methyltransferase FkbM domain | GT-A; Gly_transf_sug; Glycosyltransferase sugar-binding region containing DXD motif | NADP_Rossmann; Methyltransf_24; Methyltransferase domain
GVOG01595		19	228	no_annot	no_annotation	no_annot	no_annote	no_annote	no_annot	no_annote
GVOG01596		11	243	NCVOG0694	uncharacterized protein	no_annot	no_annote	no_annote	no_annot	no_annote
GVOG01597		11	178	no_annot	no_annotation	no_annot	no_annote	no_annote	no_annot	no_annote
GVOG01598		11	139	NCVOG1409	myristylprotein	no_annot	no_annote	no_annote	no_annot	no_annote
GVOG01599		11	960	NCVOG0580	uncharacterized protein	no_annot	no_annote	no_annote	no_annot	no_annote
GVOG01600		11	336	no_annot	no_annotation	COG0418 | COG0044 | KOG2902 | arCOG00689	dihydroorotase activity | hydrolase activity, acting on carbon-nitrogen (but not peptide) bonds, in cyclic amides | dihydroorotase activity | Belongs to the metallo-dependent hydrolases superfamily. DHOase family. Class I DHOase subfamily	F	PF01979	Amidohydrolase; Amidohydro_1; Amidohydrolase family
GVOG01601		30	451	NCVOG0720	uncharacterized protein	2S4FY | 2S5QN | COG3236 | 2S32Y	Domain of unknown function (DUF1768) | Domain of unknown function (DUF1768) | hydrolase activity, hydrolyzing N-glycosyl compounds | Domain of unknown function (DUF1768)	S | O	PF08719	; DUF1768; Domain of unknown function (DUF1768)
GVOG01602		16	302	NCVOG4656	uncharacterized protein	no_annot	no_annote	no_annote	no_annot	no_annote
GVOG01603		10	60	no_annot	no_annotation	2SA1K	unknown	S	no_annot	no_annote
GVOG01604		10	404.5	no_annot	no_annotation	no_annot	no_annote	no_annote	no_annot	no_annote
GVOG01605		10	85.5	no_annot	no_annotation	no_annot	no_annote	no_annote	no_annot	no_annote
GVOG01606		10	80.5	no_annot	no_annotation	no_annot	no_annote	no_annote	no_annot	no_annote
GVOG01607		10	1240	no_annot	no_annotation	no_annot	no_annote	no_annote	no_annot	no_annote
GVOG01608		14	121.5	no_annot	no_annotation	no_annot	no_annote	no_annote	no_annot	no_annote
GVOG01609		13	195	NCVOG0707	uncharacterized protein	no_annot	no_annote	no_annote	no_annot	no_annote
GVOG01610		42	473	NCVOG1165	Poxvirus poly(A) polymerase catalytic subunit	no_annot	no_annote	no_annote	PF12630 | PF12629 | PF03296	; Pox_polyA_pol_N; Poxvirus poly(A) polymerase N-terminal domain | ; Pox_polyA_pol_C; Poxvirus poly(A) polymerase C-terminal domain | NTP_transf; Pox_polyA_pol; Poxvirus poly(A) polymerase nucleotidyltransferase domain
GVOG01611		12	92	NCVOG2877	uncharacterized protein	no_annot	no_annote	no_annote	no_annot	no_annote
GVOG01612		12	519.5	NCVOG0646	uncharacterized protein	no_annot	no_annote	no_annote	no_annot	no_annote
GVOG01613		12	83	NCVOG4209	uncharacterized protein	no_annot	no_annote	no_annote	no_annot	no_annote
GVOG01614		12	204.5	no_annot	no_annotation	no_annot	no_annote	no_annote	no_annot	no_annote
GVOG01615		12	341.5	NCVOG0529	uncharacterized protein	KOG4529	Protein of unknown function (DUF1308)	S	PF07000	PIN; DUF1308; Protein of unknown function (DUF1308)
GVOG01616		11	422	no_annot	no_annotation	no_annot	no_annote	no_annote	no_annot	no_annote
GVOG01617		11	154	no_annot	no_annotation	no_annot	no_annote	no_annote	no_annot	no_annote
GVOG01618		7	477	no_annot	no_annotation	no_annot	no_annote	no_annote	PF09250	; Prim-Pol; Bifunctional DNA primase/polymerase, N-terminal
GVOG01619		7	73	no_annot	no_annotation	no_annot	no_annote	no_annote	no_annot	no_annote
GVOG01620		7	71	no_annot	no_annotation	no_annot	no_annote	no_annote	no_annot	no_annote
GVOG01621		7	517	NCVOG4567 | NCVOG4872	uncharacterized protein | uncharacterized protein	no_annot	no_annote	no_annote	no_annot	no_annote
GVOG01622		7	96	no_annot	no_annotation	no_annot	no_annote	no_annote	no_annot	no_annote
GVOG01623		7	229	no_annot	no_annotation	no_annot	no_annote	no_annote	no_annot	no_annote
GVOG01624		7	119	no_annot	no_annotation	2TDDM | 2SNQ9	unknown | positive regulation of TRAIL biosynthetic process	S	no_annot	no_annote
GVOG01625		8	226.5	no_annot	no_annotation	no_annot	no_annote	no_annote	no_annot	no_annote
GVOG01626		8	442.5	no_annot	no_annotation	no_annot	no_annote	no_annote	no_annot	no_annote
GVOG01627	lipid-metabolism	7	310	no_annot	no_annotation	KOG4435 | 2S4SP | KOG1115 | COG1597 | arCOG08932 | 2QPZS | KOG1169 | KOG1116 | 2S2DU	acylglycerol kinase activity | Diacylglycerol kinase catalytic domain | dihydroceramide kinase activity | lipid kinase activity | COG1597 Sphingosine kinase and enzymes related to eukaryotic diacylglycerol kinase | Diacylglycerol kinase catalytic domain | diacylglycerol kinase activity | D-erythro-sphingosine kinase activity | Diacylglycerol kinase catalytic domain	I | S | G	PF00781	PFK; DAGK_cat; Diacylglycerol kinase catalytic domain
GVOG01628		7	433	no_annot	no_annotation	no_annot	no_annote	no_annote	no_annot	no_annote
GVOG01629		7	99	no_annot	no_annotation	no_annot	no_annote	no_annote	no_annot	no_annote
GVOG01630		15	113	no_annot	no_annotation	no_annot	no_annote	no_annote	no_annot	no_annote
GVOG01631		8	374.5	no_annot	no_annotation	no_annot	no_annote	no_annote	no_annot	no_annote
GVOG01632		7	92	no_annot	no_annotation	no_annot	no_annote	no_annote	no_annot	no_annote
GVOG01633		7	164	no_annot	no_annotation	no_annot	no_annote	no_annote	no_annot	no_annote
GVOG01634		8	164	NCVOG4436	uncharacterized protein	no_annot	no_annote	no_annote	no_annot	no_annote
GVOG01635		7	86	no_annot	no_annotation	no_annot	no_annote	no_annote	no_annot	no_annote
GVOG01636		7	124	no_annot	no_annotation	no_annot	no_annote	no_annote	no_annot	no_annote
GVOG01637		30	198.5	NCVOG0475 | NCVOG0476	uncharacterized protein | uncharacterized protein	no_annot	no_annote	no_annote	no_annot	no_annote
GVOG01638		13	175	no_annot	no_annotation	no_annot	no_annote	no_annote	no_annot	no_annote
GVOG01639		13	285	no_annot	no_annotation	no_annot	no_annote	no_annote	no_annot	no_annote
GVOG01640		9	561	no_annot	no_annotation	2R9MS | 2SJHW	unknown | unknown	S
GVOG01641		9	548	no_annot	no_annotation	31H7T | 2SGQ4 | 343N4 | KOG0045	Psort location Cytoplasmic, score | Calpain family cysteine protease | Calpain-like thiol protease family. | calcium-dependent cysteine-type endopeptidase activity	E | S | O	PF00648	Peptidase_CA; Peptidase_C2; Calpain family cysteine protease
GVOG01643		12	97	no_annot	no_annotation	no_annot	no_annote	no_annote	no_annot	no_annote
GVOG01644		12	314	NCVOG0574	uncharacterized protein	33X7P | 30SST	unknown | unknown	S	no_annot	no_annote
GVOG01645		12	83	no_annot	no_annotation	no_annot	no_annote	no_annote	no_annot	no_annote
GVOG01646		6	271	no_annot	no_annotation	no_annot	no_annote	no_annote	no_annot	no_annote
GVOG01647		6	168.5	no_annot	no_annotation	no_annot	no_annote	no_annote	no_annot	no_annote
GVOG01648		6	143	NCVOG1305	uncharacterized protein	no_annot	no_annote	no_annote	no_annot	no_annote
GVOG01649		6	903	NCVOG4754	uncharacterized protein	no_annot	no_annote	no_annote	no_annot	no_annote
GVOG01650		6	129	NCVOG4708	uncharacterized protein	no_annot	no_annote	no_annote	no_annot	no_annote
GVOG01651		6	209	no_annot	no_annotation	no_annot	no_annote	no_annote	no_annot	no_annote
GVOG01652		6	182.5	NCVOG4992 | NCVOG4918	uncharacterized protein | uncharacterized protein	no_annot	no_annote	no_annote	no_annot	no_annote
GVOG01653		6	62	no_annot	no_annotation	no_annot	no_annote	no_annote	no_annot	no_annote
GVOG01654		6	95.5	no_annot	no_annotation	no_annot	no_annote	no_annote	no_annot	no_annote
GVOG01655		6	176.5	NCVOG4688	uncharacterized protein	no_annot	no_annote	no_annote	no_annot	no_annote
GVOG01656		6	131	no_annot	no_annotation	no_annot	no_annote	no_annote	no_annot	no_annote
GVOG01657		6	578.5	NCVOG1231 | NCVOG1349	uncharacterized protein | uncharacterized protein	2T1KJ	unknown	S	no_annot	no_annote
GVOG01658		6	362	NCVOG4857	uncharacterized protein	no_annot	no_annote	no_annote	no_annot	no_annote
GVOG01659		6	144	NCVOG1228	uncharacterized protein	no_annot	no_annote	no_annote	no_annot	no_annote
GVOG01660		6	472	NCVOG4669	uncharacterized protein	no_annot	no_annote	no_annote	no_annot	no_annote
GVOG01661		6	189.5	no_annot	no_annotation	2S635 | COG1531 | arCOG01736 | COG5186 | 2RHQP | COG1514 | KOG2245	2'-5' RNA ligase superfamily | RNA uridylyltransferase activity | Hydrolyzes RNA 2',3'-cyclic phosphodiester to an RNA 2'- phosphomonoester | interspecies interaction between organisms | 2'-5' RNA ligase superfamily | Hydrolyzes RNA 2',3'-cyclic phosphodiester to an RNA 2'- phosphomonoester | polynucleotide adenylyltransferase activity	A | J | S | AJ	PF13563 | PF02834	2H; 2_5_RNA_ligase2; 2'-5' RNA ligase superfamily | 2H; LigT_PEase; LigT like Phosphoesterase
GVOG01662		6	481	NCVOG4766	uncharacterized protein	no_annot	no_annote	no_annote	no_annot	no_annote
GVOG01663		6	397	NCVOG4531	uncharacterized protein	no_annot	no_annote	no_annote	no_annot	no_annote
GVOG01664		6	1102	NCVOG0868 | NCVOG0226 | NCVOG0185 | NCVOG0198 | NCVOG1194 | NCVOG0196	uncharacterized protein | uncharacterized protein | uncharacterized protein | uncharacterized protein | uncharacterized protein | chitin binding protein	2RB40 | 2R6VK | 2Z8XU | 2RUAC | 2SJNS	unknown | unknown | unknown | unknown | unknown	S	no_annot	no_annote
GVOG01665		6	56.5	no_annot	no_annotation	no_annot	no_annote	no_annote	no_annot	no_annote
GVOG01666		10	459	no_annot	no_annotation	no_annot	no_annote	no_annote	no_annot	no_annote
GVOG01667		6	82	no_annot	no_annotation	no_annot	no_annote	no_annote	no_annot	no_annote
GVOG01668		6	44	no_annot	no_annotation	no_annot	no_annote	no_annote	no_annot	no_annote
GVOG01669		6	303	NCVOG4872	uncharacterized protein	no_annot	no_annote	no_annote	no_annot	no_annote
GVOG01670		6	290.5	no_annot	no_annotation	no_annot	no_annote	no_annote	no_annot	no_annote
GVOG01671		6	294.5	NCVOG1188	ORF080 virion core protein	no_annot	no_annote	no_annote	PF06193	; Orthopox_A5L; Orthopoxvirus A5L protein-like
GVOG01672		16	244	no_annot	no_annotation	33NQ9 | 2SNCM	unknown | unknown	S	no_annot	no_annote
GVOG01673		6	497.5	NCVOG1121	uncharacterized protein	no_annot	no_annote	no_annote	no_annot	no_annote
GVOG01674		6	256	NCVOG0734	uncharacterized protein	no_annot	no_annote	no_annote	no_annot	no_annote
GVOG01675		6	183	NCVOG4743	uncharacterized protein	no_annot	no_annote	no_annote	no_annot	no_annote
GVOG01676		10	773.5	no_annot	no_annotation	2SW4D	unknown	S	no_annot	no_annote
GVOG01677		6	387	NCVOG4778	uncharacterized protein	no_annot	no_annote	no_annote	no_annot	no_annote
GVOG01678		6	91	no_annot	no_annotation	no_annot	no_annote	no_annote	no_annot	no_annote
GVOG01679		6	82	NCVOG4513	uncharacterized protein	no_annot	no_annote	no_annote	no_annot	no_annote
GVOG01680		6	70	no_annot	no_annotation	no_annot	no_annote	no_annote	no_annot	no_annote
GVOG01681		6	182.5	no_annot	no_annotation	no_annot	no_annote	no_annote	no_annot	no_annote
GVOG01682		6	766	NCVOG5124	uncharacterized protein	no_annot	no_annote	no_annote	no_annot	no_annote
GVOG01683		6	157.5	NCVOG0192	uncharacterized protein	no_annot	no_annote	no_annote	no_annot	no_annote
GVOG01684		6	211.5	no_annot	no_annotation	no_annot	no_annote	no_annote	no_annot	no_annote
GVOG01685		6	405.5	NCVOG4685	uncharacterized protein	no_annot	no_annote	no_annote	no_annot	no_annote
GVOG01686		6	191	no_annot	no_annotation	no_annot	no_annote	no_annote	no_annot	no_annote
GVOG01687		6	127.5	no_annot	no_annotation				no_annot	no_annote
GVOG01688		6	263.5	no_annot	no_annotation	no_annot	no_annote	no_annote	no_annot	no_annote
GVOG01689		10	97	no_annot	no_annotation	no_annot	no_annote	no_annote	no_annot	no_annote
GVOG01690		10	96	NCVOG2660	uncharacterized protein	no_annot	no_annote	no_annote	no_annot	no_annote
GVOG01691		6	92.5	no_annot	no_annotation	no_annot	no_annote	no_annote	no_annot	no_annote
GVOG01692		6	124	NCVOG0147	uncharacterized protein	no_annot	no_annote	no_annote	no_annot	no_annote
GVOG01693		6	354.5	NCVOG0024 | NCVOG4056	Superfamily II helicase related to herpesvirus replicative helicase | no_annotation	no_annot	no_annote	no_annote	no_annot	no_annote
GVOG01694		6	237.5	NCVOG4553	uncharacterized protein	no_annot	no_annote	no_annote	no_annot	no_annote
GVOG01695		6	152	NCVOG4540	uncharacterized protein	no_annot	no_annote	no_annote	no_annot	no_annote
GVOG01696		6	395	no_annot	no_annotation	no_annot	no_annote	no_annote	no_annot	no_annote
GVOG01697		6	557.5	NCVOG4487 | NCVOG0231	F-box and Morn-repeat proteins | MORN repeat proteins and some others				no_annot	no_annote
GVOG01698		6	602	NCVOG0868 | NCVOG0195 | NCVOG0197 | NCVOG0184 | NCVOG0226 | NCVOG0198 | NCVOG0196	uncharacterized protein | uncharacterized protein | uncharacterized protein | uncharacterized protein | uncharacterized protein | uncharacterized protein | chitin binding protein	2R6VK | 30B80 | 2SJNS	unknown | unknown | unknown	S	PF01607	CBM_14_19; CBM_14; Chitin binding Peritrophin-A domain
GVOG01699		6	166	no_annot	no_annotation	no_annot	no_annote	no_annote	no_annot	no_annote
GVOG01700		6	102.5	NCVOG4998	uncharacterized protein	no_annot	no_annote	no_annote	no_annot	no_annote
GVOG01701		28	189	NCVOG0621	putative HD phosphohydrolase	COG4341 | 2RZKR	dioxygenase activity | HD domain	Q | S	PF01966	HD_PDEase; HD; HD domain
GVOG01702		11	282	no_annot	no_annotation	no_annot	no_annote	no_annote	no_annot	no_annote
GVOG01703		11	156	no_annot	no_annotation	no_annot	no_annote	no_annote	no_annot	no_annote
GVOG01704		11	843	no_annot	no_annotation	COG0323	This protein is involved in the repair of mismatches in DNA. It is required for dam-dependent methyl-directed DNA mismatch repair. May act as a molecular matchmaker , a protein that promotes the formation of a stable complex between two or more DNA-binding proteins in an ATP-dependent manner without itself being part of a final effector complex	L	no_annot	no_annote
GVOG01705		11	143	no_annot	no_annotation	KOG1340	ganglioside GM2 binding	O	no_annot	no_annote
GVOG01706		72	1603.5	NCVOG0637	uncharacterized protein	no_annot	no_annote	no_annote	no_annot	no_annote
GVOG01707		20	57	no_annot	no_annotation	no_annot	no_annote	no_annote	no_annot	no_annote
GVOG01708		23	103	no_annot	no_annotation	no_annot	no_annote	no_annote	no_annot	no_annote
GVOG01709		20	448	no_annot	no_annotation	KOG1936 | COG0040 | COG0124 | COG3705 | arCOG00404	Histidyl-trna synthetase | Catalyzes the condensation of ATP and 5-phosphoribose 1- diphosphate to form N'-(5'-phosphoribosyl)-ATP (PR-ATP). Has a crucial role in the pathway because the rate of histidine biosynthesis seems to be controlled primarily by regulation of hisG enzymatic activity | histidyl-tRNA synthetase | Required for the first step of histidine biosynthesis. May allow the feedback …	E | J | F	PF03129 | PF13393	IIaaRS-ABD; HGTP_anticodon; Anticodon binding domain | tRNA_synt_II; tRNA-synt_His; Histidyl-tRNA synthetase
GVOG01710		28	572	NCVOG4517	bifunctional purine biosynthesis protein	arCOG02824 | COG0138 | KOG2555	COG0299 Folate-dependent phosphoribosylglycinamide formyltransferase PurN | bifunctional purine biosynthesis protein purh | IMP cyclohydrolase activity	F	PF02142 | PF01808	; MGS; MGS-like domain | CDA; AICARFT_IMPCHas; AICARFT/IMPCHase bienzyme
GVOG01711		18	131.5	no_annot	no_annotation	no_annot	no_annote	no_annote	no_annot	no_annote
GVOG01712		17	101	no_annot	no_annotation	no_annot	no_annote	no_annote	no_annot	no_annote
GVOG01713		19	177	no_annot	no_annotation	no_annot	no_annote	no_annote	no_annot	no_annote
GVOG01714		38	81	no_annot	no_annotation	no_annot	no_annote	no_annote	no_annot	no_annote
GVOG01715		55	112	no_annot	no_annotation	no_annot	no_annote	no_annote	no_annot	no_annote
GVOG01716		10	700.5	no_annot	no_annotation	KOG1805 | COG2251 | KOG1807 | arCOG00795 | KOG1802 | COG1112 | KOG1806 | COG3973 | COG0210 | KOG2108 | 2SXEH | COG0507 | arCOG00806 | KOG1801 | KOG1803 | KOG1804 | arCOG00796 | arCOG00792	single-stranded DNA-dependent ATPase activity | uridine kinase activity | Nfx1-type zinc finger-containing protein | COG1112 Superfamily I DNA and RNA helicases and helicase subunits | nuclear-transcribed mRNA catabolic process, nonsense-mediated decay | Superfamily I DNA and RNA helicases and helicase subunits | mRNA splicing, via spliceosome | AAA domain | DNA helicase | ATP-dependent DNA helic…	V | S | Z | L	PF13245 | PF13604 | PF01443 | PF13086 | PF13087	P-loop_NTPase; AAA_19; AAA domain | P-loop_NTPase; AAA_30; AAA domain | P-loop_NTPase; Viral_helicase1; Viral (Superfamily 1) RNA helicase | P-loop_NTPase; AAA_11; AAA domain | P-loop_NTPase; AAA_12; AAA domain
GVOG01717		9	265	no_annot	no_annotation	KOG2951 | KOG3853 | COG0483 | KOG1528 | KOG3099 | arCOG01349 | COG1218	Inositol-1-monophosphatase | inositol monophosphate 3-phosphatase activity | inositol monophosphate 1-phosphatase activity | 3'(2'),5'-bisphosphate nucleotidase activity | inositol-1,4-bisphosphate 1-phosphatase activity | COG0483 Archaeal fructose-1,6-bisphosphatase and related enzymes of inositol monophosphatase family | 3'(2'),5'-bisphosphate nucleotidase	P | G	PF00459	Phospoesterase; Inositol_P; Inositol monophosphatase family
GVOG01718		10	343.5	no_annot	no_annotation	no_annot	no_annote	no_annote	no_annot	no_annote
GVOG01719		10	516.5	NCVOG0740	uncharacterized protein	KOG4754	isomerase activity	V	no_annot	no_annote
GVOG01720	Translation	17	496	NCVOG0985	cysteinyl-tRNA synthetase	arCOG00810 | arCOG00808 | arCOG00809 | KOG2007 | arCOG00486 | COG0143 | COG0215 | KOG0436	Is required not only for elongation of protein synthesis but also for the initiation of all mRNA translation through initiator tRNA(fMet) aminoacylation | amino acids such as threonine, to avoid such errors, it has a posttransfer editing activity that hydrolyzes mischarged Thr-tRNA(Val) in a tRNA-dependent manner | Belongs to the class-I aminoacyl-tRNA synthetase family | cysteinyl-tRNA aminoacyl…	J	PF01406 | PF09334	HUP; tRNA-synt_1e; tRNA synthetases class I (C) catalytic domain | HUP; tRNA-synt_1g; tRNA synthetases class I (M)
GVOG01721		31	116	no_annot	no_annotation	no_annot	no_annote	no_annote	no_annot	no_annote
GVOG01722		11	202	NCVOG0690	uncharacterized protein	no_annot	no_annote	no_annote	no_annot	no_annote
GVOG01723		27	180	NCVOG1393	uncharacterized protein	no_annot	no_annote	no_annote	PF05989	; Chordopox_A35R; Chordopoxvirus A35R protein
GVOG01724		8	243.5	NCVOG4539	uncharacterized protein	no_annot	no_annote	no_annote	no_annot	no_annote
GVOG01725		8	93	NCVOG2682	uncharacterized protein	no_annot	no_annote	no_annote	no_annot	no_annote
GVOG01726		8	212.5	NCVOG4774	uncharacterized protein	no_annot	no_annote	no_annote	no_annot	no_annote
GVOG01728		8	263	no_annot	no_annotation	no_annot	no_annote	no_annote	no_annot	no_annote
GVOG01729		8	221.5	no_annot	no_annotation	no_annot	no_annote	no_annote	no_annot	no_annote
GVOG01730		8	111	no_annot	no_annotation	no_annot	no_annote	no_annote	no_annot	no_annote
GVOG01731		8	186.5	no_annot	no_annotation	no_annot	no_annote	no_annote	no_annot	no_annote
GVOG01732		8	502	no_annot	no_annotation	no_annot	no_annote	no_annote	no_annot	no_annote
GVOG01733		8	345	no_annot	no_annotation	COG1423 | 2SNT5 | 2RXHP | 33IS7	dna ligase | unknown | RNA ligase | unknown	S | L	PF09414	DNA_ligase; RNA_ligase; RNA ligase
GVOG01734		8	200	no_annot	no_annotation	no_annot	no_annote	no_annote	no_annot	no_annote
GVOG01735		8	134	no_annot	no_annotation	no_annot	no_annote	no_annote	no_annot	no_annote
GVOG01736		25	369	no_annot	no_annotation	no_annot	no_annote	no_annote	no_annot	no_annote
GVOG01737		12	130.5	NCVOG0590	uncharacterized protein	no_annot	no_annote	no_annote	no_annot	no_annote
GVOG01738		12	345.5	NCVOG4723	uncharacterized protein	no_annot	no_annote	no_annote	no_annot	no_annote
GVOG01739		12	73	NCVOG2586	putative chaperon protein DnaJ				no_annot	no_annote
GVOG01740		12	233.5	no_annot	no_annotation	no_annot	no_annote	no_annote	no_annot	no_annote
GVOG01741		18	160.5	no_annot	no_annotation	no_annot	no_annote	no_annote	no_annot	no_annote
GVOG01742		17	383	no_annot	no_annotation	2QQBF | 2SIKA | arCOG04465 | COG0059	ketol-acid reductoisomerase activity | Acetohydroxy acid isomeroreductase, catalytic domain | Involved in the biosynthesis of branched-chain amino acids (BCAA). Catalyzes an alkyl-migration followed by a ketol- acid reduction of (S)-2-acetolactate (S2AL) to yield (R)-2,3- dihydroxy-isovalerate. In the isomerase reaction, S2AL is rearranged via a Mg-dependent methyl migration to produce 3- hydroxy…	H | EH	PF01450 | PF07991	6PGD_C; IlvC; Acetohydroxy acid isomeroreductase, catalytic domain | NADP_Rossmann; IlvN; Acetohydroxy acid isomeroreductase, NADPH-binding domain
GVOG01743		17	44	no_annot	no_annotation	no_annot	no_annote	no_annote	no_annot	no_annote
GVOG01744		5	585	no_annot	no_annotation				no_annot	no_annote
GVOG01745		5	241	no_annot	no_annotation	no_annot	no_annote	no_annote	no_annot	no_annote
GVOG01746		5	316	no_annot	no_annotation	no_annot	no_annote	no_annote	no_annot	no_annote
GVOG01747		5	234	no_annot	no_annotation	no_annot	no_annote	no_annote	no_annot	no_annote
GVOG01748		5	84	NCVOG0212	uncharacterized protein	no_annot	no_annote	no_annote	no_annot	no_annote
GVOG01749		5	657	no_annot	no_annotation	no_annot	no_annote	no_annote	no_annot	no_annote
GVOG01750		5	459	no_annot	no_annotation	no_annot	no_annote	no_annote	no_annot	no_annote
GVOG01751		5	78	no_annot	no_annotation	no_annot	no_annote	no_annote	no_annot	no_annote
GVOG01752		5	95	no_annot	no_annotation	no_annot	no_annote	no_annote	no_annot	no_annote
GVOG01753		5	190	no_annot	no_annotation	no_annot	no_annote	no_annote	no_annot	no_annote
GVOG01754		5	149	no_annot	no_annotation	no_annot	no_annote	no_annote	no_annot	no_annote
GVOG01755		5	201	no_annot	no_annotation	no_annot	no_annote	no_annote	no_annot	no_annote
GVOG01756		5	53	no_annot	no_annotation	no_annot	no_annote	no_annote	no_annot	no_annote
GVOG01757		5	109	no_annot	no_annotation	no_annot	no_annote	no_annote	no_annot	no_annote
GVOG01758		5	258	no_annot	no_annotation	no_annot	no_annote	no_annote	no_annot	no_annote
GVOG01759		5	106	no_annot	no_annotation	no_annot	no_annote	no_annote	no_annot	no_annote
GVOG01760		5	84	NCVOG1218	uncharacterized protein	no_annot	no_annote	no_annote	no_annot	no_annote
GVOG01761		5	74	no_annot	no_annotation	no_annot	no_annote	no_annote	PF05813	; Orthopox_F7; Orthopoxvirus F7 protein
GVOG01762		5	46	no_annot	no_annotation	no_annot	no_annote	no_annote	no_annot	no_annote
GVOG01763		5	87	no_annot	no_annotation	no_annot	no_annote	no_annote	no_annot	no_annote
GVOG01764		5	1285	no_annot	no_annotation	2SUQT | arCOG01411 | 2SX2G | 2S8XC | 2SCMT | arCOG01408 | 2S17S | KOG0853 | KOG1111 | 2S4FC | COG3774 | 2T5QD | 2QS3D | COG0297 | arCOG01420 | arCOG01407 | 2S0TG | 2QW2I | 2S433 | KOG1928 | 2SZCJ | arCOG01410 | 2S0PY | 2S7B8 | 2RJ0F | arCOG01403	Glycosyltransferase sugar-binding region containing DXD motif | PFAM Glycosyl transferases group 1 | Glycosyltransferase sugar-binding region containing DXD motif | Glycosyltransferase sugar-binding region containing DXD motif | Glycosyltransferase sugar-binding region containing DXD motif | Glycosyltransferase | Glycosyltransferase sugar-binding region containing DXD motif | sucrose synthase act…	M | S | L | G	PF13692 | PF00534 | PF04488	GT-B; Glyco_trans_1_4; Glycosyl transferases group 1 | GT-B; Glycos_transf_1; Glycosyl transferases group 1 | GT-A; Gly_transf_sug; Glycosyltransferase sugar-binding region containing DXD motif
GVOG01765		5	63	NCVOG2669	uncharacterized protein	no_annot	no_annote	no_annote	no_annot	no_annote
GVOG01766		5	704	no_annot	no_annotation	KOG2458	glucosyltransferase activity	CO	no_annot	no_annote
GVOG01767		5	466	no_annot	no_annotation	no_annot	no_annote	no_annote	no_annot	no_annote
GVOG01768		5	280	no_annot	no_annotation	no_annot	no_annote	no_annote	no_annot	no_annote
GVOG01769		5	537	no_annot	no_annotation	no_annot	no_annote	no_annote	no_annot	no_annote
GVOG01770		5	64	no_annot	no_annotation	no_annot	no_annote	no_annote	no_annot	no_annote
GVOG01771		5	99	no_annot	no_annotation	no_annot	no_annote	no_annote	no_annot	no_annote
GVOG01772		5	58	no_annot	no_annotation	no_annot	no_annote	no_annote	no_annot	no_annote
GVOG01773		5	238	NCVOG4864	uncharacterized protein	no_annot	no_annote	no_annote	no_annot	no_annote
GVOG01774		5	258	NCVOG4157	uncharacterized protein	no_annot	no_annote	no_annote	no_annot	no_annote
GVOG01776		5	156	no_annot	no_annotation	no_annot	no_annote	no_annote	no_annot	no_annote
GVOG01777		5	72	no_annot	no_annotation	no_annot	no_annote	no_annote	no_annot	no_annote
GVOG01778		5	76	no_annot	no_annotation	no_annot	no_annote	no_annote	no_annot	no_annote
GVOG01779		5	105	no_annot	no_annotation	no_annot	no_annote	no_annote	no_annot	no_annote
GVOG01780		5	62	no_annot	no_annotation	no_annot	no_annote	no_annote	no_annot	no_annote
GVOG01781		5	61	no_annot	no_annotation	no_annot	no_annote	no_annote	no_annot	no_annote
GVOG01782		5	84	no_annot	no_annotation	no_annot	no_annote	no_annote	no_annot	no_annote
GVOG01783		5	113	no_annot	no_annotation	no_annot	no_annote	no_annote	no_annot	no_annote
GVOG01784		5	102	no_annot	no_annotation	no_annot	no_annote	no_annote	no_annot	no_annote
GVOG01785		5	67	no_annot	no_annotation	no_annot	no_annote	no_annote	no_annot	no_annote
GVOG01786		5	134	no_annot	no_annotation	no_annot	no_annote	no_annote	no_annot	no_annote
GVOG01787		5	377	no_annot	no_annotation	no_annot	no_annote	no_annote	no_annot	no_annote
GVOG01788		5	203	no_annot	no_annotation	no_annot	no_annote	no_annote	no_annot	no_annote
GVOG01789		5	149	no_annot	no_annotation				no_annot	no_annote
GVOG01790		5	107	no_annot	no_annotation	no_annot	no_annote	no_annote	no_annot	no_annote
GVOG01791		5	652	no_annot	no_annotation	no_annot	no_annote	no_annote	no_annot	no_annote
GVOG01792		5	261	no_annot	no_annotation				no_annot	no_annote
GVOG01793		5	72	no_annot	no_annotation	no_annot	no_annote	no_annote	no_annot	no_annote
GVOG01794		16	223.5	no_annot	no_annotation	KOG2506 | KOG0838 | COG0219 | COG0566 | arCOG01018	RNA methyltransferase activity | rRNA methyltransferase | Methylates the ribose at the nucleotide 34 wobble position in the two leucyl isoacceptors tRNA(Leu)(CmAA) and tRNA(Leu)(cmnm5UmAA). Catalyzes the methyl transfer from S- adenosyl-L-methionine to the 2'-OH of the wobble nucleotide | Belongs to the class IV-like SAM-binding methyltransferase superfamily. RNA methyltransferase TrmH family | R…	J	PF00588	SPOUT; SpoU_methylase; SpoU rRNA Methylase family
GVOG01795		5	335	no_annot	no_annotation	COG4360	ATP adenylyltransferase (5',5''-P-1,P-4-tetraphosphate phosphorylase II)	F	no_annot	no_annote
GVOG01796		5	236	NCVOG5010	uncharacterized protein	no_annot	no_annote	no_annote	no_annot	no_annote
GVOG01797		5	228	no_annot	no_annotation	no_annot	no_annote	no_annote	no_annot	no_annote
GVOG01798		5	957	no_annot	no_annotation	2S02F | arCOG01411 | 2SX2G | 2S17S | 2S13M | 2SQ8J | 2T9EM | KOG1111 | 2S4FC | arCOG01420 | 2QS3D | COG0297 | 2RHHQ | arCOG01407 | 2S433 | 2SDT9 | KOG1928 | COG3774 | arCOG01410 | 2S0PY | 2S7B8 | arCOG01403	Glycosyltransferase sugar-binding region containing DXD motif | PFAM Glycosyl transferases group 1 | Glycosyltransferase sugar-binding region containing DXD motif | Glycosyltransferase sugar-binding region containing DXD motif | unknown | Glycosyltransferase sugar-binding region containing DXD motif | unknown | phosphatidylinositol N-acetylglucosaminyltransferase activity | Glycosyltransferase su…	M | S | L | G	PF13692 | PF00534 | PF04488	GT-B; Glyco_trans_1_4; Glycosyl transferases group 1 | GT-B; Glycos_transf_1; Glycosyl transferases group 1 | GT-A; Gly_transf_sug; Glycosyltransferase sugar-binding region containing DXD motif
GVOG01799		31	343	no_annot	no_annotation	no_annot	no_annote	no_annote	no_annot	no_annote
GVOG01800		14	614	no_annot	no_annotation	COG3586 | COG1479 | arCOG05223 | 2SFFH	endonuclease activity | Protein of unknown function DUF262 | HNH endonuclease | Protein of unknown function DUF262	S | GM | U | L	PF03235 | PF07510	ParBc; DUF262; Protein of unknown function DUF262 | His-Me_finger; DUF1524; Protein of unknown function (DUF1524)
GVOG01801		69	310	no_annot	no_annotation	no_annot	no_annote	no_annote	no_annot	no_annote
GVOG01802		7	423	no_annot	no_annotation	2QPPR | 2QUCV | 2QSBG | 2SJMH | 2RPZQ | 2QPYK | 2S379 | 2RVHG | 2RYZY | 2QS3K | 2QU5S | 2QWT4 | 2QRSR | 2QRN7 | 2R2FT | 2QTAW | 2QW1P | 2QRP0 | 2QPMF | 2SI66 | 2SHAF | 2QTHU | 2T7TR | 2QUE1 | 2S4WW | 2QS0U | 2QRJW | 2QW1D | 2QTIV | 2SIXS | 2QWCM | 2S536 | 2QQ3K | 2R35T | 2QTPQ | 2QVTN | 2QV2R | 2QTKJ | 2SHCC | 2QQY5 | 2R29U | 2QS6M | 2RM1X | 2QSAE | 2QST2 | 2SIII	galacturan 1,4-alpha-galacturonidase activity | Glycosyl hydrolases family 28 | polygalacturonase activity | Glycosyl hydrolases family 28 | Glycosyl hydrolases family 28 | plant-type cell wall modification involved in multidimensional cell growth | polygalacturonase activity | Glycosyl hydrolases family 28 | Glycosyl hydrolases family 28 | Glycosyl hydrolases family 28 | polygalacturonase activi…	M | G	PF00295	Pec_lyase-like; Glyco_hydro_28; Glycosyl hydrolases family 28
GVOG01803		7	187	no_annot	no_annotation	no_annot	no_annote	no_annote	no_annot	no_annote
GVOG01804		7	394	no_annot	no_annotation	2ZTP5	unknown	S	no_annot	no_annote
GVOG01805		7	146	NCVOG5089	uncharacterized protein	no_annot	no_annote	no_annote	no_annot	no_annote
GVOG01806		7	155	no_annot	no_annotation	no_annot	no_annote	no_annote	no_annot	no_annote
GVOG01807		7	81	no_annot	no_annotation	no_annot	no_annote	no_annote	no_annot	no_annote
GVOG01808		7	131	no_annot	no_annotation	no_annot	no_annote	no_annote	no_annot	no_annote
GVOG01809		7	202	no_annot	no_annotation	no_annot	no_annote	no_annote	no_annot	no_annote
GVOG01810		7	223	no_annot	no_annotation	no_annot	no_annote	no_annote	no_annot	no_annote
GVOG01811		7	246	no_annot	no_annotation	2QPPH | 2RS7J | 2SBIZ | arCOG06919 | arCOG02340 | 2RUMR | 2S3IW | 2QQR1 | arCOG02278 | 2T9IU | 2QWBU | 2S26N | 2S14J | 2S63F | 2RRCU | arCOG02365 | 2R2D2 | arCOG02330 | arCOG02351 | arCOG02367 | 2S523 | 2QPWT | 2RRAM | 2QXB0 | 2QU3S	negative regulation of anion channel activity by blue light | unknown | PAS domain | cheY-homologous receiver domain | PAS fold | PAS domain | PAS domain | photoreceptor activity | COG2202 FOG PAS PAC domain | Motif C-terminal to PAS motifs (likely to contribute to PAS structural domain) | photoreceptor activity | PAS domain | PAS domain | Motif C-terminal to PAS motifs (likely to contribute to P…	T | Q | S	PF13426	PAS_Fold; PAS_9; PAS domain
GVOG01812		7	126	no_annot	no_annotation	no_annot	no_annote	no_annote	no_annot	no_annote
GVOG01813		7	148	NCVOG2702	uncharacterized protein	no_annot	no_annote	no_annote	no_annot	no_annote
GVOG01814		7	128	no_annot	no_annotation	no_annot	no_annote	no_annote	no_annot	no_annote
GVOG01815		7	818	no_annot	no_annotation	2SED5 | 2RVFQ | 2RTU5	unknown | unknown | colicin transmembrane transporter activity	S | P	no_annot	no_annote
GVOG01816		7	503	no_annot	no_annotation	arCOG00147 | arCOG00148 | arCOG00130 | 2QPIC | COG2223 | 2R19F | COG0738 | COG2271	COG0477 Permeases of the major facilitator superfamily | COG2223 Nitrate nitrite transporter | Major facilitator superfamily | cellular response to nitrate | nitrite transmembrane transporter activity | Major Facilitator Superfamily | Major facilitator superfamily | Major facilitator Superfamily	EGP | P | G	PF07690	MFS; MFS_1; Major Facilitator Superfamily
GVOG01817		7	809	NCVOG0040	Dual specificity phosphatases (DSP); Ser/Thr and Tyr protein phosphatases	KOG1720 | 2RB3W | 32X5B | 34CF8 | KOG0562 | COG1423 | arCOG03413 | KOG2134 | 2S0RG | arCOG01041 | 2S8HH | 2SAPP | COG2453 | COG4639	protein tyrosine/serine/threonine phosphatase activity | CBS domain | RNA ligase | unknown | DNA 5'-adenosine monophosphate hydrolase activity | dna ligase | phosphatase | DNA-3'-diphospho-5'-guanosine diphosphatase | RNA ligase | PFAM Chromatin associated protein KTI12 | AAA domain | unknown | phosphatase | AAA domain	Q | E | S | F | O | L | T	PF00102 | PF09414 | PF13671	Phosphatase; Y_phosphatase; Protein-tyrosine phosphatase | DNA_ligase; RNA_ligase; RNA ligase | P-loop_NTPase; AAA_33; AAA domain
GVOG01818		16	853	NCVOG4396	uncharacterized protein	32V0K | 30B07 | 2S38T | 2T0M0 | 2SS9V | 32WAD | 2SCDD | 2SKQG | 32S2D | 30U7P | 2Z956	unknown | Sulfotransferase family | Glycosyl transferases group 1 | negative regulation of septation initiation signaling | negative regulation of septation initiation signaling | unknown | negative regulation of septation initiation signaling | negative regulation of septation initiation signaling | unknown | unknown | unknown	S	no_annot	no_annote
GVOG01819		11	54	NCVOG2352	uncharacterized protein	no_annot	no_annote	no_annote	no_annot	no_annote
GVOG01820		11	193	no_annot	no_annotation	KOG0381	DNA binding	B	PF09011 | PF00505	HMG-box; HMG_box_2; HMG-box domain | HMG-box; HMG_box; HMG (high mobility group) box
GVOG01821		33	78	NCVOG1398	uncharacterized protein	no_annot	no_annote	no_annote	PF05077	; DUF678; Protein of unknown function (DUF678)
GVOG01822		11	84	NCVOG2449	uncharacterized protein	no_annot	no_annote	no_annote	no_annot	no_annote
GVOG01823		21	89	NCVOG4359	uncharacterized protein	no_annot	no_annote	no_annote	no_annot	no_annote
GVOG01824		13	286	no_annot	no_annotation	no_annot	no_annote	no_annote	no_annot	no_annote
GVOG01825		13	841	no_annot	no_annotation	KOG1932 | KOG1046 | COG0308 | arCOG02969 | 2RXA8 | KOG3221 | KOG2607 | KOG1047	obsolete RNA polymerase II transcription factor activity, TBP-class protein binding, involved in preinitiation complex assembly | metalloaminopeptidase activity | aminopeptidase N | Peptidase M1 membrane alanine aminopeptidase | Peptidase family M1 domain | intermembrane lipid transfer activity | negative regulation of protein kinase activity by regulation of protein phosphorylation | epoxide hyd…	E | J | BK	PF11838 | PF17900 | PF01433	E-set; ERAP1_C; ERAP1-like C-terminal domain | p35; Peptidase_M1_N; Peptidase M1 N-terminal domain | Peptidase_MA; Peptidase_M1; Peptidase family M1 domain
GVOG01826		10	91	no_annot	no_annotation	no_annot	no_annote	no_annote	no_annot	no_annote
GVOG01827		10	497.5	no_annot	no_annotation	no_annot	no_annote	no_annote	PF01871	; AMMECR1; AMMECR1
GVOG01828		14	227	no_annot	no_annotation	no_annot	no_annote	no_annote	no_annot	no_annote
GVOG01829		15	402	no_annot	no_annotation	KOG0236 | 2T2NQ | COG0288 | COG0659 | 2SWIV | arCOG02806	secondary active sulfate transmembrane transporter activity | Sulfate permease family | reversible hydration of carbon dioxide | secondary active sulfate transmembrane transporter activity | Sulfate permease family | Xanthine uracil vitamin C permease	P | S | U	PF00916	APC; Sulfate_transp; Sulfate permease family
GVOG01830		9	361	NCVOG4768	uncharacterized protein	32JMB	unknown	S	no_annot	no_annote
GVOG01831		9	71	no_annot	no_annotation	no_annot	no_annote	no_annote	no_annot	no_annote
GVOG01832		9	166	no_annot	no_annotation	no_annot	no_annote	no_annote	no_annot	no_annote
GVOG01833		9	479	no_annot	no_annotation				no_annot	no_annote
GVOG01834		9	103	NCVOG2886	uncharacterized protein	no_annot	no_annote	no_annote	no_annot	no_annote
GVOG01835		9	122	no_annot	no_annotation	no_annot	no_annote	no_annote	no_annot	no_annote
GVOG01836		25	156	no_annot	no_annotation	no_annot	no_annote	no_annote	no_annot	no_annote
GVOG01837		18	267.5	no_annot	no_annotation	2QS2G | 2SWPZ | COG4337	unknown | unknown | photosynthesis	NU | S	no_annot	no_annote
GVOG01838		48	955	NCVOG4882	putative ubiquitin-activating enzyme E1	arCOG09483 | KOG2015 | COG1179 | KOG4750 | KOG2014 | COG0476 | KOG0544 | KOG2016 | arCOG01676 | KOG2018 | KOG2337 | KOG2012 | KOG2013 | KOG2017	ubiquitin-like modifier activating enzyme activity | NEDD8 activating enzyme activity | involved in molybdopterin and THIamine biosynthesis family 1 | serine O-acetyltransferase activity | SUMO activating enzyme activity | Involved in molybdopterin and thiamine biosynthesis, family 2 | Peptidyl-prolyl cis-trans isomerase | NEDD8 activating enzyme activity | UBA THIF-type NAD FAD binding protein |…	H | E | O	PF00899 | PF10585 | PF09358	NADP_Rossmann; ThiF; ThiF family | ; UBA_e1_thiolCys; Ubiquitin-activating enzyme active site | ; E1_UFD; Ubiquitin fold domain
GVOG01839		13	94	no_annot	no_annotation	no_annot	no_annote	no_annote	no_annot	no_annote
GVOG01840		13	119	NCVOG0769	uncharacterized protein	no_annot	no_annote	no_annote	no_annot	no_annote
GVOG01841		12	290	NCVOG0685	uncharacterized protein	no_annot	no_annote	no_annote	no_annot	no_annote
GVOG01842		12	179.5	NCVOG0775	uncharacterized protein	no_annot	no_annote	no_annote	no_annot	no_annote
GVOG01843		11	297	no_annot	no_annotation	no_annot	no_annote	no_annote	no_annot	no_annote
GVOG01844		8	505.5	no_annot	no_annotation	no_annot	no_annote	no_annote	no_annot	no_annote
GVOG01845		28	230	no_annot	no_annotation	no_annot	no_annote	no_annote	no_annot	no_annote
GVOG01846		8	294	no_annot	no_annotation	no_annot	no_annote	no_annote	no_annot	no_annote
GVOG01847		8	735.5	no_annot	no_annotation	2S9NZ | 2S35T | 2RZBP	Src homology 3 domains | multi-organism process | unknown	S	no_annot	no_annote
GVOG01848		8	182	no_annot	no_annotation	no_annot	no_annote	no_annote	no_annot	no_annote
GVOG01849		8	193.5	NCVOG1207	uncharacterized protein	no_annot	no_annote	no_annote	no_annot	no_annote
GVOG01850		8	125	no_annot	no_annotation	no_annot	no_annote	no_annote	no_annot	no_annote
GVOG01851		8	254	no_annot	no_annotation	no_annot	no_annote	no_annote	no_annot	no_annote
GVOG01852		8	85	no_annot	no_annotation	no_annot	no_annote	no_annote	no_annot	no_annote
GVOG01853		8	99.5	NCVOG0828	uncharacterized protein	no_annot	no_annote	no_annote	no_annot	no_annote
GVOG01854		35	275	NCVOG1385	DNA-binding phosphoprotein	no_annot	no_annote	no_annote	PF04661	; Pox_I3; Poxvirus I3 ssDNA-binding protein
GVOG01855		6	124.5	no_annot	no_annotation	arCOG01630 | COG0251 | 2S8BE | KOG2317 | 2S4QA	translation initiation inhibitor, yjgF family | oxidation-reduction process | Endoribonuclease L-PSP | endoribonuclease L-PSP | Endoribonuclease L-PSP	J | S	PF01042	YjgF-like; Ribonuc_L-PSP; Endoribonuclease L-PSP
GVOG01856		6	932.5	NCVOG4741	uncharacterized protein	no_annot	no_annote	no_annote	no_annot	no_annote
GVOG01857		6	382	no_annot	no_annotation	no_annot	no_annote	no_annote	no_annot	no_annote
GVOG01858		10	212	NCVOG0712	uncharacterized protein	no_annot	no_annote	no_annote	no_annot	no_annote
GVOG01859		6	109	no_annot	no_annotation	no_annot	no_annote	no_annote
GVOG01860		6	132.5	no_annot	no_annotation	no_annot	no_annote	no_annote	no_annot	no_annote
GVOG01861		6	313	no_annot	no_annotation	2T0UA | KOG2662 | COG0598	unknown | magnesium ion transmembrane transporter activity | Magnesium transport protein CorA	C | S | P	no_annot	no_annote
GVOG01862		6	579	NCVOG4670 | NCVOG0278	ribonuclease H-like protein | RuvC, Holliday junction resolvases (HJRs); Poxvirus A22 family	2S4DK	crossed form four-way junction DNA binding	S	no_annot	no_annote
GVOG01863		6	85.5	no_annot	no_annotation	no_annot	no_annote	no_annote	no_annot	no_annote
GVOG01864		6	100	NCVOG2967	RING finger family protein	no_annot	no_annote	no_annote	no_annot	no_annote
GVOG01865		6	107	NCVOG4002	uncharacterized protein	COG3201 | 338XK	nicotinamide mononucleotide transporter | unknown	H | S	PF04973	; NMN_transporter; Nicotinamide mononucleotide transporter
GVOG01866		6	724	no_annot	no_annotation	COG0593 | COG1484 | 33NDT	it binds specifically double-stranded DNA at a 9 bp consensus (dnaA box) 5'-TTATC CA A CA A-3'. DnaA binds to ATP and to acidic phospholipids | DNA-dependent DNA replication | unknown	S | L	PF01695	P-loop_NTPase; IstB_IS21; IstB-like ATP binding protein
GVOG01867		6	290	no_annot	no_annotation	no_annot	no_annote	no_annote	no_annot	no_annote
GVOG01868		6	90	no_annot	no_annotation	no_annot	no_annote	no_annote	no_annot	no_annote
GVOG01869		6	173.5	no_annot	no_annotation	no_annot	no_annote	no_annote	no_annot	no_annote
GVOG01870		6	169.5	no_annot	no_annotation	arCOG01213 | arCOG01158 | 2QQH3 | 2RSY5 | COG1778 | 2R7IB	Catalyzes the dephosphorylation of 2-phosphoglycolate | phosphoserine phosphatase | Cytidine monophosphate N-acetylneuraminic acid synthetase | haloacid dehalogenase-like hydrolase | Involved in the biosynthesis of lipopolysaccharides (LPSs). Catalyzes the hydrolysis of 3-deoxy-D-manno-octulosonate 8-phosphate (KDO 8-P) to 3-deoxy-D-manno-octulosonate (KDO) and inorganic phosphate | SIS domain	E | M | S | IM	PF08282	HAD; Hydrolase_3; haloacid dehalogenase-like hydrolase
GVOG01871		6	66	no_annot	no_annotation	no_annot	no_annote	no_annote	no_annot	no_annote
GVOG01872		6	256	NCVOG4908	uncharacterized protein	no_annot	no_annote	no_annote	no_annot	no_annote
GVOG01873		6	509.5	no_annot	no_annotation	arCOG00266 | KOG0537 | KOG0534 | arCOG00264 | COG5274 | KOG4576 | COG2041 | KOG0535	COG2041 Sulfite oxidase and related enzymes | heme binding | cytochrome-b5 reductase activity, acting on NAD(P)H | Oxidoreductase molybdopterin binding | FMN binding | sulfite oxidase | Part of the MsrPQ system that repairs oxidized periplasmic proteins containing methionine sulfoxide residues (Met-O), using respiratory chain electrons. Thus protects these proteins from oxidative-stress damage ca…	C | CI | CH | S | P | L | V	PF03404 | PF00174	E-set; Mo-co_dimer; Mo-co oxidoreductase dimerisation domain | Ubiquitin; Oxidored_molyb; Oxidoreductase molybdopterin binding domain
GVOG01874		6	189	no_annot	no_annotation				no_annot	no_annote
GVOG01875		6	143	no_annot	no_annotation	no_annot	no_annote	no_annote	no_annot	no_annote
GVOG01876	histone	6	194	NCVOG4804	H2B histone	2TDMY | 2SXMR | KOG1744 | 2RTWE	unknown | Histone H2B | protein heterodimerization activity | Histone H2B	S | B	PF00808 | PF00125	Histone; CBFD_NFYB_HMF; Histone-like transcription factor (CBF/NF-Y) and archaeal histone | Histone; Histone; Core histone H2A/H2B/H3/H4
GVOG01877		6	449.5	no_annot	no_annotation	arCOG02702 | arCOG01787 | KOG1045 | COG2230	Methyltransferase type 11 | PFAM Methyltransferase type | O-methyltransferase activity | cyclopropane-fatty-acyl-phospholipid synthase	Q | E | M	PF13649	NADP_Rossmann; Methyltransf_25; Methyltransferase domain
GVOG01878		6	156	NCVOG4615	uncharacterized protein	no_annot	no_annote	no_annote	no_annot	no_annote
GVOG01879		6	329	no_annot	no_annotation	no_annot	no_annote	no_annote	PF00024	PAN; PAN_1; PAN domain
GVOG01880		6	524	no_annot	no_annotation	2R2E7 | KOG2037	Guanylate-binding protein, N-terminal domain | GTPase activity	S | L	PF02263	P-loop_NTPase; GBP; Guanylate-binding protein, N-terminal domain
GVOG01881		6	222	no_annot	no_annotation	no_annot	no_annote	no_annote	no_annot	no_annote
GVOG01882		6	949.5	NCVOG5341 | NCVOG4863 | NCVOG1013	ankyrin repeat protein | uncharacterized protein | hypothetical protein, similar to ankyrin				no_annot	no_annote
GVOG01883		6	43	no_annot	no_annotation	no_annot	no_annote	no_annote	no_annot	no_annote
GVOG01884		6	418	no_annot	no_annotation	no_annot	no_annote	no_annote	no_annot	no_annote
GVOG01885		6	499	no_annot	no_annotation	32GE9 | COG5285	unknown | phytanoyl-CoA dioxygenase	Q | S
GVOG01886		6	182.5	no_annot	no_annotation	no_annot	no_annote	no_annote	no_annot	no_annote
GVOG01887		6	417	NCVOG4866	uncharacterized protein	no_annot	no_annote	no_annote	no_annot	no_annote
GVOG01888		10	278	no_annot	no_annotation	KOG1109	endoplasmic reticulum organization	L	no_annot	no_annote
GVOG01889		6	321	NCVOG4749	uncharacterized protein	no_annot	no_annote	no_annote	no_annot	no_annote
GVOG01890		6	317	NCVOG0118	uncharacterized protein	no_annot	no_annote	no_annote	no_annot	no_annote
GVOG01891		10	183.5	no_annot	no_annotation	no_annot	no_annote	no_annote	no_annot	no_annote
GVOG01892		6	265.5	no_annot	no_annotation	no_annot	no_annote	no_annote	no_annot	no_annote
GVOG01893		6	74.5	no_annot	no_annotation	no_annot	no_annote	no_annote	PF06601	; Orthopox_F6; Orthopoxvirus F6 protein
GVOG01894		6	616.5	NCVOG1170	pfam03410: Peptidase_M44. vaccinia G1L metaloprotease homolog	no_annot	no_annote	no_annote	no_annot	no_annote
GVOG01895		6	330	no_annot	no_annotation	no_annot	no_annote	no_annote	PF10860	; DUF2661; Protein of unknown function (DUF2661)
GVOG01896		6	62	no_annot	no_annotation	no_annot	no_annote	no_annote	no_annot	no_annote
GVOG01897		10	596.5	no_annot	no_annotation	no_annot	no_annote	no_annote	no_annot	no_annote
GVOG01898		6	105	NCVOG2709	uncharacterized protein	no_annot	no_annote	no_annote	no_annot	no_annote
GVOG01899		6	301.5	no_annot	no_annotation	no_annot	no_annote	no_annote	no_annot	no_annote
GVOG01900		6	70.5	no_annot	no_annotation	no_annot	no_annote	no_annote	no_annot	no_annote
GVOG01901		6	68	NCVOG0927	uncharacterized protein	no_annot	no_annote	no_annote	no_annot	no_annote
GVOG01902		6	728	NCVOG4784	ribonuclease H-like protein	KOG2405	piRNA metabolic process	M	no_annot	no_annote
GVOG01903		6	224.5	NCVOG4816	uncharacterized protein	no_annot	no_annote	no_annote	no_annot	no_annote
GVOG01904		34	1608	no_annot	no_annotation	no_annot	no_annote	no_annote	no_annot	no_annote
GVOG01905		18	449	no_annot	no_annotation	arCOG02209 | arCOG01732 | COG0534 | arCOG01731 | 2SEU5 | KOG1347	Membrane protein involved in the export of O-antigen and teichoic acid | PFAM multi antimicrobial extrusion protein MatE | Mate efflux family protein | COG0534 Na -driven multidrug efflux pump | MatE | antiporter activity	V | S	PF01554 | PF03023 | PF14667	MviN_MATE; MatE; MatE | MviN_MATE; MurJ; Lipid II flippase MurJ | MviN_MATE; Polysacc_synt_C; Polysaccharide biosynthesis C-terminal domain
GVOG01906		19	346	no_annot	no_annotation	no_annot	no_annote	no_annote	no_annot	no_annote
GVOG01907		13	180	no_annot	no_annotation	no_annot	no_annote	no_annote	no_annot	no_annote
GVOG01909		13	120	no_annot	no_annotation	no_annot	no_annote	no_annote	no_annot	no_annote
GVOG01910		32	78.5	no_annot	no_annotation	no_annot	no_annote	no_annote	no_annot	no_annote
GVOG01911		12	297	NCVOG1243	N-carbamoylputrescine amidase	2QVBD | KOG0805 | COG0171 | COG0388 | arCOG00126 | KOG0806 | KOG0807 | arCOG00062 | 2SE4D | COG0815 | KOG0808	Carbon-nitrogen hydrolase | hydrolase activity, acting on carbon-nitrogen (but not peptide) bonds, in nitriles | NAD+ synthase (glutamine-hydrolyzing) activity | Catalyzes the ATP-dependent amidation of deamido-NAD to form NAD. Uses L-glutamine as a nitrogen source | Carbon-nitrogen hydrolase | hydrolase activity, acting on carbon-nitrogen (but not peptide) bonds, in linear amides | bis(5'-adenos…	E | M | S | O | L | H | DU	PF00795	; CN_hydrolase; Carbon-nitrogen hydrolase
GVOG01912	Cytoskeleton	24	953.5	no_annot	no_annotation	KOG0165 | KOG0587 | KOG4229 | KOG0161 | KOG0936 | KOG3074 | KOG0164 | KOG2266 | KOG0160 | KOG0163 | KOG4076 | KOG3335 | KOG0162 | KOG1426 | KOG3068 | KOG4176	negative regulation of asymmetric cell division | MAP kinase kinase kinase kinase activity | motor activity | motor activity | protein transport | purine-rich negative regulatory element binding | microtubule motor activity | regulation of double-strand break repair via nonhomologous end joining | motor activity | motor activity | protein phosphatase inhibitor activity | regulation of lipid metab…	U | B | A | L | Z | DZ	PF00063	P-loop_NTPase; Myosin_head; Myosin head (motor domain)
GVOG01913		9	134	no_annot	no_annotation	no_annot	no_annote	no_annote	no_annot	no_annote
GVOG01914		9	97	no_annot	no_annotation	no_annot	no_annote	no_annote	no_annot	no_annote
GVOG01915		9	245	no_annot	no_annotation	no_annot	no_annote	no_annote	no_annot	no_annote
GVOG01916		9	109	no_annot	no_annotation	no_annot	no_annote	no_annote	no_annot	no_annote
GVOG01917		9	253	no_annot	no_annotation	no_annot	no_annote	no_annote	no_annot	no_annote
GVOG01918		9	416	no_annot	no_annotation	COG1408 | 2QUQW | KOG3770	metallophosphoesterase | CDP-glycerol diphosphatase activity | sphingomyelin catabolic process	M | S | P	PF00149	Calcineurin; Metallophos; Calcineurin-like phosphoesterase
GVOG01919		33	162	NCVOG0258	DNA-dependent RNA polymerase subunit rpo22	no_annot	no_annote	no_annote	PF05273	; Pox_RNA_Pol_22; Poxvirus RNA polymerase 22 kDa subunit
GVOG01920		11	524	NCVOG0066	uncharacterized protein	2SEHK | COG3325 | arCOG07840 | KOG2806 | 2SEW7 | COG3858	Glycosyl hydrolases family 18 | Belongs to the glycosyl hydrolase 18 family | protein contain chitin-binding domain type 3 | chitin binding | Glycosyl hydrolases family 18 | chitin binding	E | S | G	PF00704	Glyco_hydro_tim; Glyco_hydro_18; Glycosyl hydrolases family 18
GVOG01921		25	334	no_annot	no_annotation	KOG0067 | arCOG04445 | KOG0068 | arCOG02316 | COG2150 | COG0111 | KOG0069 | arCOG01754 | COG4747 | COG1052 | arCOG04722 | arCOG01755 | arCOG01757 | KOG2790	hydroxypyruvate reductase activity | Acetolactate synthase small | phosphoglycerate dehydrogenase activity | regulator of amino acid metabolism, contains ACT domain | ACT domain | D-isomer specific 2-hydroxyacid dehydrogenase | hydroxypyruvate reductase activity | D-isomer specific 2-hydroxyacid dehydrogenase | ACT domain protein | Belongs to the D-isomer specific 2-hydroxyacid dehydrogenase fami…	C | EH | E | CH | L	PF00389 | PF02826	Form_Glyc_dh; 2-Hacid_dh; D-isomer specific 2-hydroxyacid dehydrogenase, catalytic domain | NADP_Rossmann; 2-Hacid_dh_C; D-isomer specific 2-hydroxyacid dehydrogenase, NAD binding domain
GVOG01922		20	608.5	no_annot	no_annotation	COG0323	This protein is involved in the repair of mismatches in DNA. It is required for dam-dependent methyl-directed DNA mismatch repair. May act as a molecular matchmaker , a protein that promotes the formation of a stable complex between two or more DNA-binding proteins in an ATP-dependent manner without itself being part of a final effector complex	L	PF13589	His_Kinase_A; HATPase_c_3; Histidine kinase-, DNA gyrase B-, and HSP90-like ATPase
GVOG01923		51	360	NCVOG4874	phospho-2-dehydro-3-deoxyheptonate aldolase	2QPSU | 2SJR7 | 2RXNY | COG0722	3-deoxy-7-phosphoheptulonate synthase activity | DAHP synthetase I family | DAHP synthetase I family | Stereospecific condensation of phosphoenolpyruvate (PEP) and D-erythrose-4-phosphate (E4P) giving rise to 3-deoxy-D- arabino-heptulosonate-7-phosphate (DAHP)	E	PF00793	TIM_barrel; DAHP_synth_1; DAHP synthetase I family
GVOG01924		13	198	no_annot	no_annotation	no_annot	no_annote	no_annote	no_annot	no_annote
GVOG01925		36	293	NCVOG1176	pfam04745: Pox_A8; VITF-3 subunit protein: Family of Chordopoxvirus proteins composing one of the two subunits that make up VITF-3, a virally encoded complex necessary for intermediate stage transcription.	no_annot	no_annote	no_annote	PF04745	; Pox_A8; VITF-3 subunit protein
GVOG01926		36	598	NCVOG1170	pfam03410: Peptidase_M44. vaccinia G1L metaloprotease homolog	no_annot	no_annote	no_annote	PF03410	Peptidase_ME; Peptidase_M44; Metallopeptidase from vaccinia pox
GVOG01927		36	387	NCVOG1171	pfam04595: Pox_I6; Poxvirus I6-like family: This family includes I6 proteins as well as the related F5L proteins.	no_annot	no_annote	no_annote	PF12562 | PF04595	; DUF3746; Protein of unknown function (DUF3746) | ; Pox_I6; Poxvirus I6-like family
GVOG01928		7	113	no_annot	no_annotation	no_annot	no_annote	no_annote	no_annot	no_annote
GVOG01929		7	292	no_annot	no_annotation	no_annot	no_annote	no_annote	no_annot	no_annote
GVOG01930		7	152	NCVOG4989	uncharacterized protein	no_annot	no_annote	no_annote	no_annot	no_annote
GVOG01931		7	142	NCVOG4825	uncharacterized protein	no_annot	no_annote	no_annote	no_annot	no_annote
GVOG01932		7	231	no_annot	no_annotation	no_annot	no_annote	no_annote	no_annot	no_annote
GVOG01933		7	293	no_annot	no_annotation	33SGB | 33R3E | 2QS99 | 2RYMG	unknown | unknown | unknown | unknown	S	no_annot	no_annote
GVOG01934		7	238	no_annot	no_annotation	no_annot	no_annote	no_annote	no_annot	no_annote
GVOG01935		7	141	no_annot	no_annotation	no_annot	no_annote	no_annote	no_annot	no_annote
GVOG01936		7	454	no_annot	no_annotation	2Z94W	unknown	S	no_annot	no_annote
GVOG01937		7	171	NCVOG0983	uncharacterized protein	no_annot	no_annote	no_annote	no_annot	no_annote
GVOG01938	Cytoskeleton	7	378	no_annot	no_annotation	2RS0F | KOG0676 | KOG0004 | KOG0678 | COG5277 | KOG0681 | KOG0679 | KOG2837 | KOG0797 | KOG0677 | KOG1647 | 2S8RP | KOG0680	Actin | ATP binding | structural constituent of ribosome | Arp2/3 complex-mediated actin nucleation | cytoskeleton organization | transcription, DNA-templated | chromatin organization | DNA replication | Probably involved in transcription regulation via its interaction with the INO80 complex, a chromatin remodeling complex | Arp2/3 complex-mediated actin nucleation | ATPase activity, coupled to t…	Z | A | C | J | S	PF00022	Actin_ATPase; Actin; Actin
GVOG01939		7	286	NCVOG4667	uncharacterized protein	no_annot	no_annote	no_annote	no_annot	no_annote
GVOG01940		36	374	NCVOG1179	pfam04924: Pox_A6, Poxvirus A6 protein	no_annot	no_annote	no_annote	PF04924	; Pox_A6; Poxvirus A6 protein
GVOG01941		7	388	NCVOG0868 | NCVOG0226 | NCVOG0185 | NCVOG0184 | NCVOG0196	uncharacterized protein | uncharacterized protein | uncharacterized protein | uncharacterized protein | chitin binding protein	2QUV5 | 2S9F1 | 2S65C | 2S4SW | 2QUC9 | 2SSCG | 2SBQR	Lytic polysaccharide mono-oxygenase, cellulose-degrading | Lytic polysaccharide mono-oxygenase, cellulose-degrading | unknown | unknown | Lytic polysaccharide mono-oxygenase, cellulose-degrading | Pfam:Chitin_bind_3 | Fungal-type cellulose-binding domain	S	PF01607 | PF03067	CBM_14_19; CBM_14; Chitin binding Peritrophin-A domain | E-set; LPMO_10; Lytic polysaccharide mono-oxygenase, cellulose-degrading
GVOG01942		7	53	no_annot	no_annotation	no_annot	no_annote	no_annote	no_annot	no_annote
GVOG01943		7	395	no_annot	no_annotation	no_annot	no_annote	no_annote	no_annot	no_annote
GVOG01944		7	141	no_annot	no_annotation	no_annot	no_annote	no_annote	no_annot	no_annote
GVOG01945		7	267	NCVOG4831	uncharacterized protein	no_annot	no_annote	no_annote	no_annot	no_annote
GVOG01946		7	196	no_annot	no_annotation	no_annot	no_annote	no_annote	no_annot	no_annote
GVOG01947		7	353	no_annot	no_annotation	no_annot	no_annote	no_annote	no_annot	no_annote
GVOG01948		7	317	NCVOG4888	uncharacterized protein	no_annot	no_annote	no_annote	no_annot	no_annote
GVOG01949		49	213	no_annot	no_annotation	no_annot	no_annote	no_annote	no_annot	no_annote
GVOG01950		18	255	no_annot	no_annotation	no_annot	no_annote	no_annote	no_annot	no_annote
GVOG01951		10	209	NCVOG2460	uncharacterized protein	no_annot	no_annote	no_annote	no_annot	no_annote
GVOG01952		10	1638.5	no_annot	no_annotation	no_annot	no_annote	no_annote	no_annot	no_annote
GVOG01953		10	589.5	NCVOG4881	5' -nucleotidase	2SQBH | COG2374 | COG0737 | arCOG02832 | KOG4419 | 2SBVT	5'-nucleotidase, C-terminal domain | Endonuclease Exonuclease Phosphatase | Belongs to the 5'-nucleotidase family | COG0737 5'-nucleotidase 2',3'-cyclic phosphodiesterase and related esterases | nucleotide catabolic process | 5'-nucleotidase, C-terminal domain	O | F	PF02872 | PF00149	; 5_nucleotid_C; 5'-nucleotidase, C-terminal domain | Calcineurin; Metallophos; Calcineurin-like phosphoesterase
GVOG01954		10	316	NCVOG0756	uncharacterized protein	no_annot	no_annote	no_annote	no_annot	no_annote
GVOG01955		10	137	no_annot	no_annotation	no_annot	no_annote	no_annote	no_annot	no_annote
GVOG01956		10	70	no_annot	no_annotation	no_annot	no_annote	no_annote	no_annot	no_annote
GVOG01957		287	526	NCVOG3015	uncharacterized protein	no_annot	no_annote	no_annote	no_annot	no_annote
GVOG01958		42	138	NCVOG1122 | NCVOG5355	Myristylated protein | putative myristylated membrane protein	no_annot	no_annote	no_annote	PF03003	; Pox_G9-A16; Pox virus entry-fusion-complex G9/A16
GVOG01959		41	799	NCVOG1163	pfam03294, Pox_Rap94, RNA polymerase-associated transcription specificity factor, Rap94	no_annot	no_annote	no_annote	PF03294	; Pox_Rap94; RNA polymerase-associated transcription specificity factor, Rap94
GVOG01960		13	78	no_annot	no_annotation	33HYT	unknown	S
GVOG01961		13	183	NCVOG0660	uncharacterized protein	no_annot	no_annote	no_annote	no_annot	no_annote
GVOG01962		68	730	NCVOG0986	uncharacterized protein	no_annot	no_annote	no_annote	no_annot	no_annote
GVOG01963		28	244.5	no_annot	no_annotation	COG1835 | COG3503 | arCOG04370	transferase activity, transferring acyl groups other than amino-acyl groups | Membrane | Protein of unknown function (DUF1624)	I | J | S	PF01757 | PF07786	Acyl_transf_3; Acyl_transf_3; Acyltransferase family | Acyl_transf_3; DUF1624; Protein of unknown function (DUF1624)
GVOG01964		11	327	no_annot	no_annotation	no_annot	no_annote	no_annote	no_annot	no_annote
GVOG01965		11	242	no_annot	no_annotation	no_annot	no_annote	no_annote	no_annot	no_annote
GVOG01966		11	145	no_annot	no_annotation	no_annot	no_annote	no_annote	no_annot	no_annote
GVOG01967		11	1429	no_annot	no_annotation				PF08793 | PF00632	; 2C_adapt; 2-cysteine adaptor domain | Hect; HECT; HECT-domain (ubiquitin-transferase)
GVOG01968		8	94	no_annot	no_annotation	no_annot	no_annote	no_annote	no_annot	no_annote
GVOG01969		8	83	NCVOG2817	toxin of RelE/StbE family	no_annot	no_annote	no_annote	no_annot	no_annote
GVOG01970		8	90.5	no_annot	no_annotation	no_annot	no_annote	no_annote	no_annot	no_annote
GVOG01971		8	220	no_annot	no_annotation	2RHZN | 2RA5F | 2QQ7M | 2S5JH	unknown | unknown | unknown | unknown	S	no_annot	no_annote
GVOG01972		8	217.5	no_annot	no_annotation	no_annot	no_annote	no_annote	no_annot	no_annote
GVOG01973		8	149	no_annot	no_annotation	2SBTA | 3342D	unknown | unknown	S	no_annot	no_annote
GVOG01974		8	168	no_annot	no_annotation	3227X	unknown	S	no_annot	no_annote
GVOG01975		8	116.5	no_annot	no_annotation	no_annot	no_annote	no_annote	no_annot	no_annote
GVOG01976		8	195.5	no_annot	no_annotation	no_annot	no_annote	no_annote	no_annot	no_annote
GVOG01977		8	76	no_annot	no_annotation	no_annot	no_annote	no_annote	no_annot	no_annote
GVOG01978		8	96.5	no_annot	no_annotation	no_annot	no_annote	no_annote	no_annot	no_annote
GVOG01979		8	141.5	no_annot	no_annotation	33CBF | 3348A	unknown | unknown	S	no_annot	no_annote
GVOG01980		8	112	NCVOG0794	uncharacterized protein	no_annot	no_annote	no_annote	no_annot	no_annote
GVOG01981		8	225	NCVOG2680	uncharacterized protein	no_annot	no_annote	no_annote	no_annot	no_annote
GVOG01982		8	76	no_annot	no_annotation	no_annot	no_annote	no_annote	no_annot	no_annote
GVOG01983		8	338.5	no_annot	no_annotation	no_annot	no_annote	no_annote	no_annot	no_annote
GVOG01984		94	721	no_annot	no_annotation	COG0326 | KOG2708 | KOG0019 | KOG0020 | KOG3732 | COG0323	Molecular chaperone. Has ATPase activity | N(6)-L-threonylcarbamoyladenine synthase activity | unfolded protein binding | unfolded protein binding | double-stranded RNA binding | This protein is involved in the repair of mismatches in DNA. It is required for dam-dependent methyl-directed DNA mismatch repair. May act as a molecular matchmaker , a protein that promotes the formation of a stable com…	J | O | L	PF13589 | PF00183 | PF02518	His_Kinase_A; HATPase_c_3; Histidine kinase-, DNA gyrase B-, and HSP90-like ATPase | ; HSP90; Hsp90 protein | His_Kinase_A; HATPase_c; Histidine kinase-, DNA gyrase B-, and HSP90-like ATPase
GVOG01985		14	189.5	no_annot	no_annotation				no_annot	no_annote
GVOG01986		60	173.5	no_annot	no_annotation	arCOG00626 | arCOG07262 | KOG1764 | arCOG00632 | COG3448 | arCOG00602 | 2RY2M | arCOG00959 | arCOG02569 | arCOG00607 | 2QQ7J | arCOG00600 | 2RYH7 | arCOG00620 | 2QVK2 | COG2524 | 2STQU | arCOG00610 | 2RSRQ | COG2905 | 2RB3W | 2RVV3 | arCOG05097 | arCOG01956 | 2RUU0 | arCOG00631 | arCOG00606 | arCOG00601 | arCOG00612 | arCOG00625 | COG0516	COG1253 Hemolysins and related proteins containing CBS domains | IMP dehydrogenase activity | cellular response to glucose starvation | Major facilitator superfamily MFS_1 | diguanylate cyclase activity | PFAM CBS domain | CBS domain | PFAM 4Fe-4S ferredoxin, iron-sulfur binding domain protein | Cl- channel, voltage-gated family protein | Belongs to the peptidase M50B family | Domain in cystathio…	C | M | S | F | GM | P | T | I | J | K	PF00571	; CBS; CBS domain
GVOG01987		12	1424.5	NCVOG2058 | NCVOG4462 | NCVOG4344 | NCVOG4468 | NCVOG4421 | NCVOG4123 | NCVOG4001 | NCVOG4372 | NCVOG2775 | NCVOG0822 | NCVOG0451 | NCVOG4676 | NCVOG4371 | NCVOG4116 | NCVOG4430	ankyrin repeat protein | ankyrin repeat protein | ankyrin repeat protein | ankyrin repeat protein | ankyrin repeat protein | ankyrin repeat protein | ankyrin repeat protein | ankyrin repeat protein | ankyrin repeat protein | ankyrin repeat protein | ankyrin repeat protein | ankyrin repeat protein | uncharacterized protein | ankyrin repeat protein | ankyrin repeat protein	KOG0509 | 2R4UA | KOG1709 | 2SDMN | 2QXWS | 2QQ81 | 2SD9J | KOG0506 | 2QPWC | 2RI0J | 2S6G5 | KOG2209 | 2SZHQ | KOG0522 | KOG0676 | 2SGF8 | 2S1IC | KOG0503 | 2QUEG | 2SNTY | 2RCJE | 2RP98 | KOG0505 | KOG3836 | 2SDAG | KOG1103 | 2RPUM | 2QRZ2 | KOG0515 | KOG4412 | 2QW4C | 2QR0R | KOG1487 | 2TE7C | 2S1WH | KOG0826 | 2SXJR | 2R9K7 | 2SEUP | 2QRMC | KOG0510 | KOG0514 | 2SGMQ | 2SEKI | KOG0502 | 2T01U…	protein-cysteine S-palmitoyltransferase activity | Ankyrin repeats (many copies) | protein-arginine N5-methyltransferase activity | Ankyrin repeat | Ankyrin Repeat | ubiquitin protein ligase binding | Domain of unknown function (DUF3447) | glutamine catabolic process | positive regulation of transcription involved in G1/S transition of mitotic cell cycle | Ankyrin repeats (many copies) | Ankyrin …	DTZ | C | E | KLT | Q | S | U | EJ | BQ | O | L | T | Z | I | G | J | K	PF13857 | PF12796 | PF00092 | PF01129 | PF13606 | PF00023 | PF13637	Ank; Ank_5; Ankyrin repeats (many copies) | Ank; Ank_2; Ankyrin repeats (3 copies) | vWA-like; VWA; von Willebrand factor type A domain | ADP-ribosyl; ART; NAD:arginine ADP-ribosyltransferase | Ank; Ank_3; Ankyrin repeat | Ank; Ank; Ankyrin repeat | Ank; Ank_4; Ankyrin repeats (many copies)
GVOG01988		12	93			no_annot	no_annote	no_annote	PF17421	; DUF5409; Family of unknown function (DUF5409)
GVOG01989		35	197	NCVOG1411	putative phosphorylated IMV membrane protein	no_annot	no_annote	no_annote	PF05313	; Pox_P21; Poxvirus P21 membrane protein
GVOG01990		15	322	NCVOG4133	uncharacterized protein	32X5B | COG1423	RNA ligase | dna ligase	S | L	PF09414	DNA_ligase; RNA_ligase; RNA ligase
GVOG01991		35	431	NCVOG1185	Poxviridae DNA polymerase processivity factor	no_annot	no_annote	no_annote	PF05941	; Chordopox_A20R; Chordopoxvirus A20R protein
GVOG01992		9	61	no_annot	no_annotation	no_annot	no_annote	no_annote	no_annot	no_annote
GVOG01993		9	70	no_annot	no_annotation	no_annot	no_annote	no_annote	no_annot	no_annote
GVOG01994		9	158	NCVOG2576	uncharacterized protein	no_annot	no_annote	no_annote	no_annot	no_annote
GVOG01995		9	183	no_annot	no_annotation	2SFB4 | KOG0544 | 2QVUR | KOG0543 | COG0545 | KOG0549 | 2SD9X | KOG0552	FKBP-type peptidyl-prolyl cis-trans isomerase | Peptidyl-prolyl cis-trans isomerase | photosystem II assembly | FK506 binding | Peptidyl-prolyl cis-trans isomerase | peptidyl-prolyl cis-trans isomerase activity | FKBP-type peptidyl-prolyl cis-trans isomerase | histone peptidyl-prolyl isomerization	O	PF00254	FKBP; FKBP_C; FKBP-type peptidyl-prolyl cis-trans isomerase
GVOG01996		9	506	no_annot	no_annotation	no_annot	no_annote	no_annote	no_annot	no_annote
GVOG01997		9	715	no_annot	no_annotation	no_annot	no_annote	no_annote	no_annot	no_annote
GVOG01998		30	219	no_annot	no_annotation	no_annot	no_annote	no_annote	no_annot	no_annote
GVOG01999		66	430.5	no_annot	no_annotation	COG4803 | COG0260 | KOG2597 | arCOG04322	membrane protein of uknown function UCP014873 | Presumably involved in the processing and regular turnover of intracellular proteins. Catalyzes the removal of unsubstituted N-terminal amino acids from various peptides | manganese ion binding | Presumably involved in the processing and regular turnover of intracellular proteins. Catalyzes the removal of unsubstituted N-terminal amino acids from va…	E	PF00883	Peptidase_MH; Peptidase_M17; Cytosol aminopeptidase family, catalytic domain
GVOG02000		13	416	no_annot	no_annotation	no_annot	no_annote	no_annote	PF00036 | PF13405	EF_hand; EF-hand_1; EF hand | EF_hand; EF-hand_6; EF-hand domain
GVOG02001		13	462	no_annot	no_annotation	COG2939 | KOG1282 | KOG1283	PFAM Peptidase S10, serine carboxypeptidase | serine-type carboxypeptidase activity | serine-type carboxypeptidase activity	E	PF00450	AB_hydrolase; Peptidase_S10; Serine carboxypeptidase
GVOG02002		16	283.5	no_annot	no_annotation	no_annot	no_annote	no_annote	no_annot	no_annote
GVOG02003		16	343	no_annot	no_annotation	no_annot	no_annote	no_annote	no_annot	no_annote
GVOG02004		21	264	NCVOG0781	uncharacterized protein	no_annot	no_annote	no_annote	no_annot	no_annote
GVOG02005		10	91	NCVOG4695	uncharacterized protein	no_annot	no_annote	no_annote	no_annot	no_annote
GVOG02006		10	149	no_annot	no_annotation	no_annot	no_annote	no_annote	no_annot	no_annote
GVOG02007		10	351	no_annot	no_annotation	COG4286 | KOG2948 | KOG3553	Uncharacterised protein family (UPF0160) | locomotory exploration behavior | negative regulation of protein localization to cell surface	IQ | T | S	PF03690	; UPF0160; Uncharacterised protein family (UPF0160)
GVOG02008		10	228	NCVOG0563	uncharacterized protein	no_annot	no_annote	no_annote	no_annot	no_annote
GVOG02009		10	93.5	no_annot	no_annotation	no_annot	no_annote	no_annote	no_annot	no_annote
GVOG02010		10	411	no_annot	no_annotation	no_annot	no_annote	no_annote	no_annot	no_annote
GVOG02011		22	118	no_annot	no_annotation	no_annot	no_annote	no_annote	no_annot	no_annote
GVOG02012		36	304	NCVOG0260	pfam03396, Poxvirus DNA-directed RNA polymerase, 35 kD subunit	no_annot	no_annote	no_annote	PF03396	; Pox_RNA_pol_35; Poxvirus DNA-directed RNA polymerase, 35 kD subunit
GVOG02013		35	733	NCVOG0255 | NCVOG0251	uncharacterized protein | Poxvirus E2L/O1L-like protein	no_annot	no_annote	no_annote	PF04497	; Pox_E2-like; Poxviridae protein
GVOG02014		32	291.5	no_annot	no_annotation	no_annot	no_annote	no_annote	no_annot	no_annote
GVOG02015		25	66	no_annot	no_annotation	no_annot	no_annote	no_annote	no_annot	no_annote
GVOG02016		11	653	no_annot	no_annotation	COG2609 | COG0022 | arCOG01051 | COG3959 | COG1494 | KOG0523 | COG0021 | COG0176 | COG3958 | arCOG01053 | COG1154 | arCOG05046	component of the pyruvate dehydrogenase (PDH) complex, that catalyzes the overall conversion of pyruvate to acetyl-CoA and CO(2) | dehydrogenase e1 component | PFAM Transketolase central region | Transketolase, thiamine diphosphate binding domain | fructose-1,6-bisphosphatase | transketolase activity | Catalyzes the transfer of a two-carbon ketol group from a ketose donor to an aldose acceptor, v…	H | C | G	PF00456 | PF02779 | PF13292	THDP-binding; Transketolase_N; Transketolase, thiamine diphosphate binding domain | THDP-binding; Transket_pyr; Transketolase, pyrimidine binding domain | THDP-binding; DXP_synthase_N; 1-deoxy-D-xylulose-5-phosphate synthase
GVOG02017		11	113	no_annot	no_annotation	no_annot	no_annote	no_annote	no_annot	no_annote
GVOG02018		11	272	NCVOG0990	uncharacterized protein	no_annot	no_annote	no_annote	no_annot	no_annote
GVOG02019		11	318	no_annot	no_annotation	no_annot	no_annote	no_annote	no_annot	no_annote
GVOG02020		36	534.5	no_annot	no_annotation	arCOG00063 | COG0504 | COG2071 | KOG2387	Catalyzes the ATP-dependent amination of UTP to CTP with either L-glutamine or ammonia as the source of nitrogen. Regulates intracellular CTP levels through interactions with the four ribonucleotide triphosphates | CTP synthase activity | gamma-glutamyl-gamma-aminobutyrate hydrolase activity | 'de novo' CTP biosynthetic process	K | F	PF06418 | PF00117 | PF07722	P-loop_NTPase; CTP_synth_N; CTP synthase N-terminus | Glutaminase_I; GATase; Glutamine amidotransferase class-I | Glutaminase_I; Peptidase_C26; Peptidase C26
GVOG02021		16	251	NCVOG4972	uncharacterized protein	no_annot	no_annote	no_annote	no_annot	no_annote
[truncated: 6,864 more rows]

## Sheet: TC_statistics
Concatenated_alignments	TC
PolB, SFII, VLTF3, A32, MCP	0.848193
PolB, SFII, VLTF3, A32	0.869647
PolB, SFII, VLTF3, A32, RNAPS	0.872545
PolB, SFII, VLTF3, A32, TFIIB	0.878007
PolB, SFII, VLTF3, A32, RNAPL	0.878862
PolB, SFII, VLTF3, A32, TopoII	0.885073
PolB, SFII, VLTF3, A32, TopoII, RNAPL, TFIIB	0.897969
PolB, SFII, VLTF3, A32, TopoII, RNAPL, RNAPS, TFIIB	0.89029
GVOG	TC
GVOGm_0023	0.858799
GVOGm_0461	0.848576
GVOGm_0054	0.834834
GVOGm_0013	0.808073
GVOGm_0172	0.79298
GVOGm_0890	0.78621
GVOGm_0760	0.725177
GVOGm_0022	0.829156
GVOGm_0003	0.741006

## Sheet: GVOG_annotation
New_protein_name	genome	hit	protein_length	bit_score	num_proteins_merged	protein_ids
ERX552244.9.dc.fltr_GVOGm_0054.copy1	ERX552244.9.dc.fltr	GVOGm_0054	1261	1248.6	1	ERX552244.9.dc.fa|contig_20694_99
ERX552244.9.dc.fltr_GVOGm_0020.copy1	ERX552244.9.dc.fltr	GVOGm_0020	1297	727.9	1	ERX552244.9.dc.fa|contig_20694_13
ERX552244.9.dc.fltr_GVOGm_0020.copy2	ERX552244.9.dc.fltr	GVOGm_0020	1111	593.6	1	ERX552244.9.dc.fa|contig_20694_110
ERX552244.9.dc.fltr_GVOGm_0003.copy1	ERX552244.9.dc.fltr	GVOGm_0003	621	618.1	1	ERX552244.9.dc.fa|contig_8865_54
ERX552244.9.dc.fltr_GVOGm_0003.copy2	ERX552244.9.dc.fltr	GVOGm_0003	584	419.5	1	ERX552244.9.dc.fa|contig_16066_15
ERX552244.9.dc.fltr_GVOGm_0022.copy1	ERX552244.9.dc.fltr	GVOGm_0022	1585	1468.3	1	ERX552244.9.dc.fa|contig_16833_14
ERX552244.9.dc.fltr_GVOGm_0022.copy2	ERX552244.9.dc.fltr	GVOGm_0022	1187	1513	1	ERX552244.9.dc.fa|contig_16833_5
ERX552244.9.dc.fltr_GVOGm_0760.copy1	ERX552244.9.dc.fltr	GVOGm_0760	281	429.2	1	ERX552244.9.dc.fa|contig_8865_48
ERX552244.9.dc.fltr_GVOGm_0023.copy1	ERX552244.9.dc.fltr	GVOGm_0023	1509	2101.8	1	ERX552244.9.dc.fa|contig_20694_75
ERX552244.9.dc.fltr_GVOGm_0239.copy1	ERX552244.9.dc.fltr	GVOGm_0239	233	302.7	1	ERX552244.9.dc.fa|contig_8865_1
ERX552244.9.dc.fltr_GVOGm_0239.copy2	ERX552244.9.dc.fltr	GVOGm_0239	47	23.8	1	ERX552244.9.dc.fa|contig_16066_1
ERX552244.9.dc.fltr_GVOGm_0890.copy1	ERX552244.9.dc.fltr	GVOGm_0890	374	170.3	1	ERX552244.9.dc.fa|contig_8865_52
ERX552244.9.dc.fltr_GVOGm_0461.copy1	ERX552244.9.dc.fltr	GVOGm_0461	1155	1523	1	ERX552244.9.dc.fa|contig_16066_5
ERX552244.9.dc.fltr_GVOGm_0095.copy1	ERX552244.9.dc.fltr	GVOGm_0095	957	943.7	1	ERX552244.9.dc.fa|contig_16833_23
ERX552244.9.dc.fltr_GVOGm_0172.copy1	ERX552244.9.dc.fltr	GVOGm_0172	354	442.9	1	ERX552244.9.dc.fa|contig_8865_111
ERX552244.9.dc.fltr_GVOGm_0088.copy1	ERX552244.9.dc.fltr	GVOGm_0088	843	1300.3	1	ERX552244.9.dc.fa|contig_8865_78
ERX552244.9.dc.fltr_GVOGm_0056.copy1	ERX552244.9.dc.fltr	GVOGm_0056	356	291	1	ERX552244.9.dc.fa|contig_8865_12
ERX552244.9.dc.fltr_GVOGm_0018.copy1	ERX552244.9.dc.fltr	GVOGm_0018	301	44.3	1	ERX552244.9.dc.fa|contig_8865_17
ERX552244.9.dc.fltr_GVOGm_0018.copy2	ERX552244.9.dc.fltr	GVOGm_0018	309	243.6	1	ERX552244.9.dc.fa|contig_8865_105
ERX552244.9.dc.fltr_GVOGm_0214.copy1	ERX552244.9.dc.fltr	GVOGm_0214	350	387	1	ERX552244.9.dc.fa|contig_20694_93
ERX552244.9.dc.fltr_GVOGm_0048.copy1	ERX552244.9.dc.fltr	GVOGm_0048	368	348.4	1	ERX552244.9.dc.fa|contig_8865_45
ERX552244.9.dc.fltr_GVOGm_0129.copy1	ERX552244.9.dc.fltr	GVOGm_0129	185	259.4	1	ERX552244.9.dc.fa|contig_8865_65
ERX552244.9.dc.fltr_GVOGm_0787.copy1	ERX552244.9.dc.fltr	GVOGm_0787	197	262.6	1	ERX552244.9.dc.fa|contig_20694_80
ERX552244.9.dc.fltr_GVOGm_0036.copy1	ERX552244.9.dc.fltr	GVOGm_0036	1135	1138.2	1	ERX552244.9.dc.fa|contig_20694_9
ERX552244.9.dc.fltr_GVOGm_0004.copy1	ERX552244.9.dc.fltr	GVOGm_0004	188	159.9	1	ERX552244.9.dc.fa|contig_8865_101
ERX552244.9.dc.fltr_GVOGm_0004.copy2	ERX552244.9.dc.fltr	GVOGm_0004	152	91.6	1	ERX552244.9.dc.fa|contig_16066_36
ERX552244.9.dc.fltr_GVOGm_0004.copy3	ERX552244.9.dc.fltr	GVOGm_0004	144	158.6	1	ERX552244.9.dc.fa|contig_20694_15
ERX552244.9.dc.fltr_GVOGm_0152.copy1	ERX552244.9.dc.fltr	GVOGm_0152	229	229.7	1	ERX552244.9.dc.fa|contig_8865_32
ERX552244.9.dc.fltr_GVOGm_0028.copy1	ERX552244.9.dc.fltr	GVOGm_0028	208	185.6	1	ERX552244.9.dc.fa|contig_20694_83
ERX552244.9.dc.fltr_GVOGm_0160.copy1	ERX552244.9.dc.fltr	GVOGm_0160	198	221.3	1	ERX552244.9.dc.fa|contig_20694_55
ERX552244.9.dc.fltr_GVOGm_0160.copy2	ERX552244.9.dc.fltr	GVOGm_0160	171	198.4	1	ERX552244.9.dc.fa|contig_16390_25
ERX552244.9.dc.fltr_GVOGm_0263.copy1	ERX552244.9.dc.fltr	GVOGm_0263	166	201.1	1	ERX552244.9.dc.fa|contig_16066_6
ERX552244.9.dc.fltr_GVOGm_0115.copy1	ERX552244.9.dc.fltr	GVOGm_0115	506	431.6	1	ERX552244.9.dc.fa|contig_20694_39
ERX552244.9.dc.fltr_GVOGm_0031.copy1	ERX552244.9.dc.fltr	GVOGm_0031	461	425.1	1	ERX552244.9.dc.fa|contig_8865_70
ERX552244.9.dc.fltr_GVOGm_0189.copy1	ERX552244.9.dc.fltr	GVOGm_0189	276	212.6	1	ERX552244.9.dc.fa|contig_20694_40
ERX552244.9.dc.fltr_GVOGm_0083.copy1	ERX552244.9.dc.fltr	GVOGm_0083	266	353.8	1	ERX552244.9.dc.fa|contig_20694_14
ERX552244.9.dc.fltr_GVOGm_0694.copy1	ERX552244.9.dc.fltr	GVOGm_0694	211	97	1	ERX552244.9.dc.fa|contig_16833_15
ERX552244.9.dc.fltr_GVOGm_0001.copy1	ERX552244.9.dc.fltr	GVOGm_0001	534	555.8	1	ERX552244.9.dc.fa|contig_16066_33
ERX552244.9.dc.fltr_GVOGm_0041.copy1	ERX552244.9.dc.fltr	GVOGm_0041	199	207.8	1	ERX552244.9.dc.fa|contig_8865_106
ERX552244.9.dc.fltr_GVOGm_0798.copy1	ERX552244.9.dc.fltr	GVOGm_0798	351	403	1	ERX552244.9.dc.fa|contig_20694_109
ERX552244.9.dc.fltr_GVOGm_0027.copy1	ERX552244.9.dc.fltr	GVOGm_0027	230	197.1	1	ERX552244.9.dc.fa|contig_16833_26
GVMAG-M-3300009496-9.fltr_GVOGm_0054.copy1	GVMAG-M-3300009496-9.fltr	GVOGm_0054	1010	664.7	1	GVMAG-M-3300009496-9.fna|Ga0115570_10000235_5
GVMAG-M-3300009496-9.fltr_GVOGm_0003.copy1	GVMAG-M-3300009496-9.fltr	GVOGm_0003	496	343.2	1	GVMAG-M-3300009496-9.fna|Ga0115570_10000235_44
GVMAG-M-3300009496-9.fltr_GVOGm_0013.copy1	GVMAG-M-3300009496-9.fltr	GVOGm_0013	467	440.5	1	GVMAG-M-3300009496-9.fna|Ga0115570_10001106_5
GVMAG-M-3300009496-9.fltr_GVOGm_0023.copy1	GVMAG-M-3300009496-9.fltr	GVOGm_0023	1476	1422.4	1	GVMAG-M-3300009496-9.fna|Ga0115570_10000304_25
GVMAG-M-3300009496-9.fltr_GVOGm_0890.copy1	GVMAG-M-3300009496-9.fltr	GVOGm_0890	373	156.9	1	GVMAG-M-3300009496-9.fna|Ga0115570_10000666_15
GVMAG-M-3300009496-9.fltr_GVOGm_1574.copy1	GVMAG-M-3300009496-9.fltr	GVOGm_1574	321	479.7	1	GVMAG-M-3300009496-9.fna|Ga0115570_10001391_9
GVMAG-M-3300009496-9.fltr_GVOGm_0004.copy1	GVMAG-M-3300009496-9.fltr	GVOGm_0004	103	38.4	1	GVMAG-M-3300009496-9.fna|Ga0115570_10000666_11
GVMAG-M-3300009496-9.fltr_GVOGm_0694.copy1	GVMAG-M-3300009496-9.fltr	GVOGm_0694	193	126.2	1	GVMAG-M-3300009496-9.fna|Ga0115570_10000367_33
GVMAG-M-3300009496-9.fltr_GVOGm_0027.copy1	GVMAG-M-3300009496-9.fltr	GVOGm_0027	91	70.4	1	GVMAG-M-3300009496-9.fna|Ga0115570_10000235_6
GVMAG-M-3300009419-14.fltr_GVOGm_0054.copy1	GVMAG-M-3300009419-14.fltr	GVOGm_0054	1030	1010.9	1	GVMAG-M-3300009419-14.fna|Ga0114982_1000797_4
GVMAG-M-3300009419-14.fltr_GVOGm_0020.copy1	GVMAG-M-3300009419-14.fltr	GVOGm_0020	1011	483.3	1	GVMAG-M-3300009419-14.fna|Ga0114982_1000050_7
GVMAG-M-3300009419-14.fltr_GVOGm_0020.copy2	GVMAG-M-3300009419-14.fltr	GVOGm_0020	888	488	1	GVMAG-M-3300009419-14.fna|Ga0114982_1000051_5
GVMAG-M-3300009419-14.fltr_GVOGm_0003.copy1	GVMAG-M-3300009419-14.fltr	GVOGm_0003	529	568.3	1	GVMAG-M-3300009419-14.fna|Ga0114982_1000050_40
GVMAG-M-3300009419-14.fltr_GVOGm_0003.copy2	GVMAG-M-3300009419-14.fltr	GVOGm_0003	533	453.9	1	GVMAG-M-3300009419-14.fna|Ga0114982_1000051_27
GVMAG-M-3300009419-14.fltr_GVOGm_0013.copy1	GVMAG-M-3300009419-14.fltr	GVOGm_0013	445	502.1	1	GVMAG-M-3300009419-14.fna|Ga0114982_1000051_57
GVMAG-M-3300009419-14.fltr_GVOGm_0022.copy1	GVMAG-M-3300009419-14.fltr	GVOGm_0022	1152	1329	1	GVMAG-M-3300009419-14.fna|Ga0114982_1000050_45
GVMAG-M-3300009419-14.fltr_GVOGm_0022.copy2	GVMAG-M-3300009419-14.fltr	GVOGm_0022	1176	1069.6	1	GVMAG-M-3300009419-14.fna|Ga0114982_1000797_9
GVMAG-M-3300009419-14.fltr_GVOGm_0023.copy1	GVMAG-M-3300009419-14.fltr	GVOGm_0023	1418	1732.6	1	GVMAG-M-3300009419-14.fna|Ga0114982_1000051_25
GVMAG-M-3300009419-14.fltr_GVOGm_0239.copy1	GVMAG-M-3300009419-14.fltr	GVOGm_0239	264	300.6	1	GVMAG-M-3300009419-14.fna|Ga0114982_1000051_49
GVMAG-M-3300009419-14.fltr_GVOGm_0890.copy1	GVMAG-M-3300009419-14.fltr	GVOGm_0890	383	187.1	1	GVMAG-M-3300009419-14.fna|Ga0114982_1000050_80
GVMAG-M-3300009419-14.fltr_GVOGm_0095.copy1	GVMAG-M-3300009419-14.fltr	GVOGm_0095	899	833.5	1	GVMAG-M-3300009419-14.fna|Ga0114982_1000050_22
GVMAG-M-3300009419-14.fltr_GVOGm_0088.copy1	GVMAG-M-3300009419-14.fltr	GVOGm_0088	763	1219.1	1	GVMAG-M-3300009419-14.fna|Ga0114982_1000797_10
GVMAG-M-3300009419-14.fltr_GVOGm_0056.copy1	GVMAG-M-3300009419-14.fltr	GVOGm_0056	241	147.6	1	GVMAG-M-3300009419-14.fna|Ga0114982_1000050_13
GVMAG-M-3300009419-14.fltr_GVOGm_0214.copy1	GVMAG-M-3300009419-14.fltr	GVOGm_0214	255	151.5	1	GVMAG-M-3300009419-14.fna|Ga0114982_1000796_6
GVMAG-M-3300009419-14.fltr_GVOGm_0036.copy1	GVMAG-M-3300009419-14.fltr	GVOGm_0036	1117	690.3	1	GVMAG-M-3300009419-14.fna|Ga0114982_1000050_10
GVMAG-M-3300009419-14.fltr_GVOGm_0004.copy1	GVMAG-M-3300009419-14.fltr	GVOGm_0004	240	88.3	1	GVMAG-M-3300009419-14.fna|Ga0114982_1000050_26
GVMAG-M-3300009419-14.fltr_GVOGm_0004.copy2	GVMAG-M-3300009419-14.fltr	GVOGm_0004	212	89.1	1	GVMAG-M-3300009419-14.fna|Ga0114982_1000050_47
GVMAG-M-3300009419-14.fltr_GVOGm_0263.copy1	GVMAG-M-3300009419-14.fltr	GVOGm_0263	199	158.4	1	GVMAG-M-3300009419-14.fna|Ga0114982_1000797_14
GVMAG-M-3300009419-14.fltr_GVOGm_0083.copy1	GVMAG-M-3300009419-14.fltr	GVOGm_0083	257	293.1	1	GVMAG-M-3300009419-14.fna|Ga0114982_1000051_9
GVMAG-M-3300009419-14.fltr_GVOGm_0001.copy1	GVMAG-M-3300009419-14.fltr	GVOGm_0001	433	330.9	1	GVMAG-M-3300009419-14.fna|Ga0114982_1000050_48
GVMAG-M-3300009419-14.fltr_GVOGm_0798.copy1	GVMAG-M-3300009419-14.fltr	GVOGm_0798	264	317.6	1	GVMAG-M-3300009419-14.fna|Ga0114982_1000051_33
GVMAG-M-3300009419-14.fltr_GVOGm_0027.copy1	GVMAG-M-3300009419-14.fltr	GVOGm_0027	113	89.5	1	GVMAG-M-3300009419-14.fna|Ga0114982_1000050_19
GVMAG-M-3300005613-33.fltr_GVOGm_0054.copy1	GVMAG-M-3300005613-33.fltr	GVOGm_0054	1048	1058.8	1	GVMAG-M-3300005613-33.fna|Ga0074649_1000460_54
GVMAG-M-3300005613-33.fltr_GVOGm_0054.copy2	GVMAG-M-3300005613-33.fltr	GVOGm_0054	178	94.8	1	GVMAG-M-3300005613-33.fna|Ga0074649_1000649_47
GVMAG-M-3300005613-33.fltr_GVOGm_0020.copy1	GVMAG-M-3300005613-33.fltr	GVOGm_0020	1184	575.8	1	GVMAG-M-3300005613-33.fna|Ga0074649_1000364_45
GVMAG-M-3300005613-33.fltr_GVOGm_0020.copy2	GVMAG-M-3300005613-33.fltr	GVOGm_0020	614	159	1	GVMAG-M-3300005613-33.fna|Ga0074649_1002519_18
GVMAG-M-3300005613-33.fltr_GVOGm_0020.copy3	GVMAG-M-3300005613-33.fltr	GVOGm_0020	403	33.9	1	GVMAG-M-3300005613-33.fna|Ga0074649_1000063_104
GVMAG-M-3300005613-33.fltr_GVOGm_0003.copy1	GVMAG-M-3300005613-33.fltr	GVOGm_0003	508	614.6	1	GVMAG-M-3300005613-33.fna|Ga0074649_1000063_72
GVMAG-M-3300005613-33.fltr_GVOGm_0003.copy2	GVMAG-M-3300005613-33.fltr	GVOGm_0003	324	32.6	1	GVMAG-M-3300005613-33.fna|Ga0074649_1000649_22
GVMAG-M-3300005613-33.fltr_GVOGm_0003.copy3	GVMAG-M-3300005613-33.fltr	GVOGm_0003	525	477.3	1	GVMAG-M-3300005613-33.fna|Ga0074649_1000364_7
GVMAG-M-3300005613-33.fltr_GVOGm_0013.copy1	GVMAG-M-3300005613-33.fltr	GVOGm_0013	494	584.1	1	GVMAG-M-3300005613-33.fna|Ga0074649_1000063_139
GVMAG-M-3300005613-33.fltr_GVOGm_0760.copy1	GVMAG-M-3300005613-33.fltr	GVOGm_0760	277	421.3	1	GVMAG-M-3300005613-33.fna|Ga0074649_1000063_98
GVMAG-M-3300005613-33.fltr_GVOGm_0023.copy1	GVMAG-M-3300005613-33.fltr	GVOGm_0023	1538	1695	1	GVMAG-M-3300005613-33.fna|Ga0074649_1000649_11
GVMAG-M-3300005613-33.fltr_GVOGm_0239.copy1	GVMAG-M-3300005613-33.fltr	GVOGm_0239	300	287.8	1	GVMAG-M-3300005613-33.fna|Ga0074649_1000364_3
GVMAG-M-3300005613-33.fltr_GVOGm_0890.copy1	GVMAG-M-3300005613-33.fltr	GVOGm_0890	428	189	1	GVMAG-M-3300005613-33.fna|Ga0074649_1000063_75
GVMAG-M-3300005613-33.fltr_GVOGm_0461.copy1	GVMAG-M-3300005613-33.fltr	GVOGm_0461	1172	1550.9	1	GVMAG-M-3300005613-33.fna|Ga0074649_1000364_20
GVMAG-M-3300005613-33.fltr_GVOGm_0056.copy1	GVMAG-M-3300005613-33.fltr	GVOGm_0056	350	195.8	1	GVMAG-M-3300005613-33.fna|Ga0074649_1000364_4
GVMAG-M-3300005613-33.fltr_GVOGm_0214.copy1	GVMAG-M-3300005613-33.fltr	GVOGm_0214	375	303.3	1	GVMAG-M-3300005613-33.fna|Ga0074649_1000460_44
GVMAG-M-3300005613-33.fltr_GVOGm_1574.copy1	GVMAG-M-3300005613-33.fltr	GVOGm_1574	320	512.8	1	GVMAG-M-3300005613-33.fna|Ga0074649_1000460_41
GVMAG-M-3300005613-33.fltr_GVOGm_0048.copy1	GVMAG-M-3300005613-33.fltr	GVOGm_0048	492	214.2	1	GVMAG-M-3300005613-33.fna|Ga0074649_1000063_100
GVMAG-M-3300005613-33.fltr_GVOGm_0787.copy1	GVMAG-M-3300005613-33.fltr	GVOGm_0787	193	260.2	1	GVMAG-M-3300005613-33.fna|Ga0074649_1000649_44
GVMAG-M-3300005613-33.fltr_GVOGm_0036.copy1	GVMAG-M-3300005613-33.fltr	GVOGm_0036	1054	521.7	1	GVMAG-M-3300005613-33.fna|Ga0074649_1000364_49
GVMAG-M-3300005613-33.fltr_GVOGm_0004.copy1	GVMAG-M-3300005613-33.fltr	GVOGm_0004	175	139.5	1	GVMAG-M-3300005613-33.fna|Ga0074649_1000364_44
GVMAG-M-3300005613-33.fltr_GVOGm_0004.copy2	GVMAG-M-3300005613-33.fltr	GVOGm_0004	269	110.8	1	GVMAG-M-3300005613-33.fna|Ga0074649_1000364_27
GVMAG-M-3300005613-33.fltr_GVOGm_0152.copy1	GVMAG-M-3300005613-33.fltr	GVOGm_0152	245	216.1	1	GVMAG-M-3300005613-33.fna|Ga0074649_1000063_109
GVMAG-M-3300005613-33.fltr_GVOGm_0028.copy1	GVMAG-M-3300005613-33.fltr	GVOGm_0028	200	181.6	1	GVMAG-M-3300005613-33.fna|Ga0074649_1000460_29
GVMAG-M-3300005613-33.fltr_GVOGm_0263.copy1	GVMAG-M-3300005613-33.fltr	GVOGm_0263	180	175.3	1	GVMAG-M-3300005613-33.fna|Ga0074649_1000364_17
GVMAG-M-3300005613-33.fltr_GVOGm_0083.copy1	GVMAG-M-3300005613-33.fltr	GVOGm_0083	276	31.6	1	GVMAG-M-3300005613-33.fna|Ga0074649_1000460_14
GVMAG-M-3300005613-33.fltr_GVOGm_0001.copy1	GVMAG-M-3300005613-33.fltr	GVOGm_0001	591	384.3	1	GVMAG-M-3300005613-33.fna|Ga0074649_1000649_46
GVMAG-S-1035082-55.fltr_GVOGm_0054.copy1	GVMAG-S-1035082-55.fltr	GVOGm_0054	1544	1159.8	1	GVMAG-S-1035082-55.fna|1035082_contig_2127_2
GVMAG-S-1035082-55.fltr_GVOGm_0003.copy1	GVMAG-S-1035082-55.fltr	GVOGm_0003	545	599	1	GVMAG-S-1035082-55.fna|1035082_contig_102_1
GVMAG-S-1035082-55.fltr_GVOGm_0003.copy2	GVMAG-S-1035082-55.fltr	GVOGm_0003	557	394.2	1	GVMAG-S-1035082-55.fna|1035082_contig_1575_2
GVMAG-S-1035082-55.fltr_GVOGm_0013.copy1	GVMAG-S-1035082-55.fltr	GVOGm_0013	161	169.2	1	GVMAG-S-1035082-55.fna|1035082_contig_102_57
GVMAG-S-1035082-55.fltr_GVOGm_0022.copy1	GVMAG-S-1035082-55.fltr	GVOGm_0022	1708	1436.7	1	GVMAG-S-1035082-55.fna|1035082_contig_998_9
GVMAG-S-1035082-55.fltr_GVOGm_0022.copy2	GVMAG-S-1035082-55.fltr	GVOGm_0022	1552	1422.9	1	GVMAG-S-1035082-55.fna|1035082_contig_273_16
GVMAG-S-1035082-55.fltr_GVOGm_0760.copy1	GVMAG-S-1035082-55.fltr	GVOGm_0760	280	413.4	1	GVMAG-S-1035082-55.fna|1035082_contig_102_11
GVMAG-S-1035082-55.fltr_GVOGm_0023.copy1	GVMAG-S-1035082-55.fltr	GVOGm_0023	190	210.3	1	GVMAG-S-1035082-55.fna|1035082_contig_301_28
GVMAG-S-1035082-55.fltr_GVOGm_0890.copy1	GVMAG-S-1035082-55.fltr	GVOGm_0890	381	141	1	GVMAG-S-1035082-55.fna|1035082_contig_789_12
GVMAG-S-1035082-55.fltr_GVOGm_0461.copy1	GVMAG-S-1035082-55.fltr	GVOGm_0461	1150	1611.8	1	GVMAG-S-1035082-55.fna|1035082_contig_897_2
GVMAG-S-1035082-55.fltr_GVOGm_0095.copy1	GVMAG-S-1035082-55.fltr	GVOGm_0095	300	337.2	1	GVMAG-S-1035082-55.fna|1035082_contig_897_18
GVMAG-S-1035082-55.fltr_GVOGm_0088.copy1	GVMAG-S-1035082-55.fltr	GVOGm_0088	297	449.6	1	GVMAG-S-1035082-55.fna|1035082_contig_2266_12
GVMAG-S-1035082-55.fltr_GVOGm_0088.copy2	GVMAG-S-1035082-55.fltr	GVOGm_0088	1020	918.9	1	GVMAG-S-1035082-55.fna|1035082_contig_939_18
GVMAG-S-1035082-55.fltr_GVOGm_0056.copy1	GVMAG-S-1035082-55.fltr	GVOGm_0056	372	265.3	1	GVMAG-S-1035082-55.fna|1035082_contig_301_7
GVMAG-S-1035082-55.fltr_GVOGm_0214.copy1	GVMAG-S-1035082-55.fltr	GVOGm_0214	357	346.3	1	GVMAG-S-1035082-55.fna|1035082_contig_1282_7
GVMAG-S-1035082-55.fltr_GVOGm_1574.copy1	GVMAG-S-1035082-55.fltr	GVOGm_1574	323	523.1	1	GVMAG-S-1035082-55.fna|1035082_contig_102_6
GVMAG-S-1035082-55.fltr_GVOGm_0048.copy1	GVMAG-S-1035082-55.fltr	GVOGm_0048	322	337.6	1	GVMAG-S-1035082-55.fna|1035082_contig_2266_4
GVMAG-S-1035082-55.fltr_GVOGm_0129.copy1	GVMAG-S-1035082-55.fltr	GVOGm_0129	198	249.8	1	GVMAG-S-1035082-55.fna|1035082_contig_102_25
GVMAG-S-1035082-55.fltr_GVOGm_0787.copy1	GVMAG-S-1035082-55.fltr	GVOGm_0787	197	267.4	1	GVMAG-S-1035082-55.fna|1035082_contig_301_22
GVMAG-S-1035082-55.fltr_GVOGm_0004.copy1	GVMAG-S-1035082-55.fltr	GVOGm_0004	199	98.2	1	GVMAG-S-1035082-55.fna|1035082_contig_998_3
GVMAG-S-1035082-55.fltr_GVOGm_0004.copy2	GVMAG-S-1035082-55.fltr	GVOGm_0004	144	134.2	1	GVMAG-S-1035082-55.fna|1035082_contig_1282_14
GVMAG-S-1035082-55.fltr_GVOGm_0152.copy1	GVMAG-S-1035082-55.fltr	GVOGm_0152	247	231.4	1	GVMAG-S-1035082-55.fna|1035082_contig_939_2
GVMAG-S-1035082-55.fltr_GVOGm_0160.copy1	GVMAG-S-1035082-55.fltr	GVOGm_0160	153	154.1	1	GVMAG-S-1035082-55.fna|1035082_contig_1648_6
GVMAG-S-1035082-55.fltr_GVOGm_0031.copy1	GVMAG-S-1035082-55.fltr	GVOGm_0031	426	438.9	1	GVMAG-S-1035082-55.fna|1035082_contig_2266_9
GVMAG-S-1035082-55.fltr_GVOGm_0083.copy1	GVMAG-S-1035082-55.fltr	GVOGm_0083	264	337.5	1	GVMAG-S-1035082-55.fna|1035082_contig_1282_15
GVMAG-S-1035082-55.fltr_GVOGm_0694.copy1	GVMAG-S-1035082-55.fltr	GVOGm_0694	229	73.4	1	GVMAG-S-1035082-55.fna|1035082_contig_273_17
GVMAG-S-1035082-55.fltr_GVOGm_0001.copy1	GVMAG-S-1035082-55.fltr	GVOGm_0001	421	440.2	1	GVMAG-S-1035082-55.fna|1035082_contig_998_1
GVMAG-S-1035082-55.fltr_GVOGm_0798.copy1	GVMAG-S-1035082-55.fltr	GVOGm_0798	332	373.4	1	GVMAG-S-1035082-55.fna|1035082_contig_2127_9
GVMAG-S-1035082-55.fltr_GVOGm_0027.copy1	GVMAG-S-1035082-55.fltr	GVOGm_0027	214	208.3	1	GVMAG-S-1035082-55.fna|1035082_contig_897_14
GVMAG-M-3300005662-62.fltr_GVOGm_0054.copy1	GVMAG-M-3300005662-62.fltr	GVOGm_0054	1502	1297.7	1	GVMAG-M-3300005662-62.fna|Ga0078894_10000231_14
GVMAG-M-3300005662-62.fltr_GVOGm_0020.copy1	GVMAG-M-3300005662-62.fltr	GVOGm_0020	1413	721.5	1	GVMAG-M-3300005662-62.fna|Ga0078894_10000132_15
GVMAG-M-3300005662-62.fltr_GVOGm_0020.copy2	GVMAG-M-3300005662-62.fltr	GVOGm_0020	1248	501.8	1	GVMAG-M-3300005662-62.fna|Ga0078894_10000231_26
GVMAG-M-3300005662-62.fltr_GVOGm_0003.copy1	GVMAG-M-3300005662-62.fltr	GVOGm_0003	297	214.8	1	GVMAG-M-3300005662-62.fna|Ga0078894_10002582_2
GVMAG-M-3300005662-62.fltr_GVOGm_0013.copy1	GVMAG-M-3300005662-62.fltr	GVOGm_0013	551	642.4	1	GVMAG-M-3300005662-62.fna|Ga0078894_10000144_35
GVMAG-M-3300005662-62.fltr_GVOGm_0022.copy1	GVMAG-M-3300005662-62.fltr	GVOGm_0022	1204	1570.1	1	GVMAG-M-3300005662-62.fna|Ga0078894_10000132_37
GVMAG-M-3300005662-62.fltr_GVOGm_0022.copy2	GVMAG-M-3300005662-62.fltr	GVOGm_0022	1545	1469.4	1	GVMAG-M-3300005662-62.fna|Ga0078894_10000405_2
GVMAG-M-3300005662-62.fltr_GVOGm_0023.copy1	GVMAG-M-3300005662-62.fltr	GVOGm_0023	2029	2113.3	1	GVMAG-M-3300005662-62.fna|Ga0078894_10000125_24
GVMAG-M-3300005662-62.fltr_GVOGm_0239.copy1	GVMAG-M-3300005662-62.fltr	GVOGm_0239	261	221.1	1	GVMAG-M-3300005662-62.fna|Ga0078894_10000482_7
GVMAG-M-3300005662-62.fltr_GVOGm_0890.copy1	GVMAG-M-3300005662-62.fltr	GVOGm_0890	387	167.1	1	GVMAG-M-3300005662-62.fna|Ga0078894_10002582_5
GVMAG-M-3300005662-62.fltr_GVOGm_0095.copy1	GVMAG-M-3300005662-62.fltr	GVOGm_0095	938	932.7	1	GVMAG-M-3300005662-62.fna|Ga0078894_10000405_11
GVMAG-M-3300005662-62.fltr_GVOGm_0172.copy1	GVMAG-M-3300005662-62.fltr	GVOGm_0172	357	469.8	1	GVMAG-M-3300005662-62.fna|Ga0078894_10000144_17
GVMAG-M-3300005662-62.fltr_GVOGm_0088.copy1	GVMAG-M-3300005662-62.fltr	GVOGm_0088	1206	1332.8	1	GVMAG-M-3300005662-62.fna|Ga0078894_10000144_3
GVMAG-M-3300005662-62.fltr_GVOGm_0056.copy1	GVMAG-M-3300005662-62.fltr	GVOGm_0056	387	307.7	1	GVMAG-M-3300005662-62.fna|Ga0078894_10000153_39
GVMAG-M-3300005662-62.fltr_GVOGm_0018.copy1	GVMAG-M-3300005662-62.fltr	GVOGm_0018	307	283.8	1	GVMAG-M-3300005662-62.fna|Ga0078894_10000144_12
GVMAG-M-3300005662-62.fltr_GVOGm_0214.copy1	GVMAG-M-3300005662-62.fltr	GVOGm_0214	349	413.4	1	GVMAG-M-3300005662-62.fna|Ga0078894_10000231_10
GVMAG-M-3300005662-62.fltr_GVOGm_1574.copy1	GVMAG-M-3300005662-62.fltr	GVOGm_1574	325	552.2	1	GVMAG-M-3300005662-62.fna|Ga0078894_10000144_25
GVMAG-M-3300005662-62.fltr_GVOGm_0036.copy1	GVMAG-M-3300005662-62.fltr	GVOGm_0036	1320	1237.4	1	GVMAG-M-3300005662-62.fna|Ga0078894_10000132_23
GVMAG-M-3300005662-62.fltr_GVOGm_0004.copy1	GVMAG-M-3300005662-62.fltr	GVOGm_0004	150	97.7	1	GVMAG-M-3300005662-62.fna|Ga0078894_10000153_16
GVMAG-M-3300005662-62.fltr_GVOGm_0004.copy2	GVMAG-M-3300005662-62.fltr	GVOGm_0004	144	157.9	1	GVMAG-M-3300005662-62.fna|Ga0078894_10000132_13
GVMAG-M-3300005662-62.fltr_GVOGm_0004.copy3	GVMAG-M-3300005662-62.fltr	GVOGm_0004	214	155.6	1	GVMAG-M-3300005662-62.fna|Ga0078894_10000144_9
GVMAG-M-3300005662-62.fltr_GVOGm_0152.copy1	GVMAG-M-3300005662-62.fltr	GVOGm_0152	250	230.4	1	GVMAG-M-3300005662-62.fna|Ga0078894_10000125_5
GVMAG-M-3300005662-62.fltr_GVOGm_0160.copy1	GVMAG-M-3300005662-62.fltr	GVOGm_0160	209	217.5	1	GVMAG-M-3300005662-62.fna|Ga0078894_10000628_1
GVMAG-M-3300005662-62.fltr_GVOGm_0115.copy1	GVMAG-M-3300005662-62.fltr	GVOGm_0115	483	441.1	1	GVMAG-M-3300005662-62.fna|Ga0078894_10000628_15
GVMAG-M-3300005662-62.fltr_GVOGm_0031.copy1	GVMAG-M-3300005662-62.fltr	GVOGm_0031	120	74.5	1	GVMAG-M-3300005662-62.fna|Ga0078894_10000144_1
GVMAG-M-3300005662-62.fltr_GVOGm_0189.copy1	GVMAG-M-3300005662-62.fltr	GVOGm_0189	285	243.3	1	GVMAG-M-3300005662-62.fna|Ga0078894_10000628_14
GVMAG-M-3300005662-62.fltr_GVOGm_0083.copy1	GVMAG-M-3300005662-62.fltr	GVOGm_0083	265	364.8	1	GVMAG-M-3300005662-62.fna|Ga0078894_10000132_14
GVMAG-M-3300005662-62.fltr_GVOGm_0694.copy1	GVMAG-M-3300005662-62.fltr	GVOGm_0694	221	111.2	1	GVMAG-M-3300005662-62.fna|Ga0078894_10000405_3
GVMAG-M-3300005662-62.fltr_GVOGm_0001.copy1	GVMAG-M-3300005662-62.fltr	GVOGm_0001	536	647.8	1	GVMAG-M-3300005662-62.fna|Ga0078894_10000153_20
GVMAG-M-3300005662-62.fltr_GVOGm_0041.copy1	GVMAG-M-3300005662-62.fltr	GVOGm_0041	198	222.6	1	GVMAG-M-3300005662-62.fna|Ga0078894_10000144_13
GVMAG-M-3300005662-62.fltr_GVOGm_0798.copy1	GVMAG-M-3300005662-62.fltr	GVOGm_0798	341	406.7	1	GVMAG-M-3300005662-62.fna|Ga0078894_10000231_24
GVMAG-M-3300010160-26.fltr_GVOGm_0054.copy1	GVMAG-M-3300010160-26.fltr	GVOGm_0054	1481	400.9	1	GVMAG-M-3300010160-26.fna|Ga0114967_10000161_11
GVMAG-M-3300010160-26.fltr_GVOGm_0020.copy1	GVMAG-M-3300010160-26.fltr	GVOGm_0020	1137	240.1	1	GVMAG-M-3300010160-26.fna|Ga0114967_10000103_44
GVMAG-M-3300010160-26.fltr_GVOGm_0003.copy1	GVMAG-M-3300010160-26.fltr	GVOGm_0003	540	157.7	1	GVMAG-M-3300010160-26.fna|Ga0114967_10000683_19
GVMAG-M-3300010160-26.fltr_GVOGm_0013.copy1	GVMAG-M-3300010160-26.fltr	GVOGm_0013	589	195.8	1	GVMAG-M-3300010160-26.fna|Ga0114967_10000161_31
GVMAG-M-3300010160-26.fltr_GVOGm_0022.copy1	GVMAG-M-3300010160-26.fltr	GVOGm_0022	1227	901.8	1	GVMAG-M-3300010160-26.fna|Ga0114967_10000308_29
GVMAG-M-3300010160-26.fltr_GVOGm_0760.copy1	GVMAG-M-3300010160-26.fltr	GVOGm_0760	392	61.6	1	GVMAG-M-3300010160-26.fna|Ga0114967_10000683_13
GVMAG-M-3300010160-26.fltr_GVOGm_0023.copy1	GVMAG-M-3300010160-26.fltr	GVOGm_0023	1443	1078.4	1	GVMAG-M-3300010160-26.fna|Ga0114967_10000103_28
GVMAG-M-3300010160-26.fltr_GVOGm_0461.copy1	GVMAG-M-3300010160-26.fltr	GVOGm_0461	1196	798	1	GVMAG-M-3300010160-26.fna|Ga0114967_10000103_37
GVMAG-M-3300010160-26.fltr_GVOGm_0095.copy1	GVMAG-M-3300010160-26.fltr	GVOGm_0095	996	385	1	GVMAG-M-3300010160-26.fna|Ga0114967_10000308_3
GVMAG-M-3300010160-26.fltr_GVOGm_0172.copy1	GVMAG-M-3300010160-26.fltr	GVOGm_0172	360	107.7	1	GVMAG-M-3300010160-26.fna|Ga0114967_10000161_44
GVMAG-M-3300010160-26.fltr_GVOGm_0088.copy1	GVMAG-M-3300010160-26.fltr	GVOGm_0088	774	915.4	1	GVMAG-M-3300010160-26.fna|Ga0114967_10000683_4
GVMAG-M-3300010160-26.fltr_GVOGm_0056.copy1	GVMAG-M-3300010160-26.fltr	GVOGm_0056	359	44.6	1	GVMAG-M-3300010160-26.fna|Ga0114967_10000161_6
GVMAG-M-3300010160-26.fltr_GVOGm_1574.copy1	GVMAG-M-3300010160-26.fltr	GVOGm_1574	333	302.7	1	GVMAG-M-3300010160-26.fna|Ga0114967_10000161_34
GVMAG-M-3300010160-26.fltr_GVOGm_0787.copy1	GVMAG-M-3300010160-26.fltr	GVOGm_0787	200	173.6	1	GVMAG-M-3300010160-26.fna|Ga0114967_10000161_10
GVMAG-M-3300010160-26.fltr_GVOGm_0036.copy1	GVMAG-M-3300010160-26.fltr	GVOGm_0036	836	363	1	GVMAG-M-3300010160-26.fna|Ga0114967_10000103_51
GVMAG-M-3300010160-26.fltr_GVOGm_0031.copy1	GVMAG-M-3300010160-26.fltr	GVOGm_0031	379	77	1	GVMAG-M-3300010160-26.fna|Ga0114967_10000103_41
GVMAG-M-3300010160-26.fltr_GVOGm_0189.copy1	GVMAG-M-3300010160-26.fltr	GVOGm_0189	215	30.9	1	GVMAG-M-3300010160-26.fna|Ga0114967_10000161_4
GVMAG-M-3300010160-26.fltr_GVOGm_0083.copy1	GVMAG-M-3300010160-26.fltr	GVOGm_0083	192	28	1	GVMAG-M-3300010160-26.fna|Ga0114967_10000103_10
GVMAG-M-3300010160-26.fltr_GVOGm_0083.copy2	GVMAG-M-3300010160-26.fltr	GVOGm_0083	254	117.9	1	GVMAG-M-3300010160-26.fna|Ga0114967_10000103_43
GVMAG-M-3300010160-26.fltr_GVOGm_0694.copy1	GVMAG-M-3300010160-26.fltr	GVOGm_0694	195	110.3	1	GVMAG-M-3300010160-26.fna|Ga0114967_10000103_39
GVMAG-M-3300010160-26.fltr_GVOGm_0027.copy1	GVMAG-M-3300010160-26.fltr	GVOGm_0027	165	83.5	1	GVMAG-M-3300010160-26.fna|Ga0114967_10000308_5
GVMAG-S-1101169-102.fltr_GVOGm_0054.copy1	GVMAG-S-1101169-102.fltr	GVOGm_0054	1288	1287.1	1	GVMAG-S-1101169-102.fna|1101169_contig_4271_10
GVMAG-S-1101169-102.fltr_GVOGm_0020.copy1	GVMAG-S-1101169-102.fltr	GVOGm_0020	1191	568.3	1	GVMAG-S-1101169-102.fna|1101169_contig_561_3
GVMAG-S-1101169-102.fltr_GVOGm_0020.copy2	GVMAG-S-1101169-102.fltr	GVOGm_0020	486	262.2	1	GVMAG-S-1101169-102.fna|1101169_contig_1111_6
GVMAG-S-1101169-102.fltr_GVOGm_0020.copy3	GVMAG-S-1101169-102.fltr	GVOGm_0020	1392	732.5	1	GVMAG-S-1101169-102.fna|1101169_contig_86_18
GVMAG-S-1101169-102.fltr_GVOGm_0003.copy1	GVMAG-S-1101169-102.fltr	GVOGm_0003	578	612.2	1	GVMAG-S-1101169-102.fna|1101169_contig_105_24
GVMAG-S-1101169-102.fltr_GVOGm_0003.copy2	GVMAG-S-1101169-102.fltr	GVOGm_0003	563	405.1	1	GVMAG-S-1101169-102.fna|1101169_contig_815_11
GVMAG-S-1101169-102.fltr_GVOGm_0013.copy1	GVMAG-S-1101169-102.fltr	GVOGm_0013	833	40	1	GVMAG-S-1101169-102.fna|1101169_contig_561_26
GVMAG-S-1101169-102.fltr_GVOGm_0022.copy1	GVMAG-S-1101169-102.fltr	GVOGm_0022	1205	1568.5	1	GVMAG-S-1101169-102.fna|1101169_contig_1281_7
GVMAG-S-1101169-102.fltr_GVOGm_0760.copy1	GVMAG-S-1101169-102.fltr	GVOGm_0760	281	435.5	1	GVMAG-S-1101169-102.fna|1101169_contig_105_16
GVMAG-S-1101169-102.fltr_GVOGm_0023.copy1	GVMAG-S-1101169-102.fltr	GVOGm_0023	1526	2055.7	2	GVMAG-S-1101169-102.fna|1101169_contig_636_2;GVMAG-S-1101169-102.fna|1101169_contig_636_4
GVMAG-S-1101169-102.fltr_GVOGm_0239.copy1	GVMAG-S-1101169-102.fltr	GVOGm_0239	259	239.3	1	GVMAG-S-1101169-102.fna|1101169_contig_561_15
GVMAG-S-1101169-102.fltr_GVOGm_0239.copy2	GVMAG-S-1101169-102.fltr	GVOGm_0239	280	332.9	1	GVMAG-S-1101169-102.fna|1101169_contig_105_1
GVMAG-S-1101169-102.fltr_GVOGm_0890.copy1	GVMAG-S-1101169-102.fltr	GVOGm_0890	385	164.4	1	GVMAG-S-1101169-102.fna|1101169_contig_105_21
GVMAG-S-1101169-102.fltr_GVOGm_0461.copy1	GVMAG-S-1101169-102.fltr	GVOGm_0461	1164	1650.9	1	GVMAG-S-1101169-102.fna|1101169_contig_3156_12
GVMAG-S-1101169-102.fltr_GVOGm_0095.copy1	GVMAG-S-1101169-102.fltr	GVOGm_0095	943	961.8	1	GVMAG-S-1101169-102.fna|1101169_contig_1318_4
GVMAG-S-1101169-102.fltr_GVOGm_0172.copy1	GVMAG-S-1101169-102.fltr	GVOGm_0172	362	461	1	GVMAG-S-1101169-102.fna|1101169_contig_105_62
GVMAG-S-1101169-102.fltr_GVOGm_0088.copy1	GVMAG-S-1101169-102.fltr	GVOGm_0088	846	1318.7	1	GVMAG-S-1101169-102.fna|1101169_contig_105_44
GVMAG-S-1101169-102.fltr_GVOGm_0018.copy1	GVMAG-S-1101169-102.fltr	GVOGm_0018	306	37.4	1	GVMAG-S-1101169-102.fna|1101169_contig_815_15
GVMAG-S-1101169-102.fltr_GVOGm_0018.copy2	GVMAG-S-1101169-102.fltr	GVOGm_0018	300	287.7	1	GVMAG-S-1101169-102.fna|1101169_contig_105_53
GVMAG-S-1101169-102.fltr_GVOGm_0214.copy1	GVMAG-S-1101169-102.fltr	GVOGm_0214	346	417.9	1	GVMAG-S-1101169-102.fna|1101169_contig_636_18
GVMAG-S-1101169-102.fltr_GVOGm_0048.copy1	GVMAG-S-1101169-102.fltr	GVOGm_0048	322	357.6	1	GVMAG-S-1101169-102.fna|1101169_contig_105_11
GVMAG-S-1101169-102.fltr_GVOGm_0129.copy1	GVMAG-S-1101169-102.fltr	GVOGm_0129	190	265.2	1	GVMAG-S-1101169-102.fna|1101169_contig_105_37
GVMAG-S-1101169-102.fltr_GVOGm_0787.copy1	GVMAG-S-1101169-102.fltr	GVOGm_0787	199	274.6	1	GVMAG-S-1101169-102.fna|1101169_contig_636_7
GVMAG-S-1101169-102.fltr_GVOGm_0036.copy1	GVMAG-S-1101169-102.fltr	GVOGm_0036	1320	1175.7	1	GVMAG-S-1101169-102.fna|1101169_contig_86_12
GVMAG-S-1101169-102.fltr_GVOGm_0004.copy1	GVMAG-S-1101169-102.fltr	GVOGm_0004	147	162.7	1	GVMAG-S-1101169-102.fna|1101169_contig_86_21
GVMAG-S-1101169-102.fltr_GVOGm_0004.copy2	GVMAG-S-1101169-102.fltr	GVOGm_0004	199	155	1	GVMAG-S-1101169-102.fna|1101169_contig_105_49
GVMAG-S-1101169-102.fltr_GVOGm_0152.copy1	GVMAG-S-1101169-102.fltr	GVOGm_0152	246	203.6	1	GVMAG-S-1101169-102.fna|1101169_contig_815_8
GVMAG-S-1101169-102.fltr_GVOGm_0028.copy1	GVMAG-S-1101169-102.fltr	GVOGm_0028	181	213.2	1	GVMAG-S-1101169-102.fna|1101169_contig_636_10
GVMAG-S-1101169-102.fltr_GVOGm_0160.copy1	GVMAG-S-1101169-102.fltr	GVOGm_0160	214	235.5	1	GVMAG-S-1101169-102.fna|1101169_contig_86_72
GVMAG-S-1101169-102.fltr_GVOGm_0160.copy2	GVMAG-S-1101169-102.fltr	GVOGm_0160	163	190.5	1	GVMAG-S-1101169-102.fna|1101169_contig_561_33
GVMAG-S-1101169-102.fltr_GVOGm_0263.copy1	GVMAG-S-1101169-102.fltr	GVOGm_0263	165	222.6	1	GVMAG-S-1101169-102.fna|1101169_contig_3156_8
GVMAG-S-1101169-102.fltr_GVOGm_0115.copy1	GVMAG-S-1101169-102.fltr	GVOGm_0115	471	438.3	1	GVMAG-S-1101169-102.fna|1101169_contig_86_56
GVMAG-S-1101169-102.fltr_GVOGm_0031.copy1	GVMAG-S-1101169-102.fltr	GVOGm_0031	457	463.9	1	GVMAG-S-1101169-102.fna|1101169_contig_105_42
GVMAG-S-1101169-102.fltr_GVOGm_0189.copy1	GVMAG-S-1101169-102.fltr	GVOGm_0189	276	243.7	1	GVMAG-S-1101169-102.fna|1101169_contig_86_57
GVMAG-S-1101169-102.fltr_GVOGm_0083.copy1	GVMAG-S-1101169-102.fltr	GVOGm_0083	286	355	1	GVMAG-S-1101169-102.fna|1101169_contig_86_19
GVMAG-S-1101169-102.fltr_GVOGm_0001.copy1	GVMAG-S-1101169-102.fltr	GVOGm_0001	456	559.1	1	GVMAG-S-1101169-102.fna|1101169_contig_4057_1
GVMAG-S-1101169-102.fltr_GVOGm_0041.copy1	GVMAG-S-1101169-102.fltr	GVOGm_0041	205	213.1	1	GVMAG-S-1101169-102.fna|1101169_contig_105_54
GVMAG-S-1101169-102.fltr_GVOGm_0798.copy1	GVMAG-S-1101169-102.fltr	GVOGm_0798	338	398.3	1	GVMAG-S-1101169-102.fna|1101169_contig_4271_3
GVMAG-S-1101169-102.fltr_GVOGm_0027.copy1	GVMAG-S-1101169-102.fltr	GVOGm_0027	271	207.1	1	GVMAG-S-1101169-102.fna|1101169_contig_1318_7
GCA.011604445.1.ASM1160444v1.fltr_GVOGm_0054.copy1	GCA_011604445.1_ASM1160444v1.fltr	GVOGm_0054	1398	1125.1	2	GCA_011604445.1_ASM1160444v1|MN940580.1_233;GCA_011604445.1_ASM1160444v1|MN940580.1_232
GCA.011604445.1.ASM1160444v1.fltr_GVOGm_0020.copy1	GCA_011604445.1_ASM1160444v1.fltr	GVOGm_0020	1039	460.4	1	GCA_011604445.1_ASM1160444v1|MN940580.1_104
GCA.011604445.1.ASM1160444v1.fltr_GVOGm_0020.copy2	GCA_011604445.1_ASM1160444v1.fltr	GVOGm_0020	889	250.1	1	GCA_011604445.1_ASM1160444v1|MN940580.1_165
GCA.011604445.1.ASM1160444v1.fltr_GVOGm_0020.copy3	GCA_011604445.1_ASM1160444v1.fltr	GVOGm_0020	629	178.6	1	GCA_011604445.1_ASM1160444v1|MN940580.1_269
GCA.011604445.1.ASM1160444v1.fltr_GVOGm_0020.copy4	GCA_011604445.1_ASM1160444v1.fltr	GVOGm_0020	934	453.6	1	GCA_011604445.1_ASM1160444v1|MN940580.1_332
GCA.011604445.1.ASM1160444v1.fltr_GVOGm_0003.copy1	GCA_011604445.1_ASM1160444v1.fltr	GVOGm_0003	466	455.9	1	GCA_011604445.1_ASM1160444v1|MN940580.1_44
GCA.011604445.1.ASM1160444v1.fltr_GVOGm_0003.copy2	GCA_011604445.1_ASM1160444v1.fltr	GVOGm_0003	376	489.7	2	GCA_011604445.1_ASM1160444v1|MN940580.1_3;GCA_011604445.1_ASM1160444v1|MN940580.1_5
GCA.011604445.1.ASM1160444v1.fltr_GVOGm_0013.copy1	GCA_011604445.1_ASM1160444v1.fltr	GVOGm_0013	796	526	1	GCA_011604445.1_ASM1160444v1|MN940580.1_356
GCA.011604445.1.ASM1160444v1.fltr_GVOGm_0022.copy1	GCA_011604445.1_ASM1160444v1.fltr	GVOGm_0022	2398	1319.9	1	GCA_011604445.1_ASM1160444v1|MN940580.1_147
GCA.011604445.1.ASM1160444v1.fltr_GVOGm_0022.copy2	GCA_011604445.1_ASM1160444v1.fltr	GVOGm_0022	1543	1219.5	1	GCA_011604445.1_ASM1160444v1|MN940580.1_230
GCA.011604445.1.ASM1160444v1.fltr_GVOGm_0760.copy1	GCA_011604445.1_ASM1160444v1.fltr	GVOGm_0760	283	363.2	1	GCA_011604445.1_ASM1160444v1|MN940580.1_17
GCA.011604445.1.ASM1160444v1.fltr_GVOGm_0023.copy1	GCA_011604445.1_ASM1160444v1.fltr	GVOGm_0023	1587	1772.9	3	GCA_011604445.1_ASM1160444v1|MN940580.1_245;GCA_011604445.1_ASM1160444v1|MN940580.1_248;GCA_011604445.1_ASM1160444v1|MN940580.1_249
GCA.011604445.1.ASM1160444v1.fltr_GVOGm_0239.copy1	GCA_011604445.1_ASM1160444v1.fltr	GVOGm_0239	284	305	1	GCA_011604445.1_ASM1160444v1|MN940580.1_237
GCA.011604445.1.ASM1160444v1.fltr_GVOGm_0890.copy1	GCA_011604445.1_ASM1160444v1.fltr	GVOGm_0890	433	205.6	1	GCA_011604445.1_ASM1160444v1|MN940580.1_1
GCA.011604445.1.ASM1160444v1.fltr_GVOGm_0461.copy1	GCA_011604445.1_ASM1160444v1.fltr	GVOGm_0461	1249	1518.9	1	GCA_011604445.1_ASM1160444v1|MN940580.1_124
GCA.011604445.1.ASM1160444v1.fltr_GVOGm_0095.copy1	GCA_011604445.1_ASM1160444v1.fltr	GVOGm_0095	1317	853.1	1	GCA_011604445.1_ASM1160444v1|MN940580.1_71
GCA.011604445.1.ASM1160444v1.fltr_GVOGm_0172.copy1	GCA_011604445.1_ASM1160444v1.fltr	GVOGm_0172	345	385.8	1	GCA_011604445.1_ASM1160444v1|MN940580.1_204
GCA.011604445.1.ASM1160444v1.fltr_GVOGm_0088.copy1	GCA_011604445.1_ASM1160444v1.fltr	GVOGm_0088	1581	1249.8	1	GCA_011604445.1_ASM1160444v1|MN940580.1_118
GCA.011604445.1.ASM1160444v1.fltr_GVOGm_0056.copy1	GCA_011604445.1_ASM1160444v1.fltr	GVOGm_0056	290	219.9	1	GCA_011604445.1_ASM1160444v1|MN940580.1_114
GCA.011604445.1.ASM1160444v1.fltr_GVOGm_0018.copy1	GCA_011604445.1_ASM1160444v1.fltr	GVOGm_0018	302	203.3	1	GCA_011604445.1_ASM1160444v1|MN940580.1_63
GCA.011604445.1.ASM1160444v1.fltr_GVOGm_0214.copy1	GCA_011604445.1_ASM1160444v1.fltr	GVOGm_0214	331	232.6	1	GCA_011604445.1_ASM1160444v1|MN940580.1_334
GCA.011604445.1.ASM1160444v1.fltr_GVOGm_1574.copy1	GCA_011604445.1_ASM1160444v1.fltr	GVOGm_1574	361	466.8	1	GCA_011604445.1_ASM1160444v1|MN940580.1_205
GCA.011604445.1.ASM1160444v1.fltr_GVOGm_0048.copy1	GCA_011604445.1_ASM1160444v1.fltr	GVOGm_0048	404	155.9	1	GCA_011604445.1_ASM1160444v1|MN940580.1_19
GCA.011604445.1.ASM1160444v1.fltr_GVOGm_0129.copy1	GCA_011604445.1_ASM1160444v1.fltr	GVOGm_0129	216	171	1	GCA_011604445.1_ASM1160444v1|MN940580.1_323
GCA.011604445.1.ASM1160444v1.fltr_GVOGm_0787.copy1	GCA_011604445.1_ASM1160444v1.fltr	GVOGm_0787	194	251.1	1	GCA_011604445.1_ASM1160444v1|MN940580.1_234
GCA.011604445.1.ASM1160444v1.fltr_GVOGm_0036.copy1	GCA_011604445.1_ASM1160444v1.fltr	GVOGm_0036	1293	702.7	1	GCA_011604445.1_ASM1160444v1|MN940580.1_109
GCA.011604445.1.ASM1160444v1.fltr_GVOGm_0004.copy1	GCA_011604445.1_ASM1160444v1.fltr	GVOGm_0004	161	129	1	GCA_011604445.1_ASM1160444v1|MN940580.1_96
GCA.011604445.1.ASM1160444v1.fltr_GVOGm_0004.copy2	GCA_011604445.1_ASM1160444v1.fltr	GVOGm_0004	223	70.3	1	GCA_011604445.1_ASM1160444v1|MN940580.1_318
GCA.011604445.1.ASM1160444v1.fltr_GVOGm_0152.copy1	GCA_011604445.1_ASM1160444v1.fltr	GVOGm_0152	217	226.8	1	GCA_011604445.1_ASM1160444v1|MN940580.1_27
GCA.011604445.1.ASM1160444v1.fltr_GVOGm_0028.copy1	GCA_011604445.1_ASM1160444v1.fltr	GVOGm_0028	193	174.4	1	GCA_011604445.1_ASM1160444v1|MN940580.1_322
GCA.011604445.1.ASM1160444v1.fltr_GVOGm_0160.copy1	GCA_011604445.1_ASM1160444v1.fltr	GVOGm_0160	216	185.3	1	GCA_011604445.1_ASM1160444v1|MN940580.1_145
GCA.011604445.1.ASM1160444v1.fltr_GVOGm_0263.copy1	GCA_011604445.1_ASM1160444v1.fltr	GVOGm_0263	183	177.2	1	GCA_011604445.1_ASM1160444v1|MN940580.1_120
GCA.011604445.1.ASM1160444v1.fltr_GVOGm_0115.copy1	GCA_011604445.1_ASM1160444v1.fltr	GVOGm_0115	441	361.1	1	GCA_011604445.1_ASM1160444v1|MN940580.1_55
GCA.011604445.1.ASM1160444v1.fltr_GVOGm_0031.copy1	GCA_011604445.1_ASM1160444v1.fltr	GVOGm_0031	374	300.5	1	GCA_011604445.1_ASM1160444v1|MN940580.1_227
GCA.011604445.1.ASM1160444v1.fltr_GVOGm_0189.copy1	GCA_011604445.1_ASM1160444v1.fltr	GVOGm_0189	212	151.3	1	GCA_011604445.1_ASM1160444v1|MN940580.1_54
GCA.011604445.1.ASM1160444v1.fltr_GVOGm_0083.copy1	GCA_011604445.1_ASM1160444v1.fltr	GVOGm_0083	158	20.2	1	GCA_011604445.1_ASM1160444v1|MN940580.1_13
GCA.011604445.1.ASM1160444v1.fltr_GVOGm_0083.copy2	GCA_011604445.1_ASM1160444v1.fltr	GVOGm_0083	288	314	1	GCA_011604445.1_ASM1160444v1|MN940580.1_97
GCA.011604445.1.ASM1160444v1.fltr_GVOGm_0694.copy1	GCA_011604445.1_ASM1160444v1.fltr	GVOGm_0694	222	122.3	1	GCA_011604445.1_ASM1160444v1|MN940580.1_70
GCA.011604445.1.ASM1160444v1.fltr_GVOGm_0001.copy1	GCA_011604445.1_ASM1160444v1.fltr	GVOGm_0001	577	459.9	1	GCA_011604445.1_ASM1160444v1|MN940580.1_92
GCA.011604445.1.ASM1160444v1.fltr_GVOGm_0041.copy1	GCA_011604445.1_ASM1160444v1.fltr	GVOGm_0041	174	104.3	1	GCA_011604445.1_ASM1160444v1|MN940580.1_64
GCA.011604445.1.ASM1160444v1.fltr_GVOGm_0798.copy1	GCA_011604445.1_ASM1160444v1.fltr	GVOGm_0798	304	340.4	1	GCA_011604445.1_ASM1160444v1|MN940580.1_330
GCA.011604445.1.ASM1160444v1.fltr_GVOGm_0027.copy1	GCA_011604445.1_ASM1160444v1.fltr	GVOGm_0027	111	110	1	GCA_011604445.1_ASM1160444v1|MN940580.1_344
GVMAG-M-3300025822-14.fltr_GVOGm_0054.copy1	GVMAG-M-3300025822-14.fltr	GVOGm_0054	1576	1005.3	1	GVMAG-M-3300025822-14.fna|Ga0209714_1001360_5
GVMAG-M-3300025822-14.fltr_GVOGm_0020.copy1	GVMAG-M-3300025822-14.fltr	GVOGm_0020	1778	96.1	1	GVMAG-M-3300025822-14.fna|Ga0209714_1000239_21
GVMAG-M-3300025822-14.fltr_GVOGm_0003.copy1	GVMAG-M-3300025822-14.fltr	GVOGm_0003	508	466.3	1	GVMAG-M-3300025822-14.fna|Ga0209714_1000033_31
GVMAG-M-3300025822-14.fltr_GVOGm_0003.copy2	GVMAG-M-3300025822-14.fltr	GVOGm_0003	406	463.6	1	GVMAG-M-3300025822-14.fna|Ga0209714_1000033_2
GVMAG-M-3300025822-14.fltr_GVOGm_0003.copy3	GVMAG-M-3300025822-14.fltr	GVOGm_0003	495	551.3	1	GVMAG-M-3300025822-14.fna|Ga0209714_1000532_8
GVMAG-M-3300025822-14.fltr_GVOGm_0003.copy4	GVMAG-M-3300025822-14.fltr	GVOGm_0003	443	291.2	1	GVMAG-M-3300025822-14.fna|Ga0209714_1000084_9
GVMAG-M-3300025822-14.fltr_GVOGm_0003.copy5	GVMAG-M-3300025822-14.fltr	GVOGm_0003	423	562.3	1	GVMAG-M-3300025822-14.fna|Ga0209714_1000958_3
GVMAG-M-3300025822-14.fltr_GVOGm_0013.copy1	GVMAG-M-3300025822-14.fltr	GVOGm_0013	952	509.9	1	GVMAG-M-3300025822-14.fna|Ga0209714_1000033_7
GVMAG-M-3300025822-14.fltr_GVOGm_0022.copy1	GVMAG-M-3300025822-14.fltr	GVOGm_0022	1648	1113.2	1	GVMAG-M-3300025822-14.fna|Ga0209714_1000532_10
GVMAG-M-3300025822-14.fltr_GVOGm_0022.copy2	GVMAG-M-3300025822-14.fltr	GVOGm_0022	2126	1325	1	GVMAG-M-3300025822-14.fna|Ga0209714_1000084_25
GVMAG-M-3300025822-14.fltr_GVOGm_0890.copy1	GVMAG-M-3300025822-14.fltr	GVOGm_0890	441	196.2	1	GVMAG-M-3300025822-14.fna|Ga0209714_1000239_22
GVMAG-M-3300025822-14.fltr_GVOGm_0214.copy1	GVMAG-M-3300025822-14.fltr	GVOGm_0214	402	197.6	1	GVMAG-M-3300025822-14.fna|Ga0209714_1000532_3
GVMAG-M-3300025822-14.fltr_GVOGm_1574.copy1	GVMAG-M-3300025822-14.fltr	GVOGm_1574	352	458.5	1	GVMAG-M-3300025822-14.fna|Ga0209714_1000239_18
GVMAG-M-3300025822-14.fltr_GVOGm_0129.copy1	GVMAG-M-3300025822-14.fltr	GVOGm_0129	266	195.2	1	GVMAG-M-3300025822-14.fna|Ga0209714_1000033_14
GVMAG-M-3300025822-14.fltr_GVOGm_0787.copy1	GVMAG-M-3300025822-14.fltr	GVOGm_0787	247	223.5	1	GVMAG-M-3300025822-14.fna|Ga0209714_1000033_47
GVMAG-M-3300025822-14.fltr_GVOGm_0787.copy2	GVMAG-M-3300025822-14.fltr	GVOGm_0787	197	200.2	1	GVMAG-M-3300025822-14.fna|Ga0209714_1000142_18
GVMAG-M-3300025822-14.fltr_GVOGm_0036.copy1	GVMAG-M-3300025822-14.fltr	GVOGm_0036	1290	600.5	1	GVMAG-M-3300025822-14.fna|Ga0209714_1000239_7
GVMAG-M-3300025822-14.fltr_GVOGm_0004.copy1	GVMAG-M-3300025822-14.fltr	GVOGm_0004	156	145.9	1	GVMAG-M-3300025822-14.fna|Ga0209714_1001360_2
GVMAG-M-3300025822-14.fltr_GVOGm_0263.copy1	GVMAG-M-3300025822-14.fltr	GVOGm_0263	209	143.1	1	GVMAG-M-3300025822-14.fna|Ga0209714_1000084_5
GVMAG-M-3300025822-14.fltr_GVOGm_0115.copy1	GVMAG-M-3300025822-14.fltr	GVOGm_0115	475	270	1	GVMAG-M-3300025822-14.fna|Ga0209714_1000084_35
GVMAG-M-3300025822-14.fltr_GVOGm_0189.copy1	GVMAG-M-3300025822-14.fltr	GVOGm_0189	405	136.7	1	GVMAG-M-3300025822-14.fna|Ga0209714_1000084_33
GVMAG-M-3300025822-14.fltr_GVOGm_0694.copy1	GVMAG-M-3300025822-14.fltr	GVOGm_0694	231	109.5	1	GVMAG-M-3300025822-14.fna|Ga0209714_1000532_11
GVMAG-M-3300025822-14.fltr_GVOGm_0041.copy1	GVMAG-M-3300025822-14.fltr	GVOGm_0041	205	109.6	1	GVMAG-M-3300025822-14.fna|Ga0209714_1000084_43
GVMAG-M-3300025822-14.fltr_GVOGm_0027.copy1	GVMAG-M-3300025822-14.fltr	GVOGm_0027	252	92.4	1	GVMAG-M-3300025822-14.fna|Ga0209714_1000033_38
GVMAG-M-3300023174-56.fltr_GVOGm_0054.copy1	GVMAG-M-3300023174-56.fltr	GVOGm_0054	1616	1301.2	1	GVMAG-M-3300023174-56.fna|Ga0214921_10009583_4
GVMAG-M-3300023174-56.fltr_GVOGm_0020.copy1	GVMAG-M-3300023174-56.fltr	GVOGm_0020	1177	571.8	1	GVMAG-M-3300023174-56.fna|Ga0214921_10004672_4
GVMAG-M-3300023174-56.fltr_GVOGm_0020.copy2	GVMAG-M-3300023174-56.fltr	GVOGm_0020	985	35.1	1	GVMAG-M-3300023174-56.fna|Ga0214921_10004146_12
GVMAG-M-3300023174-56.fltr_GVOGm_0020.copy3	GVMAG-M-3300023174-56.fltr	GVOGm_0020	1370	720.9	1	GVMAG-M-3300023174-56.fna|Ga0214921_10000192_64
GVMAG-M-3300023174-56.fltr_GVOGm_0003.copy1	GVMAG-M-3300023174-56.fltr	GVOGm_0003	514	459.5	1	GVMAG-M-3300023174-56.fna|Ga0214921_10003619_7
GVMAG-M-3300023174-56.fltr_GVOGm_0003.copy2	GVMAG-M-3300023174-56.fltr	GVOGm_0003	563	403.2	1	GVMAG-M-3300023174-56.fna|Ga0214921_10000246_42
GVMAG-M-3300023174-56.fltr_GVOGm_0003.copy3	GVMAG-M-3300023174-56.fltr	GVOGm_0003	258	330.2	1	GVMAG-M-3300023174-56.fna|Ga0214921_10000246_87
GVMAG-M-3300023174-56.fltr_GVOGm_0003.copy4	GVMAG-M-3300023174-56.fltr	GVOGm_0003	66	72.9	1	GVMAG-M-3300023174-56.fna|Ga0214921_10002926_1
GVMAG-M-3300023174-56.fltr_GVOGm_0013.copy1	GVMAG-M-3300023174-56.fltr	GVOGm_0013	837	658.2	1	GVMAG-M-3300023174-56.fna|Ga0214921_10000192_1
GVMAG-M-3300023174-56.fltr_GVOGm_0013.copy2	GVMAG-M-3300023174-56.fltr	GVOGm_0013	330	447.7	1	GVMAG-M-3300023174-56.fna|Ga0214921_10001016_1
GVMAG-M-3300023174-56.fltr_GVOGm_0022.copy1	GVMAG-M-3300023174-56.fltr	GVOGm_0022	1193	1568.8	1	GVMAG-M-3300023174-56.fna|Ga0214921_10000192_44
GVMAG-M-3300023174-56.fltr_GVOGm_0022.copy2	GVMAG-M-3300023174-56.fltr	GVOGm_0022	1473	1501.5	1	GVMAG-M-3300023174-56.fna|Ga0214921_10000192_32
GVMAG-M-3300023174-56.fltr_GVOGm_0760.copy1	GVMAG-M-3300023174-56.fltr	GVOGm_0760	275	394.2	2	GVMAG-M-3300023174-56.fna|Ga0214921_10000246_81;GVMAG-M-3300023174-56.fna|Ga0214921_10000246_82
GVMAG-M-3300023174-56.fltr_GVOGm_0023.copy1	GVMAG-M-3300023174-56.fltr	GVOGm_0023	1002	1266.9	2	GVMAG-M-3300023174-56.fna|Ga0214921_10002061_32;GVMAG-M-3300023174-56.fna|Ga0214921_10002061_34
GVMAG-M-3300023174-56.fltr_GVOGm_0239.copy1	GVMAG-M-3300023174-56.fltr	GVOGm_0239	276	323.6	1	GVMAG-M-3300023174-56.fna|Ga0214921_10000246_65
GVMAG-M-3300023174-56.fltr_GVOGm_0890.copy1	GVMAG-M-3300023174-56.fltr	GVOGm_0890	379	170.5	1	GVMAG-M-3300023174-56.fna|Ga0214921_10003619_3
GVMAG-M-3300023174-56.fltr_GVOGm_0890.copy2	GVMAG-M-3300023174-56.fltr	GVOGm_0890	383	168.9	1	GVMAG-M-3300023174-56.fna|Ga0214921_10000246_85
GVMAG-M-3300023174-56.fltr_GVOGm_0461.copy1	GVMAG-M-3300023174-56.fltr	GVOGm_0461	1161	1678	1	GVMAG-M-3300023174-56.fna|Ga0214921_10000246_59
GVMAG-M-3300023174-56.fltr_GVOGm_0095.copy1	GVMAG-M-3300023174-56.fltr	GVOGm_0095	933	969	1	GVMAG-M-3300023174-56.fna|Ga0214921_10000192_23
GVMAG-M-3300023174-56.fltr_GVOGm_0172.copy1	GVMAG-M-3300023174-56.fltr	GVOGm_0172	360	467.4	1	GVMAG-M-3300023174-56.fna|Ga0214921_10001016_34
GVMAG-M-3300023174-56.fltr_GVOGm_0088.copy1	GVMAG-M-3300023174-56.fltr	GVOGm_0088	824	1340.7	1	GVMAG-M-3300023174-56.fna|Ga0214921_10001016_47
GVMAG-M-3300023174-56.fltr_GVOGm_0056.copy1	GVMAG-M-3300023174-56.fltr	GVOGm_0056	370	294.9	1	GVMAG-M-3300023174-56.fna|Ga0214921_10004146_3
GVMAG-M-3300023174-56.fltr_GVOGm_0018.copy1	GVMAG-M-3300023174-56.fltr	GVOGm_0018	296	30.8	1	GVMAG-M-3300023174-56.fna|Ga0214921_10000192_17
GVMAG-M-3300023174-56.fltr_GVOGm_0018.copy2	GVMAG-M-3300023174-56.fltr	GVOGm_0018	309	41.1	1	GVMAG-M-3300023174-56.fna|Ga0214921_10000246_34
GVMAG-M-3300023174-56.fltr_GVOGm_0018.copy3	GVMAG-M-3300023174-56.fltr	GVOGm_0018	310	284.5	1	GVMAG-M-3300023174-56.fna|Ga0214921_10001016_39
GVMAG-M-3300023174-56.fltr_GVOGm_1574.copy1	GVMAG-M-3300023174-56.fltr	GVOGm_1574	325	551.7	1	GVMAG-M-3300023174-56.fna|Ga0214921_10001016_11
GVMAG-M-3300023174-56.fltr_GVOGm_0048.copy1	GVMAG-M-3300023174-56.fltr	GVOGm_0048	365	349	1	GVMAG-M-3300023174-56.fna|Ga0214921_10000246_77
GVMAG-M-3300023174-56.fltr_GVOGm_0129.copy1	GVMAG-M-3300023174-56.fltr	GVOGm_0129	191	261.3	1	GVMAG-M-3300023174-56.fna|Ga0214921_10007125_6
GVMAG-M-3300023174-56.fltr_GVOGm_0036.copy1	GVMAG-M-3300023174-56.fltr	GVOGm_0036	1256	1251.8	1	GVMAG-M-3300023174-56.fna|Ga0214921_10000192_59
GVMAG-M-3300023174-56.fltr_GVOGm_0004.copy1	GVMAG-M-3300023174-56.fltr	GVOGm_0004	205	153.4	1	GVMAG-M-3300023174-56.fna|Ga0214921_10001016_42
GVMAG-M-3300023174-56.fltr_GVOGm_0004.copy2	GVMAG-M-3300023174-56.fltr	GVOGm_0004	144	156.1	1	GVMAG-M-3300023174-56.fna|Ga0214921_10000192_66
GVMAG-M-3300023174-56.fltr_GVOGm_0004.copy3	GVMAG-M-3300023174-56.fltr	GVOGm_0004	178	98.1	1	GVMAG-M-3300023174-56.fna|Ga0214921_10003513_15
GVMAG-M-3300023174-56.fltr_GVOGm_0152.copy1	GVMAG-M-3300023174-56.fltr	GVOGm_0152	238	213.9	1	GVMAG-M-3300023174-56.fna|Ga0214921_10002926_23
GVMAG-M-3300023174-56.fltr_GVOGm_0152.copy2	GVMAG-M-3300023174-56.fltr	GVOGm_0152	239	244.3	1	GVMAG-M-3300023174-56.fna|Ga0214921_10000246_16
GVMAG-M-3300023174-56.fltr_GVOGm_0160.copy1	GVMAG-M-3300023174-56.fltr	GVOGm_0160	223	232.7	1	GVMAG-M-3300023174-56.fna|Ga0214921_10002061_7
GVMAG-M-3300023174-56.fltr_GVOGm_0263.copy1	GVMAG-M-3300023174-56.fltr	GVOGm_0263	167	213.6	1	GVMAG-M-3300023174-56.fna|Ga0214921_10000246_57
GVMAG-M-3300023174-56.fltr_GVOGm_0115.copy1	GVMAG-M-3300023174-56.fltr	GVOGm_0115	481	438.4	1	GVMAG-M-3300023174-56.fna|Ga0214921_10000192_97
GVMAG-M-3300023174-56.fltr_GVOGm_0031.copy1	GVMAG-M-3300023174-56.fltr	GVOGm_0031	334	367.3	1	GVMAG-M-3300023174-56.fna|Ga0214921_10007125_1
GVMAG-M-3300023174-56.fltr_GVOGm_0031.copy2	GVMAG-M-3300023174-56.fltr	GVOGm_0031	186	114.7	1	GVMAG-M-3300023174-56.fna|Ga0214921_10001016_51
GVMAG-M-3300023174-56.fltr_GVOGm_0189.copy1	GVMAG-M-3300023174-56.fltr	GVOGm_0189	276	249.9	1	GVMAG-M-3300023174-56.fna|Ga0214921_10000192_99
GVMAG-M-3300023174-56.fltr_GVOGm_0083.copy1	GVMAG-M-3300023174-56.fltr	GVOGm_0083	265	370.1	1	GVMAG-M-3300023174-56.fna|Ga0214921_10000192_65
GVMAG-M-3300023174-56.fltr_GVOGm_0694.copy1	GVMAG-M-3300023174-56.fltr	GVOGm_0694	217	114.2	1	GVMAG-M-3300023174-56.fna|Ga0214921_10000192_31
GVMAG-M-3300023174-56.fltr_GVOGm_0001.copy1	GVMAG-M-3300023174-56.fltr	GVOGm_0001	535	646.7	1	GVMAG-M-3300023174-56.fna|Ga0214921_10003513_9
GVMAG-M-3300023174-56.fltr_GVOGm_0041.copy1	GVMAG-M-3300023174-56.fltr	GVOGm_0041	203	210.6	1	GVMAG-M-3300023174-56.fna|Ga0214921_10001016_38
GVMAG-M-3300023174-56.fltr_GVOGm_0798.copy1	GVMAG-M-3300023174-56.fltr	GVOGm_0798	341	410.7	1	GVMAG-M-3300023174-56.fna|Ga0214921_10004672_3
GVMAG-M-3300023174-56.fltr_GVOGm_0027.copy1	GVMAG-M-3300023174-56.fltr	GVOGm_0027	229	209.3	1	GVMAG-M-3300023174-56.fna|Ga0214921_10000192_19
GVMAG-M-3300023179-11.fltr_GVOGm_0054.copy1	GVMAG-M-3300023179-11.fltr	GVOGm_0054	1531	1220.3	1	GVMAG-M-3300023179-11.fna|Ga0214923_10000414_36
GVMAG-M-3300023179-11.fltr_GVOGm_0020.copy1	GVMAG-M-3300023179-11.fltr	GVOGm_0020	1336	723.9	1	GVMAG-M-3300023179-11.fna|Ga0214923_10000383_10
GVMAG-M-3300023179-11.fltr_GVOGm_0020.copy2	GVMAG-M-3300023179-11.fltr	GVOGm_0020	1209	529.9	1	GVMAG-M-3300023179-11.fna|Ga0214923_10000414_4
GVMAG-M-3300023179-11.fltr_GVOGm_0003.copy1	GVMAG-M-3300023179-11.fltr	GVOGm_0003	565	401.1	1	GVMAG-M-3300023179-11.fna|Ga0214923_10000392_32
GVMAG-M-3300023179-11.fltr_GVOGm_0003.copy2	GVMAG-M-3300023179-11.fltr	GVOGm_0003	585	618.1	1	GVMAG-M-3300023179-11.fna|Ga0214923_10001445_30
GVMAG-M-3300023179-11.fltr_GVOGm_0013.copy1	GVMAG-M-3300023179-11.fltr	GVOGm_0013	536	627.3	1	GVMAG-M-3300023179-11.fna|Ga0214923_10001445_15
GVMAG-M-3300023179-11.fltr_GVOGm_0022.copy1	GVMAG-M-3300023179-11.fltr	GVOGm_0022	1416	1487.7	1	GVMAG-M-3300023179-11.fna|Ga0214923_10000383_39
GVMAG-M-3300023179-11.fltr_GVOGm_0022.copy2	GVMAG-M-3300023179-11.fltr	GVOGm_0022	2034	1497.3	1	GVMAG-M-3300023179-11.fna|Ga0214923_10001480_19
GVMAG-M-3300023179-11.fltr_GVOGm_0760.copy1	GVMAG-M-3300023179-11.fltr	GVOGm_0760	281	420.3	1	GVMAG-M-3300023179-11.fna|Ga0214923_10000392_57
GVMAG-M-3300023179-11.fltr_GVOGm_0023.copy1	GVMAG-M-3300023179-11.fltr	GVOGm_0023	2472	1971.6	2	GVMAG-M-3300023179-11.fna|Ga0214923_10000414_56;GVMAG-M-3300023179-11.fna|Ga0214923_10000414_54
GVMAG-M-3300023179-11.fltr_GVOGm_0239.copy1	GVMAG-M-3300023179-11.fltr	GVOGm_0239	264	165.2	1	GVMAG-M-3300023179-11.fna|Ga0214923_10000414_17
GVMAG-M-3300023179-11.fltr_GVOGm_0239.copy2	GVMAG-M-3300023179-11.fltr	GVOGm_0239	285	311.4	1	GVMAG-M-3300023179-11.fna|Ga0214923_10000414_25
GVMAG-M-3300023179-11.fltr_GVOGm_0890.copy1	GVMAG-M-3300023179-11.fltr	GVOGm_0890	381	167.3	1	GVMAG-M-3300023179-11.fna|Ga0214923_10001445_28
GVMAG-M-3300023179-11.fltr_GVOGm_0461.copy1	GVMAG-M-3300023179-11.fltr	GVOGm_0461	1172	1617	1	GVMAG-M-3300023179-11.fna|Ga0214923_10000392_48
GVMAG-M-3300023179-11.fltr_GVOGm_0095.copy1	GVMAG-M-3300023179-11.fltr	GVOGm_0095	961	912.9	1	GVMAG-M-3300023179-11.fna|Ga0214923_10001445_1
GVMAG-M-3300023179-11.fltr_GVOGm_0172.copy1	GVMAG-M-3300023179-11.fltr	GVOGm_0172	354	460.4	1	GVMAG-M-3300023179-11.fna|Ga0214923_10000854_33
GVMAG-M-3300023179-11.fltr_GVOGm_0088.copy1	GVMAG-M-3300023179-11.fltr	GVOGm_0088	1091	1299	1	GVMAG-M-3300023179-11.fna|Ga0214923_10000854_10
GVMAG-M-3300023179-11.fltr_GVOGm_0018.copy1	GVMAG-M-3300023179-11.fltr	GVOGm_0018	300	275.9	1	GVMAG-M-3300023179-11.fna|Ga0214923_10000854_20
GVMAG-M-3300023179-11.fltr_GVOGm_0018.copy2	GVMAG-M-3300023179-11.fltr	GVOGm_0018	305	37.4	1	GVMAG-M-3300023179-11.fna|Ga0214923_10000392_25
GVMAG-M-3300023179-11.fltr_GVOGm_0018.copy3	GVMAG-M-3300023179-11.fltr	GVOGm_0018	298	32.4	1	GVMAG-M-3300023179-11.fna|Ga0214923_10001445_6
GVMAG-M-3300023179-11.fltr_GVOGm_0214.copy1	GVMAG-M-3300023179-11.fltr	GVOGm_0214	357	404.5	1	GVMAG-M-3300023179-11.fna|Ga0214923_10000414_40
GVMAG-M-3300023179-11.fltr_GVOGm_1574.copy1	GVMAG-M-3300023179-11.fltr	GVOGm_1574	325	541.9	1	GVMAG-M-3300023179-11.fna|Ga0214923_10002498_23
GVMAG-M-3300023179-11.fltr_GVOGm_0048.copy1	GVMAG-M-3300023179-11.fltr	GVOGm_0048	293	338.5	1	GVMAG-M-3300023179-11.fna|Ga0214923_10000392_53
GVMAG-M-3300023179-11.fltr_GVOGm_0129.copy1	GVMAG-M-3300023179-11.fltr	GVOGm_0129	190	251.5	1	GVMAG-M-3300023179-11.fna|Ga0214923_10000854_3
GVMAG-M-3300023179-11.fltr_GVOGm_0787.copy1	GVMAG-M-3300023179-11.fltr	GVOGm_0787	199	272.4	1	GVMAG-M-3300023179-11.fna|Ga0214923_10000414_51
GVMAG-M-3300023179-11.fltr_GVOGm_0036.copy1	GVMAG-M-3300023179-11.fltr	GVOGm_0036	1263	1162.2	1	GVMAG-M-3300023179-11.fna|Ga0214923_10000383_1
GVMAG-M-3300023179-11.fltr_GVOGm_0004.copy1	GVMAG-M-3300023179-11.fltr	GVOGm_0004	147	150.1	1	GVMAG-M-3300023179-11.fna|Ga0214923_10000383_12
GVMAG-M-3300023179-11.fltr_GVOGm_0004.copy2	GVMAG-M-3300023179-11.fltr	GVOGm_0004	198	160.4	1	GVMAG-M-3300023179-11.fna|Ga0214923_10000854_14
GVMAG-M-3300023179-11.fltr_GVOGm_0152.copy1	GVMAG-M-3300023179-11.fltr	GVOGm_0152	240	191.9	1	GVMAG-M-3300023179-11.fna|Ga0214923_10000392_6
GVMAG-M-3300023179-11.fltr_GVOGm_0028.copy1	GVMAG-M-3300023179-11.fltr	GVOGm_0028	186	200.8	1	GVMAG-M-3300023179-11.fna|Ga0214923_10000414_50
GVMAG-M-3300023179-11.fltr_GVOGm_0160.copy1	GVMAG-M-3300023179-11.fltr	GVOGm_0160	231	217.2	1	GVMAG-M-3300023179-11.fna|Ga0214923_10002498_8
GVMAG-M-3300023179-11.fltr_GVOGm_0263.copy1	GVMAG-M-3300023179-11.fltr	GVOGm_0263	172	215.8	1	GVMAG-M-3300023179-11.fna|Ga0214923_10000392_46
GVMAG-M-3300023179-11.fltr_GVOGm_0115.copy1	GVMAG-M-3300023179-11.fltr	GVOGm_0115	463	370.8	1	GVMAG-M-3300023179-11.fna|Ga0214923_10000383_50
GVMAG-M-3300023179-11.fltr_GVOGm_0031.copy1	GVMAG-M-3300023179-11.fltr	GVOGm_0031	472	452.1	1	GVMAG-M-3300023179-11.fna|Ga0214923_10000854_8
GVMAG-M-3300023179-11.fltr_GVOGm_0189.copy1	GVMAG-M-3300023179-11.fltr	GVOGm_0189	280	245.3	1	GVMAG-M-3300023179-11.fna|Ga0214923_10000383_49
GVMAG-M-3300023179-11.fltr_GVOGm_0083.copy1	GVMAG-M-3300023179-11.fltr	GVOGm_0083	275	346.9	1	GVMAG-M-3300023179-11.fna|Ga0214923_10000383_11
GVMAG-M-3300023179-11.fltr_GVOGm_0694.copy1	GVMAG-M-3300023179-11.fltr	GVOGm_0694	211	83	1	GVMAG-M-3300023179-11.fna|Ga0214923_10000383_38
GVMAG-M-3300023179-11.fltr_GVOGm_0041.copy1	GVMAG-M-3300023179-11.fltr	GVOGm_0041	196	186.6	1	GVMAG-M-3300023179-11.fna|Ga0214923_10000854_21
GVMAG-M-3300023179-11.fltr_GVOGm_0798.copy1	GVMAG-M-3300023179-11.fltr	GVOGm_0798	336	386.1	1	GVMAG-M-3300023179-11.fna|Ga0214923_10000414_3
GVMAG-M-3300023179-11.fltr_GVOGm_0027.copy1	GVMAG-M-3300023179-11.fltr	GVOGm_0027	231	204.6	1	GVMAG-M-3300023179-11.fna|Ga0214923_10001445_4
GVMAG-S-1092447-28.fltr_GVOGm_0054.copy1	GVMAG-S-1092447-28.fltr	GVOGm_0054	915	971.7	1	GVMAG-S-1092447-28.fna|1092447_contig_31_18
GVMAG-S-1092447-28.fltr_GVOGm_0020.copy1	GVMAG-S-1092447-28.fltr	GVOGm_0020	463	276.7	1	GVMAG-S-1092447-28.fna|1092447_contig_50_35
GVMAG-S-1092447-28.fltr_GVOGm_0003.copy1	GVMAG-S-1092447-28.fltr	GVOGm_0003	354	256.5	1	GVMAG-S-1092447-28.fna|1092447_contig_40_47
GVMAG-S-1092447-28.fltr_GVOGm_0003.copy2	GVMAG-S-1092447-28.fltr	GVOGm_0003	495	269	1	GVMAG-S-1092447-28.fna|1092447_contig_40_27
GVMAG-S-1092447-28.fltr_GVOGm_0003.copy3	GVMAG-S-1092447-28.fltr	GVOGm_0003	341	282.9	1	GVMAG-S-1092447-28.fna|1092447_contig_40_43
GVMAG-S-1092447-28.fltr_GVOGm_0003.copy4	GVMAG-S-1092447-28.fltr	GVOGm_0003	449	281.2	1	GVMAG-S-1092447-28.fna|1092447_contig_40_26
GVMAG-S-1092447-28.fltr_GVOGm_0003.copy5	GVMAG-S-1092447-28.fltr	GVOGm_0003	375	290.4	1	GVMAG-S-1092447-28.fna|1092447_contig_31_17
GVMAG-S-1092447-28.fltr_GVOGm_0003.copy6	GVMAG-S-1092447-28.fltr	GVOGm_0003	487	186.4	1	GVMAG-S-1092447-28.fna|1092447_contig_31_21
GVMAG-S-1092447-28.fltr_GVOGm_0760.copy1	GVMAG-S-1092447-28.fltr	GVOGm_0760	265	385.3	1	GVMAG-S-1092447-28.fna|1092447_contig_40_28
GVMAG-S-1092447-28.fltr_GVOGm_0239.copy1	GVMAG-S-1092447-28.fltr	GVOGm_0239	247	271.9	1	GVMAG-S-1092447-28.fna|1092447_contig_40_11
GVMAG-S-1092447-28.fltr_GVOGm_0890.copy1	GVMAG-S-1092447-28.fltr	GVOGm_0890	330	189	1	GVMAG-S-1092447-28.fna|1092447_contig_40_9
GVMAG-S-1092447-28.fltr_GVOGm_0461.copy1	GVMAG-S-1092447-28.fltr	GVOGm_0461	1076	1419.4	1	GVMAG-S-1092447-28.fna|1092447_contig_31_22
GVMAG-S-1092447-28.fltr_GVOGm_0172.copy1	GVMAG-S-1092447-28.fltr	GVOGm_0172	311	305.2	1	GVMAG-S-1092447-28.fna|1092447_contig_50_12
GVMAG-S-1092447-28.fltr_GVOGm_0088.copy1	GVMAG-S-1092447-28.fltr	GVOGm_0088	748	1244	1	GVMAG-S-1092447-28.fna|1092447_contig_50_30
GVMAG-S-1092447-28.fltr_GVOGm_0056.copy1	GVMAG-S-1092447-28.fltr	GVOGm_0056	287	195.4	1	GVMAG-S-1092447-28.fna|1092447_contig_50_23
GVMAG-S-1092447-28.fltr_GVOGm_0018.copy1	GVMAG-S-1092447-28.fltr	GVOGm_0018	252	208.5	1	GVMAG-S-1092447-28.fna|1092447_contig_50_48
GVMAG-S-1092447-28.fltr_GVOGm_0214.copy1	GVMAG-S-1092447-28.fltr	GVOGm_0214	265	169.6	1	GVMAG-S-1092447-28.fna|1092447_contig_50_8
GVMAG-S-1092447-28.fltr_GVOGm_1574.copy1	GVMAG-S-1092447-28.fltr	GVOGm_1574	388	501.4	1	GVMAG-S-1092447-28.fna|1092447_contig_50_14
GVMAG-S-1092447-28.fltr_GVOGm_0048.copy1	GVMAG-S-1092447-28.fltr	GVOGm_0048	280	239	1	GVMAG-S-1092447-28.fna|1092447_contig_40_16
GVMAG-S-1092447-28.fltr_GVOGm_0129.copy1	GVMAG-S-1092447-28.fltr	GVOGm_0129	133	176	1	GVMAG-S-1092447-28.fna|1092447_contig_31_20
GVMAG-S-1092447-28.fltr_GVOGm_0787.copy1	GVMAG-S-1092447-28.fltr	GVOGm_0787	144	63.4	1	GVMAG-S-1092447-28.fna|1092447_contig_40_31
GVMAG-S-1092447-28.fltr_GVOGm_0036.copy1	GVMAG-S-1092447-28.fltr	GVOGm_0036	304	131.6	1	GVMAG-S-1092447-28.fna|1092447_contig_50_9
GVMAG-S-1092447-28.fltr_GVOGm_0036.copy2	GVMAG-S-1092447-28.fltr	GVOGm_0036	221	80.5	1	GVMAG-S-1092447-28.fna|1092447_contig_40_32
GVMAG-S-1092447-28.fltr_GVOGm_0152.copy1	GVMAG-S-1092447-28.fltr	GVOGm_0152	224	177.4	1	GVMAG-S-1092447-28.fna|1092447_contig_40_19
GVMAG-S-1092447-28.fltr_GVOGm_0028.copy1	GVMAG-S-1092447-28.fltr	GVOGm_0028	150	110	1	GVMAG-S-1092447-28.fna|1092447_contig_50_44
GVMAG-S-1092447-28.fltr_GVOGm_0160.copy1	GVMAG-S-1092447-28.fltr	GVOGm_0160	136	140.6	1	GVMAG-S-1092447-28.fna|1092447_contig_50_41
GVMAG-S-1092447-28.fltr_GVOGm_0263.copy1	GVMAG-S-1092447-28.fltr	GVOGm_0263	136	139.4	1	GVMAG-S-1092447-28.fna|1092447_contig_50_28
GVMAG-S-1092447-28.fltr_GVOGm_0031.copy1	GVMAG-S-1092447-28.fltr	GVOGm_0031	238	271.8	1	GVMAG-S-1092447-28.fna|1092447_contig_50_38
GVMAG-S-1092447-28.fltr_GVOGm_0189.copy1	GVMAG-S-1092447-28.fltr	GVOGm_0189	237	140.3	1	GVMAG-S-1092447-28.fna|1092447_contig_300_28
GVMAG-S-1092447-28.fltr_GVOGm_0041.copy1	GVMAG-S-1092447-28.fltr	GVOGm_0041	136	104.1	1	GVMAG-S-1092447-28.fna|1092447_contig_40_15
GVMAG-S-1092447-28.fltr_GVOGm_0798.copy1	GVMAG-S-1092447-28.fltr	GVOGm_0798	224	252.4	1	GVMAG-S-1092447-28.fna|1092447_contig_50_40
GVMAG-S-1038524-41.fltr_GVOGm_0054.copy1	GVMAG-S-1038524-41.fltr	GVOGm_0054	3159	788.7	1	GVMAG-S-1038524-41.fna|1038524_contig_165_42
GVMAG-S-1038524-41.fltr_GVOGm_0020.copy1	GVMAG-S-1038524-41.fltr	GVOGm_0020	555	167.4	1	GVMAG-S-1038524-41.fna|1038524_contig_17_110
GVMAG-S-1038524-41.fltr_GVOGm_0020.copy2	GVMAG-S-1038524-41.fltr	GVOGm_0020	1342	460.4	1	GVMAG-S-1038524-41.fna|1038524_contig_55_59
GVMAG-S-1038524-41.fltr_GVOGm_0020.copy3	GVMAG-S-1038524-41.fltr	GVOGm_0020	968	162.4	1	GVMAG-S-1038524-41.fna|1038524_contig_212_24
GVMAG-S-1038524-41.fltr_GVOGm_0020.copy4	GVMAG-S-1038524-41.fltr	GVOGm_0020	693	276.9	1	GVMAG-S-1038524-41.fna|1038524_contig_55_63
GVMAG-S-1038524-41.fltr_GVOGm_0003.copy1	GVMAG-S-1038524-41.fltr	GVOGm_0003	91	22	1	GVMAG-S-1038524-41.fna|1038524_contig_105_35
GVMAG-S-1038524-41.fltr_GVOGm_0003.copy2	GVMAG-S-1038524-41.fltr	GVOGm_0003	486	302.3	1	GVMAG-S-1038524-41.fna|1038524_contig_17_87
GVMAG-S-1038524-41.fltr_GVOGm_0022.copy1	GVMAG-S-1038524-41.fltr	GVOGm_0022	1120	1231.7	1	GVMAG-S-1038524-41.fna|1038524_contig_55_41
GVMAG-S-1038524-41.fltr_GVOGm_0760.copy1	GVMAG-S-1038524-41.fltr	GVOGm_0760	263	305.8	1	GVMAG-S-1038524-41.fna|1038524_contig_165_2
GVMAG-S-1038524-41.fltr_GVOGm_0023.copy1	GVMAG-S-1038524-41.fltr	GVOGm_0023	996	911.4	2	GVMAG-S-1038524-41.fna|1038524_contig_55_71;GVMAG-S-1038524-41.fna|1038524_contig_55_68
GVMAG-S-1038524-41.fltr_GVOGm_0239.copy1	GVMAG-S-1038524-41.fltr	GVOGm_0239	277	211.2	1	GVMAG-S-1038524-41.fna|1038524_contig_363_34
GVMAG-S-1038524-41.fltr_GVOGm_0890.copy1	GVMAG-S-1038524-41.fltr	GVOGm_0890	386	41.6	1	GVMAG-S-1038524-41.fna|1038524_contig_17_88
GVMAG-S-1038524-41.fltr_GVOGm_0461.copy1	GVMAG-S-1038524-41.fltr	GVOGm_0461	1990	1155.5	1	GVMAG-S-1038524-41.fna|1038524_contig_363_28
GVMAG-S-1038524-41.fltr_GVOGm_0095.copy1	GVMAG-S-1038524-41.fltr	GVOGm_0095	912	836.9	1	GVMAG-S-1038524-41.fna|1038524_contig_55_72
GVMAG-S-1038524-41.fltr_GVOGm_0172.copy1	GVMAG-S-1038524-41.fltr	GVOGm_0172	313	213.2	1	GVMAG-S-1038524-41.fna|1038524_contig_55_17
GVMAG-S-1038524-41.fltr_GVOGm_0088.copy1	GVMAG-S-1038524-41.fltr	GVOGm_0088	870	1183.3	1	GVMAG-S-1038524-41.fna|1038524_contig_105_43
GVMAG-S-1038524-41.fltr_GVOGm_0018.copy1	GVMAG-S-1038524-41.fltr	GVOGm_0018	321	227.6	1	GVMAG-S-1038524-41.fna|1038524_contig_17_51
GVMAG-S-1038524-41.fltr_GVOGm_0214.copy1	GVMAG-S-1038524-41.fltr	GVOGm_0214	606	48.9	1	GVMAG-S-1038524-41.fna|1038524_contig_55_7
GVMAG-S-1038524-41.fltr_GVOGm_1574.copy1	GVMAG-S-1038524-41.fltr	GVOGm_1574	339	476.8	1	GVMAG-S-1038524-41.fna|1038524_contig_105_42
GVMAG-S-1038524-41.fltr_GVOGm_0787.copy1	GVMAG-S-1038524-41.fltr	GVOGm_0787	154	72.3	1	GVMAG-S-1038524-41.fna|1038524_contig_363_5
GVMAG-S-1038524-41.fltr_GVOGm_0004.copy1	GVMAG-S-1038524-41.fltr	GVOGm_0004	183	119	1	GVMAG-S-1038524-41.fna|1038524_contig_17_41
GVMAG-S-1038524-41.fltr_GVOGm_0160.copy1	GVMAG-S-1038524-41.fltr	GVOGm_0160	238	147.4	1	GVMAG-S-1038524-41.fna|1038524_contig_17_37
GVMAG-S-1038524-41.fltr_GVOGm_0115.copy1	GVMAG-S-1038524-41.fltr	GVOGm_0115	503	45.9	1	GVMAG-S-1038524-41.fna|1038524_contig_17_63
GVMAG-S-1038524-41.fltr_GVOGm_0189.copy1	GVMAG-S-1038524-41.fltr	GVOGm_0189	242	51.4	1	GVMAG-S-1038524-41.fna|1038524_contig_165_48
GVMAG-S-1038524-41.fltr_GVOGm_0189.copy2	GVMAG-S-1038524-41.fltr	GVOGm_0189	260	35.4	1	GVMAG-S-1038524-41.fna|1038524_contig_17_5
GVMAG-S-1038524-41.fltr_GVOGm_0083.copy1	GVMAG-S-1038524-41.fltr	GVOGm_0083	173	40.6	1	GVMAG-S-1038524-41.fna|1038524_contig_17_109
GVMAG-S-1038524-41.fltr_GVOGm_0694.copy1	GVMAG-S-1038524-41.fltr	GVOGm_0694	173	138.6	1	GVMAG-S-1038524-41.fna|1038524_contig_105_62
GVMAG-S-1038524-41.fltr_GVOGm_0001.copy1	GVMAG-S-1038524-41.fltr	GVOGm_0001	586	476.8	1	GVMAG-S-1038524-41.fna|1038524_contig_17_121
GVMAG-S-1038524-41.fltr_GVOGm_0798.copy1	GVMAG-S-1038524-41.fltr	GVOGm_0798	432	63.6	1	GVMAG-S-1038524-41.fna|1038524_contig_105_28
GVMAG-M-3300017991-11.fltr_GVOGm_0054.copy1	GVMAG-M-3300017991-11.fltr	GVOGm_0054	1023	836.1	1	GVMAG-M-3300017991-11.fna|Ga0180434_10001374_26
GVMAG-M-3300017991-11.fltr_GVOGm_0020.copy1	GVMAG-M-3300017991-11.fltr	GVOGm_0020	1328	467.8	1	GVMAG-M-3300017991-11.fna|Ga0180434_10001214_13
GVMAG-M-3300017991-11.fltr_GVOGm_0020.copy2	GVMAG-M-3300017991-11.fltr	GVOGm_0020	683	263.6	1	GVMAG-M-3300017991-11.fna|Ga0180434_10001214_8
GVMAG-M-3300017991-11.fltr_GVOGm_0020.copy3	GVMAG-M-3300017991-11.fltr	GVOGm_0020	554	183.4	1	GVMAG-M-3300017991-11.fna|Ga0180434_10001127_30
GVMAG-M-3300017991-11.fltr_GVOGm_0003.copy1	GVMAG-M-3300017991-11.fltr	GVOGm_0003	467	299.8	1	GVMAG-M-3300017991-11.fna|Ga0180434_10002620_9
GVMAG-M-3300017991-11.fltr_GVOGm_0022.copy1	GVMAG-M-3300017991-11.fltr	GVOGm_0022	1129	1258.5	1	GVMAG-M-3300017991-11.fna|Ga0180434_10001214_30
GVMAG-M-3300017991-11.fltr_GVOGm_0760.copy1	GVMAG-M-3300017991-11.fltr	GVOGm_0760	608	295.9	1	GVMAG-M-3300017991-11.fna|Ga0180434_10002880_12
GVMAG-M-3300017991-11.fltr_GVOGm_0023.copy1	GVMAG-M-3300017991-11.fltr	GVOGm_0023	672	384.1	1	GVMAG-M-3300017991-11.fna|Ga0180434_10002932_21
GVMAG-M-3300017991-11.fltr_GVOGm_0023.copy2	GVMAG-M-3300017991-11.fltr	GVOGm_0023	1028	972.2	1	GVMAG-M-3300017991-11.fna|Ga0180434_10001374_37
GVMAG-M-3300017991-11.fltr_GVOGm_0239.copy1	GVMAG-M-3300017991-11.fltr	GVOGm_0239	280	212.5	1	GVMAG-M-3300017991-11.fna|Ga0180434_10002880_16
GVMAG-M-3300017991-11.fltr_GVOGm_0890.copy1	GVMAG-M-3300017991-11.fltr	GVOGm_0890	365	51.7	1	GVMAG-M-3300017991-11.fna|Ga0180434_10002620_13
GVMAG-M-3300017991-11.fltr_GVOGm_0461.copy1	GVMAG-M-3300017991-11.fltr	GVOGm_0461	1159	1229.7	1	GVMAG-M-3300017991-11.fna|Ga0180434_10002381_21
GVMAG-M-3300017991-11.fltr_GVOGm_0095.copy1	GVMAG-M-3300017991-11.fltr	GVOGm_0095	914	828.9	1	GVMAG-M-3300017991-11.fna|Ga0180434_10001374_36
GVMAG-M-3300017991-11.fltr_GVOGm_0172.copy1	GVMAG-M-3300017991-11.fltr	GVOGm_0172	328	213.2	1	GVMAG-M-3300017991-11.fna|Ga0180434_10003991_6
GVMAG-M-3300017991-11.fltr_GVOGm_0018.copy1	GVMAG-M-3300017991-11.fltr	GVOGm_0018	318	232.4	1	GVMAG-M-3300017991-11.fna|Ga0180434_10003685_10
GVMAG-M-3300017991-11.fltr_GVOGm_0214.copy1	GVMAG-M-3300017991-11.fltr	GVOGm_0214	554	59.7	1	GVMAG-M-3300017991-11.fna|Ga0180434_10003991_15
GVMAG-M-3300017991-11.fltr_GVOGm_0787.copy1	GVMAG-M-3300017991-11.fltr	GVOGm_0787	149	71.2	1	GVMAG-M-3300017991-11.fna|Ga0180434_10002381_2
GVMAG-M-3300017991-11.fltr_GVOGm_0004.copy1	GVMAG-M-3300017991-11.fltr	GVOGm_0004	179	102.4	1	GVMAG-M-3300017991-11.fna|Ga0180434_10003685_15
GVMAG-M-3300017991-11.fltr_GVOGm_0160.copy1	GVMAG-M-3300017991-11.fltr	GVOGm_0160	247	151.4	1	GVMAG-M-3300017991-11.fna|Ga0180434_10003685_17
GVMAG-M-3300017991-11.fltr_GVOGm_0189.copy1	GVMAG-M-3300017991-11.fltr	GVOGm_0189	247	39.7	1	GVMAG-M-3300017991-11.fna|Ga0180434_10001374_31
GVMAG-M-3300017991-11.fltr_GVOGm_0001.copy1	GVMAG-M-3300017991-11.fltr	GVOGm_0001	587	470.8	1	GVMAG-M-3300017991-11.fna|Ga0180434_10001127_39
GVMAG-M-3300017991-11.fltr_GVOGm_0798.copy1	GVMAG-M-3300017991-11.fltr	GVOGm_0798	427	65.3	1	GVMAG-M-3300017991-11.fna|Ga0180434_10001127_17
GVMAG-M-3300023174-174.fltr_GVOGm_0054.copy1	GVMAG-M-3300023174-174.fltr	GVOGm_0054	1434	1062.1	1	GVMAG-M-3300023174-174.fna|Ga0214921_10004427_12
GVMAG-M-3300023174-174.fltr_GVOGm_0020.copy1	GVMAG-M-3300023174-174.fltr	GVOGm_0020	574	474.9	1	GVMAG-M-3300023174-174.fna|Ga0214921_10003460_16
GVMAG-M-3300023174-174.fltr_GVOGm_0020.copy2	GVMAG-M-3300023174-174.fltr	GVOGm_0020	767	406.4	1	GVMAG-M-3300023174-174.fna|Ga0214921_10002474_15
GVMAG-M-3300023174-174.fltr_GVOGm_0020.copy3	GVMAG-M-3300023174-174.fltr	GVOGm_0020	584	32	1	GVMAG-M-3300023174-174.fna|Ga0214921_10002474_7
GVMAG-M-3300023174-174.fltr_GVOGm_0020.copy4	GVMAG-M-3300023174-174.fltr	GVOGm_0020	1189	472.8	1	GVMAG-M-3300023174-174.fna|Ga0214921_10000501_9
GVMAG-M-3300023174-174.fltr_GVOGm_0020.copy5	GVMAG-M-3300023174-174.fltr	GVOGm_0020	711	178.3	1	GVMAG-M-3300023174-174.fna|Ga0214921_10010171_4
GVMAG-M-3300023174-174.fltr_GVOGm_0003.copy1	GVMAG-M-3300023174-174.fltr	GVOGm_0003	505	442.6	1	GVMAG-M-3300023174-174.fna|Ga0214921_10001233_2
GVMAG-M-3300023174-174.fltr_GVOGm_0003.copy2	GVMAG-M-3300023174-174.fltr	GVOGm_0003	535	509.4	1	GVMAG-M-3300023174-174.fna|Ga0214921_10000776_37
GVMAG-M-3300023174-174.fltr_GVOGm_0003.copy3	GVMAG-M-3300023174-174.fltr	GVOGm_0003	1486	222.6	1	GVMAG-M-3300023174-174.fna|Ga0214921_10001233_1
GVMAG-M-3300023174-174.fltr_GVOGm_0003.copy4	GVMAG-M-3300023174-174.fltr	GVOGm_0003	635	388.1	1	GVMAG-M-3300023174-174.fna|Ga0214921_10000776_45
GVMAG-M-3300023174-174.fltr_GVOGm_0013.copy1	GVMAG-M-3300023174-174.fltr	GVOGm_0013	543	513.9	1	GVMAG-M-3300023174-174.fna|Ga0214921_10001443_9
GVMAG-M-3300023174-174.fltr_GVOGm_0022.copy1	GVMAG-M-3300023174-174.fltr	GVOGm_0022	1119	862.7	1	GVMAG-M-3300023174-174.fna|Ga0214921_10006706_1
GVMAG-M-3300023174-174.fltr_GVOGm_0760.copy1	GVMAG-M-3300023174-174.fltr	GVOGm_0760	291	333.9	1	GVMAG-M-3300023174-174.fna|Ga0214921_10000776_29
GVMAG-M-3300023174-174.fltr_GVOGm_0023.copy1	GVMAG-M-3300023174-174.fltr	GVOGm_0023	835	935.9	1	GVMAG-M-3300023174-174.fna|Ga0214921_10006390_19
GVMAG-M-3300023174-174.fltr_GVOGm_0023.copy2	GVMAG-M-3300023174-174.fltr	GVOGm_0023	881	742.7	2	GVMAG-M-3300023174-174.fna|Ga0214921_10003028_1;GVMAG-M-3300023174-174.fna|Ga0214921_10003028_2
GVMAG-M-3300023174-174.fltr_GVOGm_0239.copy1	GVMAG-M-3300023174-174.fltr	GVOGm_0239	331	230.3	1	GVMAG-M-3300023174-174.fna|Ga0214921_10006390_17
GVMAG-M-3300023174-174.fltr_GVOGm_0890.copy1	GVMAG-M-3300023174-174.fltr	GVOGm_0890	401	178	1	GVMAG-M-3300023174-174.fna|Ga0214921_10000776_42
GVMAG-M-3300023174-174.fltr_GVOGm_0461.copy1	GVMAG-M-3300023174-174.fltr	GVOGm_0461	1246	1430.5	1	GVMAG-M-3300023174-174.fna|Ga0214921_10000776_2
GVMAG-M-3300023174-174.fltr_GVOGm_0095.copy1	GVMAG-M-3300023174-174.fltr	GVOGm_0095	891	863.7	1	GVMAG-M-3300023174-174.fna|Ga0214921_10011494_4
GVMAG-M-3300023174-174.fltr_GVOGm_0095.copy2	GVMAG-M-3300023174-174.fltr	GVOGm_0095	710	83.7	1	GVMAG-M-3300023174-174.fna|Ga0214921_10006102_3
GVMAG-M-3300023174-174.fltr_GVOGm_0172.copy1	GVMAG-M-3300023174-174.fltr	GVOGm_0172	482	304.9	1	GVMAG-M-3300023174-174.fna|Ga0214921_10006706_4
GVMAG-M-3300023174-174.fltr_GVOGm_0088.copy1	GVMAG-M-3300023174-174.fltr	GVOGm_0088	1034	1104.3	1	GVMAG-M-3300023174-174.fna|Ga0214921_10008170_5
GVMAG-M-3300023174-174.fltr_GVOGm_0056.copy1	GVMAG-M-3300023174-174.fltr	GVOGm_0056	344	220.4	1	GVMAG-M-3300023174-174.fna|Ga0214921_10001233_17
GVMAG-M-3300023174-174.fltr_GVOGm_0018.copy1	GVMAG-M-3300023174-174.fltr	GVOGm_0018	315	224.8	1	GVMAG-M-3300023174-174.fna|Ga0214921_10001233_6
GVMAG-M-3300023174-174.fltr_GVOGm_0018.copy2	GVMAG-M-3300023174-174.fltr	GVOGm_0018	294	92.5	1	GVMAG-M-3300023174-174.fna|Ga0214921_10002474_20
GVMAG-M-3300023174-174.fltr_GVOGm_0214.copy1	GVMAG-M-3300023174-174.fltr	GVOGm_0214	310	141.5	1	GVMAG-M-3300023174-174.fna|Ga0214921_10000501_48
GVMAG-M-3300023174-174.fltr_GVOGm_0214.copy2	GVMAG-M-3300023174-174.fltr	GVOGm_0214	294	189.7	1	GVMAG-M-3300023174-174.fna|Ga0214921_10008848_2
GVMAG-M-3300023174-174.fltr_GVOGm_0214.copy3	GVMAG-M-3300023174-174.fltr	GVOGm_0214	540	226.6	1	GVMAG-M-3300023174-174.fna|Ga0214921_10008170_2
GVMAG-M-3300023174-174.fltr_GVOGm_1574.copy1	GVMAG-M-3300023174-174.fltr	GVOGm_1574	337	479.3	1	GVMAG-M-3300023174-174.fna|Ga0214921_10008170_12
GVMAG-M-3300023174-174.fltr_GVOGm_0048.copy1	GVMAG-M-3300023174-174.fltr	GVOGm_0048	403	198.2	1	GVMAG-M-3300023174-174.fna|Ga0214921_10000776_31
GVMAG-M-3300023174-174.fltr_GVOGm_0129.copy1	GVMAG-M-3300023174-174.fltr	GVOGm_0129	225	202.5	1	GVMAG-M-3300023174-174.fna|Ga0214921_10003028_12
GVMAG-M-3300023174-174.fltr_GVOGm_0787.copy1	GVMAG-M-3300023174-174.fltr	GVOGm_0787	201	164.9	1	GVMAG-M-3300023174-174.fna|Ga0214921_10004427_10
GVMAG-M-3300023174-174.fltr_GVOGm_0036.copy1	GVMAG-M-3300023174-174.fltr	GVOGm_0036	1074	619.4	1	GVMAG-M-3300023174-174.fna|Ga0214921_10002781_3
GVMAG-M-3300023174-174.fltr_GVOGm_0004.copy1	GVMAG-M-3300023174-174.fltr	GVOGm_0004	174	112.5	1	GVMAG-M-3300023174-174.fna|Ga0214921_10006102_9
GVMAG-M-3300023174-174.fltr_GVOGm_0004.copy2	GVMAG-M-3300023174-174.fltr	GVOGm_0004	166	118.7	1	GVMAG-M-3300023174-174.fna|Ga0214921_10000501_4
GVMAG-M-3300023174-174.fltr_GVOGm_0152.copy1	GVMAG-M-3300023174-174.fltr	GVOGm_0152	179	70.7	1	GVMAG-M-3300023174-174.fna|Ga0214921_10001233_28
GVMAG-M-3300023174-174.fltr_GVOGm_0028.copy1	GVMAG-M-3300023174-174.fltr	GVOGm_0028	222	85.2	1	GVMAG-M-3300023174-174.fna|Ga0214921_10006390_12
GVMAG-M-3300023174-174.fltr_GVOGm_0160.copy1	GVMAG-M-3300023174-174.fltr	GVOGm_0160	292	100	1	GVMAG-M-3300023174-174.fna|Ga0214921_10003028_13
GVMAG-M-3300023174-174.fltr_GVOGm_0160.copy2	GVMAG-M-3300023174-174.fltr	GVOGm_0160	298	116.6	1	GVMAG-M-3300023174-174.fna|Ga0214921_10003320_16
GVMAG-M-3300023174-174.fltr_GVOGm_0263.copy1	GVMAG-M-3300023174-174.fltr	GVOGm_0263	165	107.7	1	GVMAG-M-3300023174-174.fna|Ga0214921_10000776_22
GVMAG-M-3300023174-174.fltr_GVOGm_0115.copy1	GVMAG-M-3300023174-174.fltr	GVOGm_0115	521	178	1	GVMAG-M-3300023174-174.fna|Ga0214921_10001233_12
GVMAG-M-3300023174-174.fltr_GVOGm_0031.copy1	GVMAG-M-3300023174-174.fltr	GVOGm_0031	598	299.1	1	GVMAG-M-3300023174-174.fna|Ga0214921_10002474_26
GVMAG-M-3300023174-174.fltr_GVOGm_0189.copy1	GVMAG-M-3300023174-174.fltr	GVOGm_0189	336	174.5	1	GVMAG-M-3300023174-174.fna|Ga0214921_10001233_16
GVMAG-M-3300023174-174.fltr_GVOGm_0694.copy1	GVMAG-M-3300023174-174.fltr	GVOGm_0694	217	157	1	GVMAG-M-3300023174-174.fna|Ga0214921_10001443_27
GVMAG-M-3300023174-174.fltr_GVOGm_0001.copy1	GVMAG-M-3300023174-174.fltr	GVOGm_0001	640	341.7	1	GVMAG-M-3300023174-174.fna|Ga0214921_10001443_2
GVMAG-M-3300023174-174.fltr_GVOGm_0001.copy2	GVMAG-M-3300023174-174.fltr	GVOGm_0001	417	26.8	1	GVMAG-M-3300023174-174.fna|Ga0214921_10000501_13
GVMAG-M-3300023174-174.fltr_GVOGm_0041.copy1	GVMAG-M-3300023174-174.fltr	GVOGm_0041	96	86.2	1	GVMAG-M-3300023174-174.fna|Ga0214921_10001233_7
GVMAG-M-3300023174-174.fltr_GVOGm_0798.copy1	GVMAG-M-3300023174-174.fltr	GVOGm_0798	293	309	1	GVMAG-M-3300023174-174.fna|Ga0214921_10002474_11
GVMAG-M-3300023174-174.fltr_GVOGm_0027.copy1	GVMAG-M-3300023174-174.fltr	GVOGm_0027	267	109.3	1	GVMAG-M-3300023174-174.fna|Ga0214921_10002781_13
GVMAG-M-3300023179-61.fltr_GVOGm_0054.copy1	GVMAG-M-3300023179-61.fltr	GVOGm_0054	1537	947.2	1	GVMAG-M-3300023179-61.fna|Ga0214923_10003887_6
GVMAG-M-3300023179-61.fltr_GVOGm_0020.copy1	GVMAG-M-3300023179-61.fltr	GVOGm_0020	781	396.9	1	GVMAG-M-3300023179-61.fna|Ga0214923_10005813_10
GVMAG-M-3300023179-61.fltr_GVOGm_0020.copy2	GVMAG-M-3300023179-61.fltr	GVOGm_0020	556	468.1	1	GVMAG-M-3300023179-61.fna|Ga0214923_10000754_3
GVMAG-M-3300023179-61.fltr_GVOGm_0020.copy3	GVMAG-M-3300023179-61.fltr	GVOGm_0020	380	37.1	1	GVMAG-M-3300023179-61.fna|Ga0214923_10000754_25
GVMAG-M-3300023179-61.fltr_GVOGm_0020.copy4	GVMAG-M-3300023179-61.fltr	GVOGm_0020	1135	475.5	1	GVMAG-M-3300023179-61.fna|Ga0214923_10001765_10
GVMAG-M-3300023179-61.fltr_GVOGm_0020.copy5	GVMAG-M-3300023179-61.fltr	GVOGm_0020	856	176.6	1	GVMAG-M-3300023179-61.fna|Ga0214923_10001068_17
GVMAG-M-3300023179-61.fltr_GVOGm_0003.copy1	GVMAG-M-3300023179-61.fltr	GVOGm_0003	496	386.7	1	GVMAG-M-3300023179-61.fna|Ga0214923_10000533_37
GVMAG-M-3300023179-61.fltr_GVOGm_0003.copy2	GVMAG-M-3300023179-61.fltr	GVOGm_0003	707	277.4	1	GVMAG-M-3300023179-61.fna|Ga0214923_10003747_10
GVMAG-M-3300023179-61.fltr_GVOGm_0003.copy3	GVMAG-M-3300023179-61.fltr	GVOGm_0003	527	522.2	1	GVMAG-M-3300023179-61.fna|Ga0214923_10000722_19
GVMAG-M-3300023179-61.fltr_GVOGm_0013.copy1	GVMAG-M-3300023179-61.fltr	GVOGm_0013	793	527	1	GVMAG-M-3300023179-61.fna|Ga0214923_10000722_56
GVMAG-M-3300023179-61.fltr_GVOGm_0760.copy1	GVMAG-M-3300023179-61.fltr	GVOGm_0760	288	323.1	1	GVMAG-M-3300023179-61.fna|Ga0214923_10000722_15
GVMAG-M-3300023179-61.fltr_GVOGm_0023.copy1	GVMAG-M-3300023179-61.fltr	GVOGm_0023	1498	1520.3	1	GVMAG-M-3300023179-61.fna|Ga0214923_10000754_30
GVMAG-M-3300023179-61.fltr_GVOGm_0890.copy1	GVMAG-M-3300023179-61.fltr	GVOGm_0890	377	154	1	GVMAG-M-3300023179-61.fna|Ga0214923_10000722_18
GVMAG-M-3300023179-61.fltr_GVOGm_0461.copy1	GVMAG-M-3300023179-61.fltr	GVOGm_0461	1097	1275.7	1	GVMAG-M-3300023179-61.fna|Ga0214923_10001068_19
GVMAG-M-3300023179-61.fltr_GVOGm_0461.copy2	GVMAG-M-3300023179-61.fltr	GVOGm_0461	1142	1463	1	GVMAG-M-3300023179-61.fna|Ga0214923_10003887_4
GVMAG-M-3300023179-61.fltr_GVOGm_0095.copy1	GVMAG-M-3300023179-61.fltr	GVOGm_0095	906	811.4	1	GVMAG-M-3300023179-61.fna|Ga0214923_10001765_22
GVMAG-M-3300023179-61.fltr_GVOGm_0172.copy1	GVMAG-M-3300023179-61.fltr	GVOGm_0172	426	304.5	1	GVMAG-M-3300023179-61.fna|Ga0214923_10000754_38
GVMAG-M-3300023179-61.fltr_GVOGm_0088.copy1	GVMAG-M-3300023179-61.fltr	GVOGm_0088	894	1118.9	1	GVMAG-M-3300023179-61.fna|Ga0214923_10007422_4
GVMAG-M-3300023179-61.fltr_GVOGm_0056.copy1	GVMAG-M-3300023179-61.fltr	GVOGm_0056	298	201	1	GVMAG-M-3300023179-61.fna|Ga0214923_10000533_20
GVMAG-M-3300023179-61.fltr_GVOGm_0018.copy1	GVMAG-M-3300023179-61.fltr	GVOGm_0018	331	249.6	1	GVMAG-M-3300023179-61.fna|Ga0214923_10000533_31
GVMAG-M-3300023179-61.fltr_GVOGm_0214.copy1	GVMAG-M-3300023179-61.fltr	GVOGm_0214	282	193.9	1	GVMAG-M-3300023179-61.fna|Ga0214923_10000754_12
GVMAG-M-3300023179-61.fltr_GVOGm_0214.copy2	GVMAG-M-3300023179-61.fltr	GVOGm_0214	362	248.6	1	GVMAG-M-3300023179-61.fna|Ga0214923_10007422_7
GVMAG-M-3300023179-61.fltr_GVOGm_1574.copy1	GVMAG-M-3300023179-61.fltr	GVOGm_1574	321	494.6	1	GVMAG-M-3300023179-61.fna|Ga0214923_10007422_3
GVMAG-M-3300023179-61.fltr_GVOGm_0048.copy1	GVMAG-M-3300023179-61.fltr	GVOGm_0048	389	211.6	1	GVMAG-M-3300023179-61.fna|Ga0214923_10000722_10
GVMAG-M-3300023179-61.fltr_GVOGm_0129.copy1	GVMAG-M-3300023179-61.fltr	GVOGm_0129	207	162.7	1	GVMAG-M-3300023179-61.fna|Ga0214923_10000754_21
GVMAG-M-3300023179-61.fltr_GVOGm_0787.copy1	GVMAG-M-3300023179-61.fltr	GVOGm_0787	196	175.6	1	GVMAG-M-3300023179-61.fna|Ga0214923_10005880_3
GVMAG-M-3300023179-61.fltr_GVOGm_0036.copy1	GVMAG-M-3300023179-61.fltr	GVOGm_0036	1016	630	1	GVMAG-M-3300023179-61.fna|Ga0214923_10000533_1
GVMAG-M-3300023179-61.fltr_GVOGm_0004.copy1	GVMAG-M-3300023179-61.fltr	GVOGm_0004	145	131.1	1	GVMAG-M-3300023179-61.fna|Ga0214923_10001068_29
GVMAG-M-3300023179-61.fltr_GVOGm_0004.copy2	GVMAG-M-3300023179-61.fltr	GVOGm_0004	187	158.9	1	GVMAG-M-3300023179-61.fna|Ga0214923_10000754_8
GVMAG-M-3300023179-61.fltr_GVOGm_0152.copy1	GVMAG-M-3300023179-61.fltr	GVOGm_0152	192	193.6	1	GVMAG-M-3300023179-61.fna|Ga0214923_10000533_13
GVMAG-M-3300023179-61.fltr_GVOGm_0160.copy1	GVMAG-M-3300023179-61.fltr	GVOGm_0160	251	41.4	1	GVMAG-M-3300023179-61.fna|Ga0214923_10000754_20
GVMAG-M-3300023179-61.fltr_GVOGm_0263.copy1	GVMAG-M-3300023179-61.fltr	GVOGm_0263	176	129.6	1	GVMAG-M-3300023179-61.fna|Ga0214923_10000722_2
GVMAG-M-3300023179-61.fltr_GVOGm_0115.copy1	GVMAG-M-3300023179-61.fltr	GVOGm_0115	430	230.7	1	GVMAG-M-3300023179-61.fna|Ga0214923_10000533_27
GVMAG-M-3300023179-61.fltr_GVOGm_0031.copy1	GVMAG-M-3300023179-61.fltr	GVOGm_0031	533	300.9	1	GVMAG-M-3300023179-61.fna|Ga0214923_10000722_23
GVMAG-M-3300023179-61.fltr_GVOGm_0189.copy1	GVMAG-M-3300023179-61.fltr	GVOGm_0189	341	181.6	1	GVMAG-M-3300023179-61.fna|Ga0214923_10000533_23
GVMAG-M-3300023179-61.fltr_GVOGm_0083.copy1	GVMAG-M-3300023179-61.fltr	GVOGm_0083	310	260.1	1	GVMAG-M-3300023179-61.fna|Ga0214923_10001068_26
GVMAG-M-3300023179-61.fltr_GVOGm_0083.copy2	GVMAG-M-3300023179-61.fltr	GVOGm_0083	162	38.4	1	GVMAG-M-3300023179-61.fna|Ga0214923_10002293_21
GVMAG-M-3300023179-61.fltr_GVOGm_0694.copy1	GVMAG-M-3300023179-61.fltr	GVOGm_0694	204	176.6	1	GVMAG-M-3300023179-61.fna|Ga0214923_10001074_6
GVMAG-M-3300023179-61.fltr_GVOGm_0001.copy1	GVMAG-M-3300023179-61.fltr	GVOGm_0001	605	274.2	1	GVMAG-M-3300023179-61.fna|Ga0214923_10005724_12
GVMAG-M-3300023179-61.fltr_GVOGm_0001.copy2	GVMAG-M-3300023179-61.fltr	GVOGm_0001	739	151.6	1	GVMAG-M-3300023179-61.fna|Ga0214923_10000754_5
GVMAG-M-3300023179-61.fltr_GVOGm_0001.copy3	GVMAG-M-3300023179-61.fltr	GVOGm_0001	584	493.8	1	GVMAG-M-3300023179-61.fna|Ga0214923_10003747_7
GVMAG-M-3300023179-61.fltr_GVOGm_0041.copy1	GVMAG-M-3300023179-61.fltr	GVOGm_0041	100	112.2	1	GVMAG-M-3300023179-61.fna|Ga0214923_10000533_30
GVMAG-M-3300023179-61.fltr_GVOGm_0798.copy1	GVMAG-M-3300023179-61.fltr	GVOGm_0798	350	289.3	1	GVMAG-M-3300023179-61.fna|Ga0214923_10000722_42
GVMAG-M-3300023179-61.fltr_GVOGm_0027.copy1	GVMAG-M-3300023179-61.fltr	GVOGm_0027	118	115.3	1	GVMAG-M-3300023179-61.fna|Ga0214923_10002260_29
GVMAG-M-3300024510-1.fltr_GVOGm_0054.copy1	GVMAG-M-3300024510-1.fltr	GVOGm_0054	1045	629.9	1	GVMAG-M-3300024510-1.fna|Ga0255187_1000018_53
GVMAG-M-3300024510-1.fltr_GVOGm_0020.copy1	GVMAG-M-3300024510-1.fltr	GVOGm_0020	655	211	1	GVMAG-M-3300024510-1.fna|Ga0255187_1000007_69
GVMAG-M-3300024510-1.fltr_GVOGm_0003.copy1	GVMAG-M-3300024510-1.fltr	GVOGm_0003	457	363.2	1	GVMAG-M-3300024510-1.fna|Ga0255187_1000007_141
GVMAG-M-3300024510-1.fltr_GVOGm_0760.copy1	GVMAG-M-3300024510-1.fltr	GVOGm_0760	288	215.4	1	GVMAG-M-3300024510-1.fna|Ga0255187_1000018_56
GVMAG-M-3300024510-1.fltr_GVOGm_0239.copy1	GVMAG-M-3300024510-1.fltr	GVOGm_0239	357	70.3	1	GVMAG-M-3300024510-1.fna|Ga0255187_1000018_44
GVMAG-M-3300024510-1.fltr_GVOGm_0890.copy1	GVMAG-M-3300024510-1.fltr	GVOGm_0890	488	90.1	1	GVMAG-M-3300024510-1.fna|Ga0255187_1000018_59
GVMAG-M-3300024510-1.fltr_GVOGm_0095.copy1	GVMAG-M-3300024510-1.fltr	GVOGm_0095	583	40.4	1	GVMAG-M-3300024510-1.fna|Ga0255187_1000007_14
GVMAG-M-3300024510-1.fltr_GVOGm_0018.copy1	GVMAG-M-3300024510-1.fltr	GVOGm_0018	318	155.4	1	GVMAG-M-3300024510-1.fna|Ga0255187_1000018_62
GVMAG-M-3300024510-1.fltr_GVOGm_0214.copy1	GVMAG-M-3300024510-1.fltr	GVOGm_0214	961	115.3	1	GVMAG-M-3300024510-1.fna|Ga0255187_1000007_21
GVMAG-M-3300024510-1.fltr_GVOGm_0129.copy1	GVMAG-M-3300024510-1.fltr	GVOGm_0129	221	83.8	1	GVMAG-M-3300024510-1.fna|Ga0255187_1000007_6
GVMAG-M-3300024510-1.fltr_GVOGm_0036.copy1	GVMAG-M-3300024510-1.fltr	GVOGm_0036	538	124.2	1	GVMAG-M-3300024510-1.fna|Ga0255187_1000007_39
GVMAG-M-3300024510-1.fltr_GVOGm_0036.copy2	GVMAG-M-3300024510-1.fltr	GVOGm_0036	466	97.2	1	GVMAG-M-3300024510-1.fna|Ga0255187_1000007_127
GVMAG-M-3300024510-1.fltr_GVOGm_0115.copy1	GVMAG-M-3300024510-1.fltr	GVOGm_0115	564	57.5	1	GVMAG-M-3300024510-1.fna|Ga0255187_1000007_93
GVMAG-M-3300024510-1.fltr_GVOGm_0031.copy1	GVMAG-M-3300024510-1.fltr	GVOGm_0031	342	152.4	1	GVMAG-M-3300024510-1.fna|Ga0255187_1000007_9
GVMAG-M-3300024510-1.fltr_GVOGm_0041.copy1	GVMAG-M-3300024510-1.fltr	GVOGm_0041	161	22.2	1	GVMAG-M-3300024510-1.fna|Ga0255187_1000018_34
GVMAG-M-3300023174-102.fltr_GVOGm_0054.copy1	GVMAG-M-3300023174-102.fltr	GVOGm_0054	1307	836.3	1	GVMAG-M-3300023174-102.fna|Ga0214921_10000304_50
GVMAG-M-3300023174-102.fltr_GVOGm_0020.copy1	GVMAG-M-3300023174-102.fltr	GVOGm_0020	1077	482.5	1	GVMAG-M-3300023174-102.fna|Ga0214921_10000205_40
GVMAG-M-3300023174-102.fltr_GVOGm_0020.copy2	GVMAG-M-3300023174-102.fltr	GVOGm_0020	564	186.7	1	GVMAG-M-3300023174-102.fna|Ga0214921_10000304_82
GVMAG-M-3300023174-102.fltr_GVOGm_0003.copy1	GVMAG-M-3300023174-102.fltr	GVOGm_0003	496	304.4	1	GVMAG-M-3300023174-102.fna|Ga0214921_10000304_26
GVMAG-M-3300023174-102.fltr_GVOGm_0013.copy1	GVMAG-M-3300023174-102.fltr	GVOGm_0013	423	359.6	1	GVMAG-M-3300023174-102.fna|Ga0214921_10000304_40
GVMAG-M-3300023174-102.fltr_GVOGm_0022.copy1	GVMAG-M-3300023174-102.fltr	GVOGm_0022	1949	1163.7	1	GVMAG-M-3300023174-102.fna|Ga0214921_10000205_48
GVMAG-M-3300023174-102.fltr_GVOGm_0760.copy1	GVMAG-M-3300023174-102.fltr	GVOGm_0760	261	308.5	1	GVMAG-M-3300023174-102.fna|Ga0214921_10000205_55
GVMAG-M-3300023174-102.fltr_GVOGm_0023.copy1	GVMAG-M-3300023174-102.fltr	GVOGm_0023	445	397	1	GVMAG-M-3300023174-102.fna|Ga0214921_10000304_90
GVMAG-M-3300023174-102.fltr_GVOGm_0023.copy2	GVMAG-M-3300023174-102.fltr	GVOGm_0023	1390	944.5	3	GVMAG-M-3300023174-102.fna|Ga0214921_10000205_25;GVMAG-M-3300023174-102.fna|Ga0214921_10000205_27;GVMAG-M-3300023174-102.fna|Ga0214921_10000205_29
GVMAG-M-3300023174-102.fltr_GVOGm_0239.copy1	GVMAG-M-3300023174-102.fltr	GVOGm_0239	270	194.9	1	GVMAG-M-3300023174-102.fna|Ga0214921_10000205_50
GVMAG-M-3300023174-102.fltr_GVOGm_0890.copy1	GVMAG-M-3300023174-102.fltr	GVOGm_0890	362	51.7	1	GVMAG-M-3300023174-102.fna|Ga0214921_10000304_24
GVMAG-M-3300023174-102.fltr_GVOGm_0461.copy1	GVMAG-M-3300023174-102.fltr	GVOGm_0461	1156	1280.1	1	GVMAG-M-3300023174-102.fna|Ga0214921_10000205_10
GVMAG-M-3300023174-102.fltr_GVOGm_0095.copy1	GVMAG-M-3300023174-102.fltr	GVOGm_0095	918	826	1	GVMAG-M-3300023174-102.fna|Ga0214921_10000205_21
GVMAG-M-3300023174-102.fltr_GVOGm_0172.copy1	GVMAG-M-3300023174-102.fltr	GVOGm_0172	282	203.3	1	GVMAG-M-3300023174-102.fna|Ga0214921_10000285_100
GVMAG-M-3300023174-102.fltr_GVOGm_0088.copy1	GVMAG-M-3300023174-102.fltr	GVOGm_0088	793	1156.8	1	GVMAG-M-3300023174-102.fna|Ga0214921_10000633_42
GVMAG-M-3300023174-102.fltr_GVOGm_0056.copy1	GVMAG-M-3300023174-102.fltr	GVOGm_0056	306	195.6	1	GVMAG-M-3300023174-102.fna|Ga0214921_10000304_15
GVMAG-M-3300023174-102.fltr_GVOGm_0018.copy1	GVMAG-M-3300023174-102.fltr	GVOGm_0018	307	232.7	1	GVMAG-M-3300023174-102.fna|Ga0214921_10000205_91
GVMAG-M-3300023174-102.fltr_GVOGm_0214.copy1	GVMAG-M-3300023174-102.fltr	GVOGm_0214	366	309.5	1	GVMAG-M-3300023174-102.fna|Ga0214921_10007322_11
GVMAG-M-3300023174-102.fltr_GVOGm_1574.copy1	GVMAG-M-3300023174-102.fltr	GVOGm_1574	326	448.8	1	GVMAG-M-3300023174-102.fna|Ga0214921_10000633_27
GVMAG-M-3300023174-102.fltr_GVOGm_1574.copy2	GVMAG-M-3300023174-102.fltr	GVOGm_1574	367	466.2	1	GVMAG-M-3300023174-102.fna|Ga0214921_10007322_5
GVMAG-M-3300023174-102.fltr_GVOGm_0787.copy1	GVMAG-M-3300023174-102.fltr	GVOGm_0787	160	83.7	1	GVMAG-M-3300023174-102.fna|Ga0214921_10000633_12
GVMAG-M-3300023174-102.fltr_GVOGm_0004.copy1	GVMAG-M-3300023174-102.fltr	GVOGm_0004	244	177.9	1	GVMAG-M-3300023174-102.fna|Ga0214921_10000205_85
GVMAG-M-3300023174-102.fltr_GVOGm_0152.copy1	GVMAG-M-3300023174-102.fltr	GVOGm_0152	478	37.3	1	GVMAG-M-3300023174-102.fna|Ga0214921_10000285_107
GVMAG-M-3300023174-102.fltr_GVOGm_0160.copy1	GVMAG-M-3300023174-102.fltr	GVOGm_0160	240	152.3	1	GVMAG-M-3300023174-102.fna|Ga0214921_10000633_68
GVMAG-M-3300023174-102.fltr_GVOGm_0189.copy1	GVMAG-M-3300023174-102.fltr	GVOGm_0189	232	45.3	1	GVMAG-M-3300023174-102.fna|Ga0214921_10009096_5
GVMAG-M-3300023174-102.fltr_GVOGm_0083.copy1	GVMAG-M-3300023174-102.fltr	GVOGm_0083	167	39.4	1	GVMAG-M-3300023174-102.fna|Ga0214921_10000304_70
GVMAG-M-3300023174-102.fltr_GVOGm_0694.copy1	GVMAG-M-3300023174-102.fltr	GVOGm_0694	168	139.7	1	GVMAG-M-3300023174-102.fna|Ga0214921_10000285_91
GVMAG-M-3300023174-102.fltr_GVOGm_0001.copy1	GVMAG-M-3300023174-102.fltr	GVOGm_0001	588	447.8	1	GVMAG-M-3300023174-102.fna|Ga0214921_10000285_16
GVMAG-M-3300023174-102.fltr_GVOGm_0798.copy1	GVMAG-M-3300023174-102.fltr	GVOGm_0798	294	63.8	1	GVMAG-M-3300023174-102.fna|Ga0214921_10000304_86
GVMAG-S-1016713-165.fltr_GVOGm_0054.copy1	GVMAG-S-1016713-165.fltr	GVOGm_0054	1311	656.2	1	GVMAG-S-1016713-165.fna|1016713_contig_440_16
GVMAG-S-1016713-165.fltr_GVOGm_0020.copy1	GVMAG-S-1016713-165.fltr	GVOGm_0020	556	202	1	GVMAG-S-1016713-165.fna|1016713_contig_1266_7
GVMAG-S-1016713-165.fltr_GVOGm_0020.copy2	GVMAG-S-1016713-165.fltr	GVOGm_0020	762	44.8	1	GVMAG-S-1016713-165.fna|1016713_contig_5380_6
GVMAG-S-1016713-165.fltr_GVOGm_0003.copy1	GVMAG-S-1016713-165.fltr	GVOGm_0003	372	323.4	1	GVMAG-S-1016713-165.fna|1016713_contig_1409_11
GVMAG-S-1016713-165.fltr_GVOGm_0022.copy1	GVMAG-S-1016713-165.fltr	GVOGm_0022	1538	935.9	1	GVMAG-S-1016713-165.fna|1016713_contig_1407_1
GVMAG-S-1016713-165.fltr_GVOGm_0760.copy1	GVMAG-S-1016713-165.fltr	GVOGm_0760	280	313.1	1	GVMAG-S-1016713-165.fna|1016713_contig_1266_11
GVMAG-S-1016713-165.fltr_GVOGm_0023.copy1	GVMAG-S-1016713-165.fltr	GVOGm_0023	1499	1290.3	1	GVMAG-S-1016713-165.fna|1016713_contig_1407_4
GVMAG-S-1016713-165.fltr_GVOGm_0239.copy1	GVMAG-S-1016713-165.fltr	GVOGm_0239	313	60.5	1	GVMAG-S-1016713-165.fna|1016713_contig_1266_16
GVMAG-S-1016713-165.fltr_GVOGm_0890.copy1	GVMAG-S-1016713-165.fltr	GVOGm_0890	387	151.4	1	GVMAG-S-1016713-165.fna|1016713_contig_440_32
GVMAG-S-1016713-165.fltr_GVOGm_0461.copy1	GVMAG-S-1016713-165.fltr	GVOGm_0461	1173	1342	1	GVMAG-S-1016713-165.fna|1016713_contig_513_8
GVMAG-S-1016713-165.fltr_GVOGm_0095.copy1	GVMAG-S-1016713-165.fltr	GVOGm_0095	538	64.9	1	GVMAG-S-1016713-165.fna|1016713_contig_1266_21
GVMAG-S-1016713-165.fltr_GVOGm_0214.copy1	GVMAG-S-1016713-165.fltr	GVOGm_0214	260	121.4	1	GVMAG-S-1016713-165.fna|1016713_contig_1380_18
GVMAG-S-1016713-165.fltr_GVOGm_1574.copy1	GVMAG-S-1016713-165.fltr	GVOGm_1574	332	434.1	1	GVMAG-S-1016713-165.fna|1016713_contig_440_34
GVMAG-S-1016713-165.fltr_GVOGm_0036.copy1	GVMAG-S-1016713-165.fltr	GVOGm_0036	258	39	1	GVMAG-S-1016713-165.fna|1016713_contig_440_38
GVMAG-S-1016713-165.fltr_GVOGm_0004.copy1	GVMAG-S-1016713-165.fltr	GVOGm_0004	158	73.1	1	GVMAG-S-1016713-165.fna|1016713_contig_1266_17
GVMAG-S-1016713-165.fltr_GVOGm_0115.copy1	GVMAG-S-1016713-165.fltr	GVOGm_0115	449	136.5	1	GVMAG-S-1016713-165.fna|1016713_contig_440_43
GVMAG-S-1016713-165.fltr_GVOGm_0694.copy1	GVMAG-S-1016713-165.fltr	GVOGm_0694	184	116.9	1	GVMAG-S-1016713-165.fna|1016713_contig_440_25
GVMAG-S-1016713-165.fltr_GVOGm_0027.copy1	GVMAG-S-1016713-165.fltr	GVOGm_0027	72	52.2	1	GVMAG-S-1016713-165.fna|1016713_contig_513_17
GVMAG-M-3300027892-35.fltr_GVOGm_0054.copy1	GVMAG-M-3300027892-35.fltr	GVOGm_0054	1697	1159.6	1	GVMAG-M-3300027892-35.fna|Ga0209550_10001421_10
GVMAG-M-3300027892-35.fltr_GVOGm_0020.copy1	GVMAG-M-3300027892-35.fltr	GVOGm_0020	931	58.9	1	GVMAG-M-3300027892-35.fna|Ga0209550_10001421_19
GVMAG-M-3300027892-35.fltr_GVOGm_0020.copy2	GVMAG-M-3300027892-35.fltr	GVOGm_0020	1514	714.5	1	GVMAG-M-3300027892-35.fna|Ga0209550_10000938_4
GVMAG-M-3300027892-35.fltr_GVOGm_0020.copy3	GVMAG-M-3300027892-35.fltr	GVOGm_0020	1049	260.1	1	GVMAG-M-3300027892-35.fna|Ga0209550_10002503_12
GVMAG-M-3300027892-35.fltr_GVOGm_0022.copy1	GVMAG-M-3300027892-35.fltr	GVOGm_0022	1724	1518.8	1	GVMAG-M-3300027892-35.fna|Ga0209550_10000334_17
GVMAG-M-3300027892-35.fltr_GVOGm_0760.copy1	GVMAG-M-3300027892-35.fltr	GVOGm_0760	281	416.5	1	GVMAG-M-3300027892-35.fna|Ga0209550_10000920_29
GVMAG-M-3300027892-35.fltr_GVOGm_0239.copy1	GVMAG-M-3300027892-35.fltr	GVOGm_0239	172	204.2	1	GVMAG-M-3300027892-35.fna|Ga0209550_10001421_21
GVMAG-M-3300027892-35.fltr_GVOGm_0890.copy1	GVMAG-M-3300027892-35.fltr	GVOGm_0890	378	156.6	1	GVMAG-M-3300027892-35.fna|Ga0209550_10000920_21
GVMAG-M-3300027892-35.fltr_GVOGm_0461.copy1	GVMAG-M-3300027892-35.fltr	GVOGm_0461	997	1441.3	1	GVMAG-M-3300027892-35.fna|Ga0209550_10003725_11
GVMAG-M-3300027892-35.fltr_GVOGm_0172.copy1	GVMAG-M-3300027892-35.fltr	GVOGm_0172	382	448.1	1	GVMAG-M-3300027892-35.fna|Ga0209550_10000938_24
GVMAG-M-3300027892-35.fltr_GVOGm_0018.copy1	GVMAG-M-3300027892-35.fltr	GVOGm_0018	307	264	1	GVMAG-M-3300027892-35.fna|Ga0209550_10000920_2
GVMAG-M-3300027892-35.fltr_GVOGm_0214.copy1	GVMAG-M-3300027892-35.fltr	GVOGm_0214	346	391.1	1	GVMAG-M-3300027892-35.fna|Ga0209550_10001421_2
GVMAG-M-3300027892-35.fltr_GVOGm_0048.copy1	GVMAG-M-3300027892-35.fltr	GVOGm_0048	336	367.4	1	GVMAG-M-3300027892-35.fna|Ga0209550_10000920_33
GVMAG-M-3300027892-35.fltr_GVOGm_0129.copy1	GVMAG-M-3300027892-35.fltr	GVOGm_0129	197	270.9	1	GVMAG-M-3300027892-35.fna|Ga0209550_10000920_13
GVMAG-M-3300027892-35.fltr_GVOGm_0036.copy1	GVMAG-M-3300027892-35.fltr	GVOGm_0036	1205	1237.9	1	GVMAG-M-3300027892-35.fna|Ga0209550_10000938_13
GVMAG-M-3300027892-35.fltr_GVOGm_0004.copy1	GVMAG-M-3300027892-35.fltr	GVOGm_0004	198	152.5	1	GVMAG-M-3300027892-35.fna|Ga0209550_10000920_4
GVMAG-M-3300027892-35.fltr_GVOGm_0152.copy1	GVMAG-M-3300027892-35.fltr	GVOGm_0152	258	233.3	1	GVMAG-M-3300027892-35.fna|Ga0209550_10000920_5
GVMAG-M-3300027892-35.fltr_GVOGm_0083.copy1	GVMAG-M-3300027892-35.fltr	GVOGm_0083	271	343.2	1	GVMAG-M-3300027892-35.fna|Ga0209550_10000938_3
GVMAG-M-3300027892-35.fltr_GVOGm_0041.copy1	GVMAG-M-3300027892-35.fltr	GVOGm_0041	39	27.4	1	GVMAG-M-3300027892-35.fna|Ga0209550_10000920_1
Marseillevirus.LCMAC102.fltr_GVOGm_0054.copy1	Marseillevirus_LCMAC102.fltr	GVOGm_0054	1284	722.1	1	Marseillevirus_LCMAC102.fna|MK500334.1_425
Marseillevirus.LCMAC102.fltr_GVOGm_0020.copy1	Marseillevirus_LCMAC102.fltr	GVOGm_0020	1096	450.8	1	Marseillevirus_LCMAC102.fna|MK500334.1_473
Marseillevirus.LCMAC102.fltr_GVOGm_0020.copy2	Marseillevirus_LCMAC102.fltr	GVOGm_0020	813	42.3	1	Marseillevirus_LCMAC102.fna|MK500334.1_251
Marseillevirus.LCMAC102.fltr_GVOGm_0020.copy3	Marseillevirus_LCMAC102.fltr	GVOGm_0020	654	219.8	1	Marseillevirus_LCMAC102.fna|MK500334.1_512
Marseillevirus.LCMAC102.fltr_GVOGm_0003.copy1	Marseillevirus_LCMAC102.fltr	GVOGm_0003	488	236.6	1	Marseillevirus_LCMAC102.fna|MK500334.1_92
Marseillevirus.LCMAC102.fltr_GVOGm_0013.copy1	Marseillevirus_LCMAC102.fltr	GVOGm_0013	448	285.6	1	Marseillevirus_LCMAC102.fna|MK500334.1_485
Marseillevirus.LCMAC102.fltr_GVOGm_0022.copy1	Marseillevirus_LCMAC102.fltr	GVOGm_0022	1575	1042	1	Marseillevirus_LCMAC102.fna|MK500334.1_199
Marseillevirus.LCMAC102.fltr_GVOGm_0760.copy1	Marseillevirus_LCMAC102.fltr	GVOGm_0760	252	224	1	Marseillevirus_LCMAC102.fna|MK500334.1_103
Marseillevirus.LCMAC102.fltr_GVOGm_0023.copy1	Marseillevirus_LCMAC102.fltr	GVOGm_0023	1901	1164.3	1	Marseillevirus_LCMAC102.fna|MK500334.1_240
Marseillevirus.LCMAC102.fltr_GVOGm_0239.copy1	Marseillevirus_LCMAC102.fltr	GVOGm_0239	311	131.1	1	Marseillevirus_LCMAC102.fna|MK500334.1_491
Marseillevirus.LCMAC102.fltr_GVOGm_0890.copy1	Marseillevirus_LCMAC102.fltr	GVOGm_0890	423	43.6	1	Marseillevirus_LCMAC102.fna|MK500334.1_93
Marseillevirus.LCMAC102.fltr_GVOGm_0461.copy1	Marseillevirus_LCMAC102.fltr	GVOGm_0461	1204	1073.8	1	Marseillevirus_LCMAC102.fna|MK500334.1_311
Marseillevirus.LCMAC102.fltr_GVOGm_0095.copy1	Marseillevirus_LCMAC102.fltr	GVOGm_0095	944	690	1	Marseillevirus_LCMAC102.fna|MK500334.1_162
Marseillevirus.LCMAC102.fltr_GVOGm_0172.copy1	Marseillevirus_LCMAC102.fltr	GVOGm_0172	315	168	1	Marseillevirus_LCMAC102.fna|MK500334.1_490
Marseillevirus.LCMAC102.fltr_GVOGm_0088.copy1	Marseillevirus_LCMAC102.fltr	GVOGm_0088	822	903.7	1	Marseillevirus_LCMAC102.fna|MK500334.1_285
Marseillevirus.LCMAC102.fltr_GVOGm_0056.copy1	Marseillevirus_LCMAC102.fltr	GVOGm_0056	371	111	1	Marseillevirus_LCMAC102.fna|MK500334.1_151
Marseillevirus.LCMAC102.fltr_GVOGm_0018.copy1	Marseillevirus_LCMAC102.fltr	GVOGm_0018	304	213.3	1	Marseillevirus_LCMAC102.fna|MK500334.1_299
Marseillevirus.LCMAC102.fltr_GVOGm_1574.copy1	Marseillevirus_LCMAC102.fltr	GVOGm_1574	324	390.9	1	Marseillevirus_LCMAC102.fna|MK500334.1_10
Marseillevirus.LCMAC102.fltr_GVOGm_0787.copy1	Marseillevirus_LCMAC102.fltr	GVOGm_0787	164	97.8	1	Marseillevirus_LCMAC102.fna|MK500334.1_423
Marseillevirus.LCMAC102.fltr_GVOGm_0036.copy1	Marseillevirus_LCMAC102.fltr	GVOGm_0036	1114	320.9	1	Marseillevirus_LCMAC102.fna|MK500334.1_435
Marseillevirus.LCMAC102.fltr_GVOGm_0004.copy1	Marseillevirus_LCMAC102.fltr	GVOGm_0004	221	106.7	1	Marseillevirus_LCMAC102.fna|MK500334.1_427
Marseillevirus.LCMAC102.fltr_GVOGm_0152.copy1	Marseillevirus_LCMAC102.fltr	GVOGm_0152	215	62.6	1	Marseillevirus_LCMAC102.fna|MK500334.1_44
Marseillevirus.LCMAC102.fltr_GVOGm_0160.copy1	Marseillevirus_LCMAC102.fltr	GVOGm_0160	253	80.5	1	Marseillevirus_LCMAC102.fna|MK500334.1_422
Marseillevirus.LCMAC102.fltr_GVOGm_0115.copy1	Marseillevirus_LCMAC102.fltr	GVOGm_0115	329	49.9	1	Marseillevirus_LCMAC102.fna|MK500334.1_21
Marseillevirus.LCMAC102.fltr_GVOGm_0083.copy1	Marseillevirus_LCMAC102.fltr	GVOGm_0083	184	20.1	1	Marseillevirus_LCMAC102.fna|MK500334.1_217
Marseillevirus.LCMAC102.fltr_GVOGm_0083.copy2	Marseillevirus_LCMAC102.fltr	GVOGm_0083	257	222.9	1	Marseillevirus_LCMAC102.fna|MK500334.1_399
Marseillevirus.LCMAC102.fltr_GVOGm_0694.copy1	Marseillevirus_LCMAC102.fltr	GVOGm_0694	212	107.4	1	Marseillevirus_LCMAC102.fna|MK500334.1_279
Marseillevirus.LCMAC102.fltr_GVOGm_0001.copy1	Marseillevirus_LCMAC102.fltr	GVOGm_0001	574	420.7	1	Marseillevirus_LCMAC102.fna|MK500334.1_450
Marseillevirus.LCMAC102.fltr_GVOGm_0798.copy1	Marseillevirus_LCMAC102.fltr	GVOGm_0798	544	155.1	1	Marseillevirus_LCMAC102.fna|MK500334.1_482
Marseillevirus.LCMAC102.fltr_GVOGm_0798.copy2	Marseillevirus_LCMAC102.fltr	GVOGm_0798	214	25.6	1	Marseillevirus_LCMAC102.fna|MK500334.1_244
Marseillevirus.LCMAC102.fltr_GVOGm_0027.copy1	Marseillevirus_LCMAC102.fltr	GVOGm_0027	92	76.5	1	Marseillevirus_LCMAC102.fna|MK500334.1_457
GVMAG-S-3300002154-22.fltr_GVOGm_0054.copy1	GVMAG-S-3300002154-22.fltr	GVOGm_0054	954	902.3	1	GVMAG-S-3300002154-22.fna|3300002154.a:JGI24538J26636_10000167_8
GVMAG-S-3300002154-22.fltr_GVOGm_0020.copy1	GVMAG-S-3300002154-22.fltr	GVOGm_0020	588	86.2	1	GVMAG-S-3300002154-22.fna|3300002154.a:JGI24538J26636_10000336_12
GVMAG-S-3300002154-22.fltr_GVOGm_0003.copy1	GVMAG-S-3300002154-22.fltr	GVOGm_0003	479	538.8	1	GVMAG-S-3300002154-22.fna|3300002154.a:JGI24538J26636_10000167_3
GVMAG-S-3300002154-22.fltr_GVOGm_0003.copy2	GVMAG-S-3300002154-22.fltr	GVOGm_0003	406	146.2	1	GVMAG-S-3300002154-22.fna|3300002154.a:JGI24538J26636_10000506_9
GVMAG-S-3300002154-22.fltr_GVOGm_0022.copy1	GVMAG-S-3300002154-22.fltr	GVOGm_0022	1098	1217.5	1	GVMAG-S-3300002154-22.fna|3300002154.a:JGI24538J26636_10000236_7
GVMAG-S-3300002154-22.fltr_GVOGm_0760.copy1	GVMAG-S-3300002154-22.fltr	GVOGm_0760	217	295.6	1	GVMAG-S-3300002154-22.fna|3300002154.a:JGI24538J26636_10000167_4
GVMAG-S-3300002154-22.fltr_GVOGm_0023.copy1	GVMAG-S-3300002154-22.fltr	GVOGm_0023	1292	1407.1	1	GVMAG-S-3300002154-22.fna|3300002154.a:JGI24538J26636_10000236_3
GVMAG-S-3300002154-22.fltr_GVOGm_0239.copy1	GVMAG-S-3300002154-22.fltr	GVOGm_0239	261	308.2	1	GVMAG-S-3300002154-22.fna|3300002154.a:JGI24538J26636_10000146_5
GVMAG-S-3300002154-22.fltr_GVOGm_0890.copy1	GVMAG-S-3300002154-22.fltr	GVOGm_0890	361	162.8	1	GVMAG-S-3300002154-22.fna|3300002154.a:JGI24538J26636_10000561_15
GVMAG-S-3300002154-22.fltr_GVOGm_0095.copy1	GVMAG-S-3300002154-22.fltr	GVOGm_0095	853	771.9	1	GVMAG-S-3300002154-22.fna|3300002154.a:JGI24538J26636_10000506_13
GVMAG-S-3300002154-22.fltr_GVOGm_0172.copy1	GVMAG-S-3300002154-22.fltr	GVOGm_0172	346	254.6	1	GVMAG-S-3300002154-22.fna|3300002154.a:JGI24538J26636_10000506_10
GVMAG-S-3300002154-22.fltr_GVOGm_0088.copy1	GVMAG-S-3300002154-22.fltr	GVOGm_0088	762	1176.7	1	GVMAG-S-3300002154-22.fna|3300002154.a:JGI24538J26636_10000146_2
GVMAG-S-3300002154-22.fltr_GVOGm_0018.copy1	GVMAG-S-3300002154-22.fltr	GVOGm_0018	311	212	1	GVMAG-S-3300002154-22.fna|3300002154.a:JGI24538J26636_10000146_15
GVMAG-S-3300002154-22.fltr_GVOGm_1574.copy1	GVMAG-S-3300002154-22.fltr	GVOGm_1574	399	474.7	1	GVMAG-S-3300002154-22.fna|3300002154.a:JGI24538J26636_10000561_13
GVMAG-S-3300002154-22.fltr_GVOGm_0048.copy1	GVMAG-S-3300002154-22.fltr	GVOGm_0048	296	197.3	1	GVMAG-S-3300002154-22.fna|3300002154.a:JGI24538J26636_10000146_23
GVMAG-S-3300002154-22.fltr_GVOGm_0787.copy1	GVMAG-S-3300002154-22.fltr	GVOGm_0787	193	134.5	1	GVMAG-S-3300002154-22.fna|3300002154.a:JGI24538J26636_10000561_10
GVMAG-S-3300002154-22.fltr_GVOGm_0036.copy1	GVMAG-S-3300002154-22.fltr	GVOGm_0036	263	154.9	1	GVMAG-S-3300002154-22.fna|3300002154.a:JGI24538J26636_10000167_18
GVMAG-S-3300002154-22.fltr_GVOGm_0036.copy2	GVMAG-S-3300002154-22.fltr	GVOGm_0036	320	133.9	1	GVMAG-S-3300002154-22.fna|3300002154.a:JGI24538J26636_10000146_10
GVMAG-S-3300002154-22.fltr_GVOGm_0004.copy1	GVMAG-S-3300002154-22.fltr	GVOGm_0004	163	109.9	1	GVMAG-S-3300002154-22.fna|3300002154.a:JGI24538J26636_10000336_8
GVMAG-S-3300002154-22.fltr_GVOGm_0152.copy1	GVMAG-S-3300002154-22.fltr	GVOGm_0152	181	128.4	1	GVMAG-S-3300002154-22.fna|3300002154.a:JGI24538J26636_10000561_8
GVMAG-S-3300002154-22.fltr_GVOGm_0028.copy1	GVMAG-S-3300002154-22.fltr	GVOGm_0028	235	123.1	1	GVMAG-S-3300002154-22.fna|3300002154.a:JGI24538J26636_10000146_17
GVMAG-S-3300002154-22.fltr_GVOGm_0160.copy1	GVMAG-S-3300002154-22.fltr	GVOGm_0160	162	124.8	1	GVMAG-S-3300002154-22.fna|3300002154.a:JGI24538J26636_10000146_25
GVMAG-S-3300002154-22.fltr_GVOGm_0263.copy1	GVMAG-S-3300002154-22.fltr	GVOGm_0263	134	82.5	1	GVMAG-S-3300002154-22.fna|3300002154.a:JGI24538J26636_10000506_11
GVMAG-S-3300002154-22.fltr_GVOGm_0189.copy1	GVMAG-S-3300002154-22.fltr	GVOGm_0189	178	121.7	1	GVMAG-S-3300002154-22.fna|3300002154.a:JGI24538J26636_10000167_14
GVMAG-S-3300002154-22.fltr_GVOGm_0694.copy1	GVMAG-S-3300002154-22.fltr	GVOGm_0694	181	141	1	GVMAG-S-3300002154-22.fna|3300002154.a:JGI24538J26636_10000561_4
GVMAG-S-3300002154-22.fltr_GVOGm_0001.copy1	GVMAG-S-3300002154-22.fltr	GVOGm_0001	563	282.6	1	GVMAG-S-3300002154-22.fna|3300002154.a:JGI24538J26636_10000336_15
GVMAG-S-3300002154-22.fltr_GVOGm_0041.copy1	GVMAG-S-3300002154-22.fltr	GVOGm_0041	124	75.8	1	GVMAG-S-3300002154-22.fna|3300002154.a:JGI24538J26636_10000146_22
ERX552296.31.dc.fltr_GVOGm_0054.copy1	ERX552296.31.dc.fltr	GVOGm_0054	1276	1310.6	1	ERX552296.31.dc.fa|contig_2342_43
ERX552296.31.dc.fltr_GVOGm_0020.copy1	ERX552296.31.dc.fltr	GVOGm_0020	407	35.6	1	ERX552296.31.dc.fa|contig_204_107
ERX552296.31.dc.fltr_GVOGm_0020.copy2	ERX552296.31.dc.fltr	GVOGm_0020	1162	551	1	ERX552296.31.dc.fa|contig_2342_32
ERX552296.31.dc.fltr_GVOGm_0020.copy3	ERX552296.31.dc.fltr	GVOGm_0020	1345	701.9	1	ERX552296.31.dc.fa|contig_204_80
ERX552296.31.dc.fltr_GVOGm_0003.copy1	ERX552296.31.dc.fltr	GVOGm_0003	561	390.6	1	ERX552296.31.dc.fa|contig_27115_16
ERX552296.31.dc.fltr_GVOGm_0003.copy2	ERX552296.31.dc.fltr	GVOGm_0003	602	435	1	ERX552296.31.dc.fa|contig_6932_39
ERX552296.31.dc.fltr_GVOGm_0013.copy1	ERX552296.31.dc.fltr	GVOGm_0013	489	654.2	1	ERX552296.31.dc.fa|contig_204_4
ERX552296.31.dc.fltr_GVOGm_0022.copy1	ERX552296.31.dc.fltr	GVOGm_0022	1193	1579.2	1	ERX552296.31.dc.fa|contig_204_15
ERX552296.31.dc.fltr_GVOGm_0022.copy2	ERX552296.31.dc.fltr	GVOGm_0022	1460	1458.8	1	ERX552296.31.dc.fa|contig_204_27
ERX552296.31.dc.fltr_GVOGm_0760.copy1	ERX552296.31.dc.fltr	GVOGm_0760	404	407.4	2	ERX552296.31.dc.fa|contig_6932_22;ERX552296.31.dc.fa|contig_6932_21
ERX552296.31.dc.fltr_GVOGm_0023.copy1	ERX552296.31.dc.fltr	GVOGm_0023	1513	2093.3	1	ERX552296.31.dc.fa|contig_2342_78
ERX552296.31.dc.fltr_GVOGm_0239.copy1	ERX552296.31.dc.fltr	GVOGm_0239	270	222.6	1	ERX552296.31.dc.fa|contig_17530_23
ERX552296.31.dc.fltr_GVOGm_0890.copy1	ERX552296.31.dc.fltr	GVOGm_0890	382	172.5	1	ERX552296.31.dc.fa|contig_6932_37
ERX552296.31.dc.fltr_GVOGm_0461.copy1	ERX552296.31.dc.fltr	GVOGm_0461	1160	1660.7	1	ERX552296.31.dc.fa|contig_27115_2
ERX552296.31.dc.fltr_GVOGm_0095.copy1	ERX552296.31.dc.fltr	GVOGm_0095	936	919.6	1	ERX552296.31.dc.fa|contig_204_37
ERX552296.31.dc.fltr_GVOGm_0172.copy1	ERX552296.31.dc.fltr	GVOGm_0172	355	451.4	1	ERX552296.31.dc.fa|contig_31815_18
ERX552296.31.dc.fltr_GVOGm_0088.copy1	ERX552296.31.dc.fltr	GVOGm_0088	831	1281.5	1	ERX552296.31.dc.fa|contig_20714_8
ERX552296.31.dc.fltr_GVOGm_0018.copy1	ERX552296.31.dc.fltr	GVOGm_0018	281	25.3	1	ERX552296.31.dc.fa|contig_31815_9
ERX552296.31.dc.fltr_GVOGm_0018.copy2	ERX552296.31.dc.fltr	GVOGm_0018	307	269.1	1	ERX552296.31.dc.fa|contig_31815_14
ERX552296.31.dc.fltr_GVOGm_0214.copy1	ERX552296.31.dc.fltr	GVOGm_0214	345	409.7	1	ERX552296.31.dc.fa|contig_2342_57
ERX552296.31.dc.fltr_GVOGm_1574.copy1	ERX552296.31.dc.fltr	GVOGm_1574	334	500.7	1	ERX552296.31.dc.fa|contig_20714_7
ERX552296.31.dc.fltr_GVOGm_0048.copy1	ERX552296.31.dc.fltr	GVOGm_0048	308	342.3	1	ERX552296.31.dc.fa|contig_6932_26
ERX552296.31.dc.fltr_GVOGm_0129.copy1	ERX552296.31.dc.fltr	GVOGm_0129	185	254.8	1	ERX552296.31.dc.fa|contig_9820_11
ERX552296.31.dc.fltr_GVOGm_0787.copy1	ERX552296.31.dc.fltr	GVOGm_0787	199	261.8	1	ERX552296.31.dc.fa|contig_2342_69
ERX552296.31.dc.fltr_GVOGm_0036.copy1	ERX552296.31.dc.fltr	GVOGm_0036	1149	1152.6	1	ERX552296.31.dc.fa|contig_204_84
ERX552296.31.dc.fltr_GVOGm_0004.copy1	ERX552296.31.dc.fltr	GVOGm_0004	229	155.9	1	ERX552296.31.dc.fa|contig_31815_11
ERX552296.31.dc.fltr_GVOGm_0004.copy2	ERX552296.31.dc.fltr	GVOGm_0004	144	147.3	1	ERX552296.31.dc.fa|contig_204_78
ERX552296.31.dc.fltr_GVOGm_0004.copy3	ERX552296.31.dc.fltr	GVOGm_0004	151	102.3	1	ERX552296.31.dc.fa|contig_2342_14
ERX552296.31.dc.fltr_GVOGm_0152.copy1	ERX552296.31.dc.fltr	GVOGm_0152	240	221	1	ERX552296.31.dc.fa|contig_6932_13
ERX552296.31.dc.fltr_GVOGm_0028.copy1	ERX552296.31.dc.fltr	GVOGm_0028	186	192.3	1	ERX552296.31.dc.fa|contig_2342_66
ERX552296.31.dc.fltr_GVOGm_0263.copy1	ERX552296.31.dc.fltr	GVOGm_0263	165	203.5	1	ERX552296.31.dc.fa|contig_27115_4
ERX552296.31.dc.fltr_GVOGm_0115.copy1	ERX552296.31.dc.fltr	GVOGm_0115	475	448.1	1	ERX552296.31.dc.fa|contig_204_101
ERX552296.31.dc.fltr_GVOGm_0031.copy1	ERX552296.31.dc.fltr	GVOGm_0031	252	227.8	1	ERX552296.31.dc.fa|contig_9820_18
ERX552296.31.dc.fltr_GVOGm_0031.copy2	ERX552296.31.dc.fltr	GVOGm_0031	228	227.5	1	ERX552296.31.dc.fa|contig_31815_1
ERX552296.31.dc.fltr_GVOGm_0189.copy1	ERX552296.31.dc.fltr	GVOGm_0189	287	235.9	1	ERX552296.31.dc.fa|contig_204_102
ERX552296.31.dc.fltr_GVOGm_0083.copy1	ERX552296.31.dc.fltr	GVOGm_0083	268	360.6	1	ERX552296.31.dc.fa|contig_204_79
ERX552296.31.dc.fltr_GVOGm_0694.copy1	ERX552296.31.dc.fltr	GVOGm_0694	231	93.8	1	ERX552296.31.dc.fa|contig_204_28
ERX552296.31.dc.fltr_GVOGm_0001.copy1	ERX552296.31.dc.fltr	GVOGm_0001	538	592.2	1	ERX552296.31.dc.fa|contig_2342_17
ERX552296.31.dc.fltr_GVOGm_0041.copy1	ERX552296.31.dc.fltr	GVOGm_0041	199	206.4	1	ERX552296.31.dc.fa|contig_31815_15
ERX552296.31.dc.fltr_GVOGm_0798.copy1	ERX552296.31.dc.fltr	GVOGm_0798	344	396.4	1	ERX552296.31.dc.fa|contig_2342_34
ERX552296.31.dc.fltr_GVOGm_0027.copy1	ERX552296.31.dc.fltr	GVOGm_0027	276	179.3	1	ERX552296.31.dc.fa|contig_204_43
GVMAG-S-3300005662-156.fltr_GVOGm_0054.copy1	GVMAG-S-3300005662-156.fltr	GVOGm_0054	1312	1250.2	1	GVMAG-S-3300005662-156.fna|3300005662.a:Ga0078894_10000797_18
GVMAG-S-3300005662-156.fltr_GVOGm_0020.copy1	GVMAG-S-3300005662-156.fltr	GVOGm_0020	1449	712.7	1	GVMAG-S-3300005662-156.fna|3300005662.a:Ga0078894_10001882_4
GVMAG-S-3300005662-156.fltr_GVOGm_0020.copy2	GVMAG-S-3300005662-156.fltr	GVOGm_0020	997	501	1	GVMAG-S-3300005662-156.fna|3300005662.a:Ga0078894_10000797_25
GVMAG-S-3300005662-156.fltr_GVOGm_0003.copy1	GVMAG-S-3300005662-156.fltr	GVOGm_0003	565	425.9	1	GVMAG-S-3300005662-156.fna|3300005662.a:Ga0078894_10001827_2
GVMAG-S-3300005662-156.fltr_GVOGm_0003.copy2	GVMAG-S-3300005662-156.fltr	GVOGm_0003	517	612.8	1	GVMAG-S-3300005662-156.fna|3300005662.a:Ga0078894_10004193_4
GVMAG-S-3300005662-156.fltr_GVOGm_0013.copy1	GVMAG-S-3300005662-156.fltr	GVOGm_0013	552	626.5	1	GVMAG-S-3300005662-156.fna|3300005662.a:Ga0078894_10001444_9
GVMAG-S-3300005662-156.fltr_GVOGm_0022.copy1	GVMAG-S-3300005662-156.fltr	GVOGm_0022	1658	1482.7	1	GVMAG-S-3300005662-156.fna|3300005662.a:Ga0078894_10000178_10
GVMAG-S-3300005662-156.fltr_GVOGm_0022.copy2	GVMAG-S-3300005662-156.fltr	GVOGm_0022	1254	1537	1	GVMAG-S-3300005662-156.fna|3300005662.a:Ga0078894_10000658_13
GVMAG-S-3300005662-156.fltr_GVOGm_0023.copy1	GVMAG-S-3300005662-156.fltr	GVOGm_0023	474	693.3	1	GVMAG-S-3300005662-156.fna|3300005662.a:Ga0078894_10001198_21
GVMAG-S-3300005662-156.fltr_GVOGm_0023.copy2	GVMAG-S-3300005662-156.fltr	GVOGm_0023	1043	1304.1	1	GVMAG-S-3300005662-156.fna|3300005662.a:Ga0078894_10002222_1
GVMAG-S-3300005662-156.fltr_GVOGm_0890.copy1	GVMAG-S-3300005662-156.fltr	GVOGm_0890	385	157.4	1	GVMAG-S-3300005662-156.fna|3300005662.a:Ga0078894_10004193_7
GVMAG-S-3300005662-156.fltr_GVOGm_0461.copy1	GVMAG-S-3300005662-156.fltr	GVOGm_0461	1166	1640.1	1	GVMAG-S-3300005662-156.fna|3300005662.a:Ga0078894_10000178_25
GVMAG-S-3300005662-156.fltr_GVOGm_0095.copy1	GVMAG-S-3300005662-156.fltr	GVOGm_0095	989	1019.9	1	GVMAG-S-3300005662-156.fna|3300005662.a:Ga0078894_10001444_21
GVMAG-S-3300005662-156.fltr_GVOGm_0172.copy1	GVMAG-S-3300005662-156.fltr	GVOGm_0172	369	431.6	1	GVMAG-S-3300005662-156.fna|3300005662.a:Ga0078894_10002434_8
GVMAG-S-3300005662-156.fltr_GVOGm_0088.copy1	GVMAG-S-3300005662-156.fltr	GVOGm_0088	810	1345.9	1	GVMAG-S-3300005662-156.fna|3300005662.a:Ga0078894_10003488_4
GVMAG-S-3300005662-156.fltr_GVOGm_0056.copy1	GVMAG-S-3300005662-156.fltr	GVOGm_0056	313	258.8	1	GVMAG-S-3300005662-156.fna|3300005662.a:Ga0078894_10000178_37
GVMAG-S-3300005662-156.fltr_GVOGm_0018.copy1	GVMAG-S-3300005662-156.fltr	GVOGm_0018	303	270.5	1	GVMAG-S-3300005662-156.fna|3300005662.a:Ga0078894_10002434_11
GVMAG-S-3300005662-156.fltr_GVOGm_0018.copy2	GVMAG-S-3300005662-156.fltr	GVOGm_0018	162	31.2	1	GVMAG-S-3300005662-156.fna|3300005662.a:Ga0078894_10004955_1
GVMAG-S-3300005662-156.fltr_GVOGm_0214.copy1	GVMAG-S-3300005662-156.fltr	GVOGm_0214	347	405.9	1	GVMAG-S-3300005662-156.fna|3300005662.a:Ga0078894_10000797_16
GVMAG-S-3300005662-156.fltr_GVOGm_1574.copy1	GVMAG-S-3300005662-156.fltr	GVOGm_1574	324	515	1	GVMAG-S-3300005662-156.fna|3300005662.a:Ga0078894_10001444_1
GVMAG-S-3300005662-156.fltr_GVOGm_0048.copy1	GVMAG-S-3300005662-156.fltr	GVOGm_0048	337	364.6	1	GVMAG-S-3300005662-156.fna|3300005662.a:Ga0078894_10003488_9
GVMAG-S-3300005662-156.fltr_GVOGm_0129.copy1	GVMAG-S-3300005662-156.fltr	GVOGm_0129	200	259.5	1	GVMAG-S-3300005662-156.fna|3300005662.a:Ga0078894_10002790_7
GVMAG-S-3300005662-156.fltr_GVOGm_0787.copy1	GVMAG-S-3300005662-156.fltr	GVOGm_0787	200	270.5	1	GVMAG-S-3300005662-156.fna|3300005662.a:Ga0078894_10000797_5
GVMAG-S-3300005662-156.fltr_GVOGm_0036.copy1	GVMAG-S-3300005662-156.fltr	GVOGm_0036	333	254.6	1	GVMAG-S-3300005662-156.fna|3300005662.a:Ga0078894_10001882_14
GVMAG-S-3300005662-156.fltr_GVOGm_0036.copy2	GVMAG-S-3300005662-156.fltr	GVOGm_0036	883	1008.3	1	GVMAG-S-3300005662-156.fna|3300005662.a:Ga0078894_10002434_1
GVMAG-S-3300005662-156.fltr_GVOGm_0004.copy1	GVMAG-S-3300005662-156.fltr	GVOGm_0004	201	95.8	1	GVMAG-S-3300005662-156.fna|3300005662.a:Ga0078894_10002476_8
GVMAG-S-3300005662-156.fltr_GVOGm_0004.copy2	GVMAG-S-3300005662-156.fltr	GVOGm_0004	194	158.3	1	GVMAG-S-3300005662-156.fna|3300005662.a:Ga0078894_10002434_13
GVMAG-S-3300005662-156.fltr_GVOGm_0004.copy3	GVMAG-S-3300005662-156.fltr	GVOGm_0004	143	152.6	1	GVMAG-S-3300005662-156.fna|3300005662.a:Ga0078894_10001882_2
GVMAG-S-3300005662-156.fltr_GVOGm_0152.copy1	GVMAG-S-3300005662-156.fltr	GVOGm_0152	274	249.3	1	GVMAG-S-3300005662-156.fna|3300005662.a:Ga0078894_10002434_14
GVMAG-S-3300005662-156.fltr_GVOGm_0028.copy1	GVMAG-S-3300005662-156.fltr	GVOGm_0028	166	180.8	1	GVMAG-S-3300005662-156.fna|3300005662.a:Ga0078894_10000797_6
GVMAG-S-3300005662-156.fltr_GVOGm_0263.copy1	GVMAG-S-3300005662-156.fltr	GVOGm_0263	183	205.1	1	GVMAG-S-3300005662-156.fna|3300005662.a:Ga0078894_10000178_18
GVMAG-S-3300005662-156.fltr_GVOGm_0031.copy1	GVMAG-S-3300005662-156.fltr	GVOGm_0031	465	462.9	1	GVMAG-S-3300005662-156.fna|3300005662.a:Ga0078894_10003488_5
GVMAG-S-3300005662-156.fltr_GVOGm_0083.copy1	GVMAG-S-3300005662-156.fltr	GVOGm_0083	250	320.7	1	GVMAG-S-3300005662-156.fna|3300005662.a:Ga0078894_10001882_3
GVMAG-S-3300005662-156.fltr_GVOGm_0694.copy1	GVMAG-S-3300005662-156.fltr	GVOGm_0694	211	87.6	1	GVMAG-S-3300005662-156.fna|3300005662.a:Ga0078894_10000178_9
GVMAG-S-3300005662-156.fltr_GVOGm_0001.copy1	GVMAG-S-3300005662-156.fltr	GVOGm_0001	557	616.1	1	GVMAG-S-3300005662-156.fna|3300005662.a:Ga0078894_10002476_11
GVMAG-S-3300005662-156.fltr_GVOGm_0041.copy1	GVMAG-S-3300005662-156.fltr	GVOGm_0041	196	196.7	1	GVMAG-S-3300005662-156.fna|3300005662.a:Ga0078894_10002434_10
GVMAG-S-3300005662-156.fltr_GVOGm_0798.copy1	GVMAG-S-3300005662-156.fltr	GVOGm_0798	337	404.8	1	GVMAG-S-3300005662-156.fna|3300005662.a:Ga0078894_10000797_23
GVMAG-S-3300005662-156.fltr_GVOGm_0027.copy1	GVMAG-S-3300005662-156.fltr	GVOGm_0027	228	207.8	1	GVMAG-S-3300005662-156.fna|3300005662.a:Ga0078894_10001444_17
GVMAG-S-1014582-52.fltr_GVOGm_0054.copy1	GVMAG-S-1014582-52.fltr	GVOGm_0054	1102	1032.4	1	GVMAG-S-1014582-52.fna|1014582_contig_1_315
GVMAG-S-1014582-52.fltr_GVOGm_0020.copy1	GVMAG-S-1014582-52.fltr	GVOGm_0020	567	487.5	1	GVMAG-S-1014582-52.fna|1014582_contig_1_379
GVMAG-S-1014582-52.fltr_GVOGm_0020.copy2	GVMAG-S-1014582-52.fltr	GVOGm_0020	687	138.4	1	GVMAG-S-1014582-52.fna|1014582_contig_1_390
GVMAG-S-1014582-52.fltr_GVOGm_0020.copy3	GVMAG-S-1014582-52.fltr	GVOGm_0020	791	398.7	1	GVMAG-S-1014582-52.fna|1014582_contig_1_338
GVMAG-S-1014582-52.fltr_GVOGm_0020.copy4	GVMAG-S-1014582-52.fltr	GVOGm_0020	1180	466.3	1	GVMAG-S-1014582-52.fna|1014582_contig_1_364
GVMAG-S-1014582-52.fltr_GVOGm_0003.copy1	GVMAG-S-1014582-52.fltr	GVOGm_0003	607	404.7	1	GVMAG-S-1014582-52.fna|1014582_contig_1_281
GVMAG-S-1014582-52.fltr_GVOGm_0003.copy2	GVMAG-S-1014582-52.fltr	GVOGm_0003	483	350.5	1	GVMAG-S-1014582-52.fna|1014582_contig_1_274
GVMAG-S-1014582-52.fltr_GVOGm_0003.copy3	GVMAG-S-1014582-52.fltr	GVOGm_0003	521	459.3	1	GVMAG-S-1014582-52.fna|1014582_contig_1_283
GVMAG-S-1014582-52.fltr_GVOGm_0003.copy4	GVMAG-S-1014582-52.fltr	GVOGm_0003	2395	219	1	GVMAG-S-1014582-52.fna|1014582_contig_1_282
GVMAG-S-1014582-52.fltr_GVOGm_0013.copy1	GVMAG-S-1014582-52.fltr	GVOGm_0013	505	476.4	1	GVMAG-S-1014582-52.fna|1014582_contig_1_259
GVMAG-S-1014582-52.fltr_GVOGm_0022.copy1	GVMAG-S-1014582-52.fltr	GVOGm_0022	1519	1129.9	1	GVMAG-S-1014582-52.fna|1014582_contig_1_126
GVMAG-S-1014582-52.fltr_GVOGm_0760.copy1	GVMAG-S-1014582-52.fltr	GVOGm_0760	280	320.6	1	GVMAG-S-1014582-52.fna|1014582_contig_1_280
GVMAG-S-1014582-52.fltr_GVOGm_0760.copy2	GVMAG-S-1014582-52.fltr	GVOGm_0760	304	89.5	1	GVMAG-S-1014582-52.fna|1014582_contig_1_74
GVMAG-S-1014582-52.fltr_GVOGm_0023.copy1	GVMAG-S-1014582-52.fltr	GVOGm_0023	1502	1497.1	1	GVMAG-S-1014582-52.fna|1014582_contig_1_152
GVMAG-S-1014582-52.fltr_GVOGm_0239.copy1	GVMAG-S-1014582-52.fltr	GVOGm_0239	428	190.2	1	GVMAG-S-1014582-52.fna|1014582_contig_1_158
GVMAG-S-1014582-52.fltr_GVOGm_0890.copy1	GVMAG-S-1014582-52.fltr	GVOGm_0890	402	183.8	1	GVMAG-S-1014582-52.fna|1014582_contig_1_275
GVMAG-S-1014582-52.fltr_GVOGm_0461.copy1	GVMAG-S-1014582-52.fltr	GVOGm_0461	1242	1348.2	1	GVMAG-S-1014582-52.fna|1014582_contig_1_176
GVMAG-S-1014582-52.fltr_GVOGm_0095.copy1	GVMAG-S-1014582-52.fltr	GVOGm_0095	904	869.5	1	GVMAG-S-1014582-52.fna|1014582_contig_1_109
GVMAG-S-1014582-52.fltr_GVOGm_0172.copy1	GVMAG-S-1014582-52.fltr	GVOGm_0172	461	298.4	1	GVMAG-S-1014582-52.fna|1014582_contig_1_129
GVMAG-S-1014582-52.fltr_GVOGm_0088.copy1	GVMAG-S-1014582-52.fltr	GVOGm_0088	793	1064.4	1	GVMAG-S-1014582-52.fna|1014582_contig_1_207
GVMAG-S-1014582-52.fltr_GVOGm_0056.copy1	GVMAG-S-1014582-52.fltr	GVOGm_0056	338	174.7	1	GVMAG-S-1014582-52.fna|1014582_contig_1_295
GVMAG-S-1014582-52.fltr_GVOGm_0018.copy1	GVMAG-S-1014582-52.fltr	GVOGm_0018	304	203.6	1	GVMAG-S-1014582-52.fna|1014582_contig_1_380
GVMAG-S-1014582-52.fltr_GVOGm_0018.copy2	GVMAG-S-1014582-52.fltr	GVOGm_0018	326	251.6	1	GVMAG-S-1014582-52.fna|1014582_contig_1_288
GVMAG-S-1014582-52.fltr_GVOGm_0018.copy3	GVMAG-S-1014582-52.fltr	GVOGm_0018	341	79.2	1	GVMAG-S-1014582-52.fna|1014582_contig_1_409
GVMAG-S-1014582-52.fltr_GVOGm_0214.copy1	GVMAG-S-1014582-52.fltr	GVOGm_0214	492	58.2	1	GVMAG-S-1014582-52.fna|1014582_contig_1_186
GVMAG-S-1014582-52.fltr_GVOGm_0214.copy2	GVMAG-S-1014582-52.fltr	GVOGm_0214	472	243.2	1	GVMAG-S-1014582-52.fna|1014582_contig_1_312
GVMAG-S-1014582-52.fltr_GVOGm_1574.copy1	GVMAG-S-1014582-52.fltr	GVOGm_1574	390	424.1	1	GVMAG-S-1014582-52.fna|1014582_contig_1_206
GVMAG-S-1014582-52.fltr_GVOGm_0048.copy1	GVMAG-S-1014582-52.fltr	GVOGm_0048	355	200.5	1	GVMAG-S-1014582-52.fna|1014582_contig_1_272
GVMAG-S-1014582-52.fltr_GVOGm_0129.copy1	GVMAG-S-1014582-52.fltr	GVOGm_0129	252	171.9	1	GVMAG-S-1014582-52.fna|1014582_contig_1_147
GVMAG-S-1014582-52.fltr_GVOGm_0787.copy1	GVMAG-S-1014582-52.fltr	GVOGm_0787	195	179.7	1	GVMAG-S-1014582-52.fna|1014582_contig_1_320
GVMAG-S-1014582-52.fltr_GVOGm_0036.copy1	GVMAG-S-1014582-52.fltr	GVOGm_0036	1145	623	1	GVMAG-S-1014582-52.fna|1014582_contig_1_248
GVMAG-S-1014582-52.fltr_GVOGm_0004.copy1	GVMAG-S-1014582-52.fltr	GVOGm_0004	134	121.6	1	GVMAG-S-1014582-52.fna|1014582_contig_1_357
GVMAG-S-1014582-52.fltr_GVOGm_0004.copy2	GVMAG-S-1014582-52.fltr	GVOGm_0004	273	120.1	1	GVMAG-S-1014582-52.fna|1014582_contig_1_394
GVMAG-S-1014582-52.fltr_GVOGm_0152.copy1	GVMAG-S-1014582-52.fltr	GVOGm_0152	378	221.6	1	GVMAG-S-1014582-52.fna|1014582_contig_1_308
GVMAG-S-1014582-52.fltr_GVOGm_0028.copy1	GVMAG-S-1014582-52.fltr	GVOGm_0028	259	115.5	1	GVMAG-S-1014582-52.fna|1014582_contig_1_163
GVMAG-S-1014582-52.fltr_GVOGm_0160.copy1	GVMAG-S-1014582-52.fltr	GVOGm_0160	136	63.8	1	GVMAG-S-1014582-52.fna|1014582_contig_1_146
GVMAG-S-1014582-52.fltr_GVOGm_0263.copy1	GVMAG-S-1014582-52.fltr	GVOGm_0263	184	157.3	1	GVMAG-S-1014582-52.fna|1014582_contig_1_265
GVMAG-S-1014582-52.fltr_GVOGm_0115.copy1	GVMAG-S-1014582-52.fltr	GVOGm_0115	571	170.2	1	GVMAG-S-1014582-52.fna|1014582_contig_1_291
GVMAG-S-1014582-52.fltr_GVOGm_0031.copy1	GVMAG-S-1014582-52.fltr	GVOGm_0031	437	281.7	1	GVMAG-S-1014582-52.fna|1014582_contig_1_341
GVMAG-S-1014582-52.fltr_GVOGm_0189.copy1	GVMAG-S-1014582-52.fltr	GVOGm_0189	309	168.2	1	GVMAG-S-1014582-52.fna|1014582_contig_1_293
GVMAG-S-1014582-52.fltr_GVOGm_0083.copy1	GVMAG-S-1014582-52.fltr	GVOGm_0083	356	262.5	1	GVMAG-S-1014582-52.fna|1014582_contig_1_368
GVMAG-S-1014582-52.fltr_GVOGm_0694.copy1	GVMAG-S-1014582-52.fltr	GVOGm_0694	206	149.2	1	GVMAG-S-1014582-52.fna|1014582_contig_1_124
GVMAG-S-1014582-52.fltr_GVOGm_0001.copy1	GVMAG-S-1014582-52.fltr	GVOGm_0001	776	294.2	1	GVMAG-S-1014582-52.fna|1014582_contig_1_231
GVMAG-S-1014582-52.fltr_GVOGm_0041.copy1	GVMAG-S-1014582-52.fltr	GVOGm_0041	102	83.4	1	GVMAG-S-1014582-52.fna|1014582_contig_1_289
GVMAG-S-1014582-52.fltr_GVOGm_0798.copy1	GVMAG-S-1014582-52.fltr	GVOGm_0798	322	72.3	1	GVMAG-S-1014582-52.fna|1014582_contig_1_80
GVMAG-S-1014582-52.fltr_GVOGm_0798.copy2	GVMAG-S-1014582-52.fltr	GVOGm_0798	533	431.8	1	GVMAG-S-1014582-52.fna|1014582_contig_1_334
GVMAG-S-1014582-52.fltr_GVOGm_0027.copy1	GVMAG-S-1014582-52.fltr	GVOGm_0027	256	101	1	GVMAG-S-1014582-52.fna|1014582_contig_1_111
GVMAG-M-3300023184-43.fltr_GVOGm_0054.copy1	GVMAG-M-3300023184-43.fltr	GVOGm_0054	1195	1021.5	1	GVMAG-M-3300023184-43.fna|Ga0214919_10004438_5
GVMAG-M-3300023184-43.fltr_GVOGm_0020.copy1	GVMAG-M-3300023184-43.fltr	GVOGm_0020	622	188.1	1	GVMAG-M-3300023184-43.fna|Ga0214919_10003121_17
GVMAG-M-3300023184-43.fltr_GVOGm_0020.copy2	GVMAG-M-3300023184-43.fltr	GVOGm_0020	771	412.8	1	GVMAG-M-3300023184-43.fna|Ga0214919_10010242_3
GVMAG-M-3300023184-43.fltr_GVOGm_0020.copy3	GVMAG-M-3300023184-43.fltr	GVOGm_0020	1126	494.7	1	GVMAG-M-3300023184-43.fna|Ga0214919_10003121_2
GVMAG-M-3300023184-43.fltr_GVOGm_0003.copy1	GVMAG-M-3300023184-43.fltr	GVOGm_0003	500	431.6	1	GVMAG-M-3300023184-43.fna|Ga0214919_10001348_21
GVMAG-M-3300023184-43.fltr_GVOGm_0003.copy2	GVMAG-M-3300023184-43.fltr	GVOGm_0003	1186	806.9	2	GVMAG-M-3300023184-43.fna|Ga0214919_10001348_17;GVMAG-M-3300023184-43.fna|Ga0214919_10001348_15
GVMAG-M-3300023184-43.fltr_GVOGm_0003.copy3	GVMAG-M-3300023184-43.fltr	GVOGm_0003	2940	290.2	1	GVMAG-M-3300023184-43.fna|Ga0214919_10001348_20
GVMAG-M-3300023184-43.fltr_GVOGm_0013.copy1	GVMAG-M-3300023184-43.fltr	GVOGm_0013	603	520.9	1	GVMAG-M-3300023184-43.fna|Ga0214919_10004245_6
GVMAG-M-3300023184-43.fltr_GVOGm_0022.copy1	GVMAG-M-3300023184-43.fltr	GVOGm_0022	1192	1131.4	2	GVMAG-M-3300023184-43.fna|Ga0214919_10003206_17;GVMAG-M-3300023184-43.fna|Ga0214919_10003206_16
GVMAG-M-3300023184-43.fltr_GVOGm_0760.copy1	GVMAG-M-3300023184-43.fltr	GVOGm_0760	293	290.6	1	GVMAG-M-3300023184-43.fna|Ga0214919_10001348_10
GVMAG-M-3300023184-43.fltr_GVOGm_0023.copy1	GVMAG-M-3300023184-43.fltr	GVOGm_0023	2463	1468.6	1	GVMAG-M-3300023184-43.fna|Ga0214919_10000855_33
GVMAG-M-3300023184-43.fltr_GVOGm_0239.copy1	GVMAG-M-3300023184-43.fltr	GVOGm_0239	279	229.5	1	GVMAG-M-3300023184-43.fna|Ga0214919_10000855_29
GVMAG-M-3300023184-43.fltr_GVOGm_0890.copy1	GVMAG-M-3300023184-43.fltr	GVOGm_0890	357	137.6	1	GVMAG-M-3300023184-43.fna|Ga0214919_10001348_16
GVMAG-M-3300023184-43.fltr_GVOGm_0461.copy1	GVMAG-M-3300023184-43.fltr	GVOGm_0461	1168	1466.8	1	GVMAG-M-3300023184-43.fna|Ga0214919_10000855_8
GVMAG-M-3300023184-43.fltr_GVOGm_0095.copy1	GVMAG-M-3300023184-43.fltr	GVOGm_0095	1170	785.6	1	GVMAG-M-3300023184-43.fna|Ga0214919_10006509_3
GVMAG-M-3300023184-43.fltr_GVOGm_0172.copy1	GVMAG-M-3300023184-43.fltr	GVOGm_0172	386	301.7	1	GVMAG-M-3300023184-43.fna|Ga0214919_10003206_20
GVMAG-M-3300023184-43.fltr_GVOGm_0088.copy1	GVMAG-M-3300023184-43.fltr	GVOGm_0088	1173	1075.8	1	GVMAG-M-3300023184-43.fna|Ga0214919_10004438_10
GVMAG-M-3300023184-43.fltr_GVOGm_0056.copy1	GVMAG-M-3300023184-43.fltr	GVOGm_0056	256	183.5	1	GVMAG-M-3300023184-43.fna|Ga0214919_10008126_9
GVMAG-M-3300023184-43.fltr_GVOGm_0214.copy1	GVMAG-M-3300023184-43.fltr	GVOGm_0214	479	251.2	1	GVMAG-M-3300023184-43.fna|Ga0214919_10004438_6
GVMAG-M-3300023184-43.fltr_GVOGm_1574.copy1	GVMAG-M-3300023184-43.fltr	GVOGm_1574	321	507	1	GVMAG-M-3300023184-43.fna|Ga0214919_10007096_4
GVMAG-M-3300023184-43.fltr_GVOGm_0048.copy1	GVMAG-M-3300023184-43.fltr	GVOGm_0048	350	202.7	1	GVMAG-M-3300023184-43.fna|Ga0214919_10001348_8
GVMAG-M-3300023184-43.fltr_GVOGm_0787.copy1	GVMAG-M-3300023184-43.fltr	GVOGm_0787	200	187.1	1	GVMAG-M-3300023184-43.fna|Ga0214919_10004438_2
GVMAG-M-3300023184-43.fltr_GVOGm_0036.copy1	GVMAG-M-3300023184-43.fltr	GVOGm_0036	425	293.4	1	GVMAG-M-3300023184-43.fna|Ga0214919_10010285_1
GVMAG-M-3300023184-43.fltr_GVOGm_0004.copy1	GVMAG-M-3300023184-43.fltr	GVOGm_0004	162	117.7	1	GVMAG-M-3300023184-43.fna|Ga0214919_10012175_12
GVMAG-M-3300023184-43.fltr_GVOGm_0152.copy1	GVMAG-M-3300023184-43.fltr	GVOGm_0152	85	36.6	1	GVMAG-M-3300023184-43.fna|Ga0214919_10008126_15
GVMAG-M-3300023184-43.fltr_GVOGm_0028.copy1	GVMAG-M-3300023184-43.fltr	GVOGm_0028	239	117.7	1	GVMAG-M-3300023184-43.fna|Ga0214919_10000855_25
GVMAG-M-3300023184-43.fltr_GVOGm_0263.copy1	GVMAG-M-3300023184-43.fltr	GVOGm_0263	227	124.6	1	GVMAG-M-3300023184-43.fna|Ga0214919_10001348_2
GVMAG-M-3300023184-43.fltr_GVOGm_0189.copy1	GVMAG-M-3300023184-43.fltr	GVOGm_0189	331	166	1	GVMAG-M-3300023184-43.fna|Ga0214919_10008126_6
GVMAG-M-3300023184-43.fltr_GVOGm_0694.copy1	GVMAG-M-3300023184-43.fltr	GVOGm_0694	200	172.4	1	GVMAG-M-3300023184-43.fna|Ga0214919_10006509_10
GVMAG-M-3300023184-43.fltr_GVOGm_0001.copy1	GVMAG-M-3300023184-43.fltr	GVOGm_0001	566	255.2	1	GVMAG-M-3300023184-43.fna|Ga0214919_10007096_6
GVMAG-M-3300023184-43.fltr_GVOGm_0001.copy2	GVMAG-M-3300023184-43.fltr	GVOGm_0001	586	486.2	1	GVMAG-M-3300023184-43.fna|Ga0214919_10007934_2
GVMAG-M-3300023184-43.fltr_GVOGm_0798.copy1	GVMAG-M-3300023184-43.fltr	GVOGm_0798	291	267.5	1	GVMAG-M-3300023184-43.fna|Ga0214919_10010242_6
SRX802143.100.dc.fltr_GVOGm_0054.copy1	SRX802143.100.dc.fltr	GVOGm_0054	1307	1055.1	1	SRX802143.100.dc.fa|contig_17601_13
SRX802143.100.dc.fltr_GVOGm_0020.copy1	SRX802143.100.dc.fltr	GVOGm_0020	402	20.6	1	SRX802143.100.dc.fa|contig_4109_36
SRX802143.100.dc.fltr_GVOGm_0020.copy2	SRX802143.100.dc.fltr	GVOGm_0020	1614	304	1	SRX802143.100.dc.fa|contig_3679_24
SRX802143.100.dc.fltr_GVOGm_0020.copy3	SRX802143.100.dc.fltr	GVOGm_0020	752	118.2	1	SRX802143.100.dc.fa|contig_27402_37
SRX802143.100.dc.fltr_GVOGm_0020.copy4	SRX802143.100.dc.fltr	GVOGm_0020	1237	323.7	1	SRX802143.100.dc.fa|contig_17601_27
SRX802143.100.dc.fltr_GVOGm_0003.copy1	SRX802143.100.dc.fltr	GVOGm_0003	499	346.1	1	SRX802143.100.dc.fa|contig_13948_4
SRX802143.100.dc.fltr_GVOGm_0003.copy2	SRX802143.100.dc.fltr	GVOGm_0003	457	527.6	1	SRX802143.100.dc.fa|contig_13948_7
SRX802143.100.dc.fltr_GVOGm_0003.copy3	SRX802143.100.dc.fltr	GVOGm_0003	450	420.9	1	SRX802143.100.dc.fa|contig_13948_9
SRX802143.100.dc.fltr_GVOGm_0003.copy4	SRX802143.100.dc.fltr	GVOGm_0003	426	225.3	1	SRX802143.100.dc.fa|contig_13948_5
SRX802143.100.dc.fltr_GVOGm_0003.copy5	SRX802143.100.dc.fltr	GVOGm_0003	461	528.6	1	SRX802143.100.dc.fa|contig_13948_6
SRX802143.100.dc.fltr_GVOGm_0003.copy6	SRX802143.100.dc.fltr	GVOGm_0003	487	611	1	SRX802143.100.dc.fa|contig_4109_13
SRX802143.100.dc.fltr_GVOGm_0003.copy7	SRX802143.100.dc.fltr	GVOGm_0003	438	390.1	1	SRX802143.100.dc.fa|contig_13948_10
SRX802143.100.dc.fltr_GVOGm_0003.copy8	SRX802143.100.dc.fltr	GVOGm_0003	450	498.8	1	SRX802143.100.dc.fa|contig_13948_8
SRX802143.100.dc.fltr_GVOGm_0013.copy1	SRX802143.100.dc.fltr	GVOGm_0013	1274	569.2	1	SRX802143.100.dc.fa|contig_27402_43
SRX802143.100.dc.fltr_GVOGm_0022.copy1	SRX802143.100.dc.fltr	GVOGm_0022	1276	1436	1	SRX802143.100.dc.fa|contig_6551_24
SRX802143.100.dc.fltr_GVOGm_0022.copy2	SRX802143.100.dc.fltr	GVOGm_0022	3026	1262.9	1	SRX802143.100.dc.fa|contig_13948_29
SRX802143.100.dc.fltr_GVOGm_0760.copy1	SRX802143.100.dc.fltr	GVOGm_0760	277	410.6	1	SRX802143.100.dc.fa|contig_4109_5
SRX802143.100.dc.fltr_GVOGm_0023.copy1	SRX802143.100.dc.fltr	GVOGm_0023	1533	1889.3	1	SRX802143.100.dc.fa|contig_17601_18
SRX802143.100.dc.fltr_GVOGm_0239.copy1	SRX802143.100.dc.fltr	GVOGm_0239	280	133.2	1	SRX802143.100.dc.fa|contig_18010_8
SRX802143.100.dc.fltr_GVOGm_0239.copy2	SRX802143.100.dc.fltr	GVOGm_0239	280	329.3	1	SRX802143.100.dc.fa|contig_17601_3
SRX802143.100.dc.fltr_GVOGm_0890.copy1	SRX802143.100.dc.fltr	GVOGm_0890	422	189.7	1	SRX802143.100.dc.fa|contig_4109_11
SRX802143.100.dc.fltr_GVOGm_0461.copy1	SRX802143.100.dc.fltr	GVOGm_0461	1234	1449.6	1	SRX802143.100.dc.fa|contig_22052_3
SRX802143.100.dc.fltr_GVOGm_0095.copy1	SRX802143.100.dc.fltr	GVOGm_0095	1019	815.8	1	SRX802143.100.dc.fa|contig_13948_34
SRX802143.100.dc.fltr_GVOGm_0172.copy1	SRX802143.100.dc.fltr	GVOGm_0172	349	368.4	1	SRX802143.100.dc.fa|contig_3679_46
SRX802143.100.dc.fltr_GVOGm_0088.copy1	SRX802143.100.dc.fltr	GVOGm_0088	942	1209.1	1	SRX802143.100.dc.fa|contig_27402_35
SRX802143.100.dc.fltr_GVOGm_0056.copy1	SRX802143.100.dc.fltr	GVOGm_0056	430	224.7	1	SRX802143.100.dc.fa|contig_18010_11
SRX802143.100.dc.fltr_GVOGm_0018.copy1	SRX802143.100.dc.fltr	GVOGm_0018	289	118.1	1	SRX802143.100.dc.fa|contig_25259_43
SRX802143.100.dc.fltr_GVOGm_0018.copy2	SRX802143.100.dc.fltr	GVOGm_0018	328	234.5	1	SRX802143.100.dc.fa|contig_4109_31
SRX802143.100.dc.fltr_GVOGm_0214.copy1	SRX802143.100.dc.fltr	GVOGm_0214	358	317.9	1	SRX802143.100.dc.fa|contig_22052_37
SRX802143.100.dc.fltr_GVOGm_1574.copy1	SRX802143.100.dc.fltr	GVOGm_1574	337	543.1	1	SRX802143.100.dc.fa|contig_6551_12
SRX802143.100.dc.fltr_GVOGm_0048.copy1	SRX802143.100.dc.fltr	GVOGm_0048	486	200.7	1	SRX802143.100.dc.fa|contig_4109_3
SRX802143.100.dc.fltr_GVOGm_0129.copy1	SRX802143.100.dc.fltr	GVOGm_0129	196	227	1	SRX802143.100.dc.fa|contig_3679_26
SRX802143.100.dc.fltr_GVOGm_0787.copy1	SRX802143.100.dc.fltr	GVOGm_0787	194	254.7	1	SRX802143.100.dc.fa|contig_17601_12
SRX802143.100.dc.fltr_GVOGm_0036.copy1	SRX802143.100.dc.fltr	GVOGm_0036	1410	672.8	1	SRX802143.100.dc.fa|contig_17601_23
SRX802143.100.dc.fltr_GVOGm_0004.copy1	SRX802143.100.dc.fltr	GVOGm_0004	157	138.9	1	SRX802143.100.dc.fa|contig_17601_29
SRX802143.100.dc.fltr_GVOGm_0152.copy1	SRX802143.100.dc.fltr	GVOGm_0152	183	22.5	1	SRX802143.100.dc.fa|contig_17601_41
SRX802143.100.dc.fltr_GVOGm_0152.copy2	SRX802143.100.dc.fltr	GVOGm_0152	224	222.1	1	SRX802143.100.dc.fa|contig_17601_62
SRX802143.100.dc.fltr_GVOGm_0028.copy1	SRX802143.100.dc.fltr	GVOGm_0028	206	195.3	1	SRX802143.100.dc.fa|contig_22052_31
SRX802143.100.dc.fltr_GVOGm_0160.copy1	SRX802143.100.dc.fltr	GVOGm_0160	250	142.8	1	SRX802143.100.dc.fa|contig_13948_21
SRX802143.100.dc.fltr_GVOGm_0160.copy2	SRX802143.100.dc.fltr	GVOGm_0160	165	75.6	1	SRX802143.100.dc.fa|contig_3679_45
SRX802143.100.dc.fltr_GVOGm_0263.copy1	SRX802143.100.dc.fltr	GVOGm_0263	200	161.7	1	SRX802143.100.dc.fa|contig_22052_7
SRX802143.100.dc.fltr_GVOGm_0115.copy1	SRX802143.100.dc.fltr	GVOGm_0115	507	328	1	SRX802143.100.dc.fa|contig_4109_24
SRX802143.100.dc.fltr_GVOGm_0031.copy1	SRX802143.100.dc.fltr	GVOGm_0031	388	303.9	1	SRX802143.100.dc.fa|contig_3679_49
SRX802143.100.dc.fltr_GVOGm_0189.copy1	SRX802143.100.dc.fltr	GVOGm_0189	242	193.6	1	SRX802143.100.dc.fa|contig_4109_23
SRX802143.100.dc.fltr_GVOGm_0083.copy1	SRX802143.100.dc.fltr	GVOGm_0083	318	286	1	SRX802143.100.dc.fa|contig_17601_28
SRX802143.100.dc.fltr_GVOGm_0694.copy1	SRX802143.100.dc.fltr	GVOGm_0694	203	123.8	1	SRX802143.100.dc.fa|contig_13948_30
SRX802143.100.dc.fltr_GVOGm_0694.copy2	SRX802143.100.dc.fltr	GVOGm_0694	262	109.9	1	SRX802143.100.dc.fa|contig_25259_15
SRX802143.100.dc.fltr_GVOGm_0001.copy1	SRX802143.100.dc.fltr	GVOGm_0001	589	478.5	1	SRX802143.100.dc.fa|contig_20045_10
SRX802143.100.dc.fltr_GVOGm_0041.copy1	SRX802143.100.dc.fltr	GVOGm_0041	142	130.8	1	SRX802143.100.dc.fa|contig_4109_29
SRX802143.100.dc.fltr_GVOGm_0798.copy1	SRX802143.100.dc.fltr	GVOGm_0798	335	308.2	1	SRX802143.100.dc.fa|contig_3679_25
SRX802143.100.dc.fltr_GVOGm_0027.copy1	SRX802143.100.dc.fltr	GVOGm_0027	148	126.5	1	SRX802143.100.dc.fa|contig_13948_45
GVMAG-M-3300009163-40.fltr_GVOGm_0054.copy1	GVMAG-M-3300009163-40.fltr	GVOGm_0054	1384	1031.2	1	GVMAG-M-3300009163-40.fna|Ga0114970_10000162_5
GVMAG-M-3300009163-40.fltr_GVOGm_0020.copy1	GVMAG-M-3300009163-40.fltr	GVOGm_0020	1299	397.2	1	GVMAG-M-3300009163-40.fna|Ga0114970_10001552_2
GVMAG-M-3300009163-40.fltr_GVOGm_0020.copy2	GVMAG-M-3300009163-40.fltr	GVOGm_0020	501	240.3	1	GVMAG-M-3300009163-40.fna|Ga0114970_10000162_35
GVMAG-M-3300009163-40.fltr_GVOGm_0020.copy3	GVMAG-M-3300009163-40.fltr	GVOGm_0020	1369	518.6	1	GVMAG-M-3300009163-40.fna|Ga0114970_10000035_3
[truncated: 44,933 more rows]
